# Supplementary material for: L-DOPA Promotes Post-Treatment Neurovascular and Synaptic Homeostasis in Early Diabetic Retinopathy
Source: Invest Ophthalmol Vis Sci. 2026 Jul 20;67(8):42. doi: 10.1167/iovs.67.8.42 (PMC13398881; doi:10.1167/iovs.67.8.42)
Supplement: Supplement 2 [file iovs-67-8-42_s002.csv]

comparison	Gene	direction	baseMean	log2FoldChange	abs_log2FoldChange	lfcSE	stat	pvalue	padj
DM+Veh_vs_Ctrl+Veh	Rnf123	Down	8508.586524	-0.756425878	0.756425878	0.081497729	-9.281557707	1.67E-20	2.28E-16
DM+Veh_vs_Ctrl+Veh	Etnppl	Up	1406.795433	0.886314406	0.886314406	0.102209992	8.671504527	4.26E-18	2.83E-14
DM+Veh_vs_Ctrl+Veh	Pros1	Up	781.5042451	0.678237672	0.678237672	0.078603259	8.628620261	6.21E-18	2.83E-14
DM+Veh_vs_Ctrl+Veh	Smug1	Down	7087.807316	-0.5636471	0.5636471	0.070471315	-7.998248687	1.26E-15	4.31E-12
DM+Veh_vs_Ctrl+Veh	Rpgrip1	Down	46065.44333	-0.550801879	0.550801879	0.069522929	-7.92259308	2.33E-15	6.36E-12
DM+Veh_vs_Ctrl+Veh	Slc25a35	Down	884.757949	-0.515565887	0.515565887	0.067622242	-7.624205761	2.46E-14	5.59E-11
DM+Veh_vs_Ctrl+Veh	Map2	Down	22205.46065	-0.408318334	0.408318334	0.054256705	-7.525675046	5.24E-14	1.02E-10
DM+Veh_vs_Ctrl+Veh	Dlg4	Down	27547.02454	-0.509990913	0.509990913	0.06998327	-7.287326154	3.16E-13	5.40E-10
DM+Veh_vs_Ctrl+Veh	Col20a1	Down	986.5749538	-0.753739275	0.753739275	0.111088065	-6.785060817	1.16E-11	1.59E-08
DM+Veh_vs_Ctrl+Veh	Mak	Down	16290.52095	-0.332895169	0.332895169	0.050280852	-6.620714585	3.57E-11	4.44E-08
DM+Veh_vs_Ctrl+Veh	Gnb3	Down	12006.80138	-0.400353306	0.400353306	0.061526555	-6.507000235	7.67E-11	8.73E-08
DM+Veh_vs_Ctrl+Veh	Ccna2	Down	1445.16914	-0.398032484	0.398032484	0.061406696	-6.481906855	9.06E-11	9.52E-08
DM+Veh_vs_Ctrl+Veh	Nxnl1	Down	12577.39094	-0.372879712	0.372879712	0.058678182	-6.354656881	2.09E-10	1.82E-07
DM+Veh_vs_Ctrl+Veh	Gm15348	Down	163.3351196	-1.110238924	1.110238924	0.178370264	-6.224349853	4.84E-10	3.89E-07
DM+Veh_vs_Ctrl+Veh	Tafa4	Up	281.3549067	0.761217577	0.761217577	0.122748887	6.201421416	5.60E-10	4.25E-07
DM+Veh_vs_Ctrl+Veh	Acadvl	Down	2534.816805	-0.376010247	0.376010247	0.061932663	-6.071275342	1.27E-09	9.13E-07
DM+Veh_vs_Ctrl+Veh	X1700096K18Rik	Up	512.3899785	0.500105125	0.500105125	0.082772538	6.041920839	1.52E-09	1.04E-06
DM+Veh_vs_Ctrl+Veh	Folh1	Up	1268.539042	1.002208665	1.002208665	0.166198388	6.030194867	1.64E-09	1.07E-06
DM+Veh_vs_Ctrl+Veh	X1700119H24Rik	Down	350.4063064	-0.624574928	0.624574928	0.103877468	-6.012612166	1.83E-09	1.10E-06
DM+Veh_vs_Ctrl+Veh	Nudt4	Up	10208.40901	0.453684038	0.453684038	0.075480795	6.010589008	1.85E-09	1.10E-06
DM+Veh_vs_Ctrl+Veh	Fndc1	Down	2062.309756	-0.840142812	0.840142812	0.140645735	-5.973468118	2.32E-09	1.32E-06
DM+Veh_vs_Ctrl+Veh	Sros1	Down	91.03903944	-1.200708149	1.200708149	0.201548672	-5.957410375	2.56E-09	1.40E-06
DM+Veh_vs_Ctrl+Veh	Lcn2	Up	257.2881657	1.093576469	1.093576469	0.184073099	5.940990167	2.83E-09	1.49E-06
DM+Veh_vs_Ctrl+Veh	Snn	Up	1789.574587	0.458738413	0.458738413	0.077862284	5.891663947	3.82E-09	1.87E-06
DM+Veh_vs_Ctrl+Veh	Gm19410	Down	202.2471211	-0.65261847	0.65261847	0.112221067	-5.815471948	6.05E-09	2.85E-06
DM+Veh_vs_Ctrl+Veh	Slc9a5	Down	2630.408772	-0.370025217	0.370025217	0.064233116	-5.760661183	8.38E-09	3.69E-06
DM+Veh_vs_Ctrl+Veh	Cdcp3	Down	6921.673912	-0.832739765	0.832739765	0.144860218	-5.748574558	9.00E-09	3.84E-06
DM+Veh_vs_Ctrl+Veh	H2.K1	Up	1579.393771	0.399365873	0.399365873	0.070496799	5.665021349	1.47E-08	5.91E-06
DM+Veh_vs_Ctrl+Veh	Edn3	Up	144.8023993	1.375344796	1.375344796	0.244113184	5.634045545	1.76E-08	6.70E-06
DM+Veh_vs_Ctrl+Veh	Abhd14b	Down	1543.759829	-0.407520566	0.407520566	0.072337732	-5.633582276	1.77E-08	6.70E-06
DM+Veh_vs_Ctrl+Veh	Ckmt1	Down	4760.299822	-0.349283914	0.349283914	0.062211133	-5.61449206	1.97E-08	7.09E-06
DM+Veh_vs_Ctrl+Veh	Dnai4	Down	4450.613914	-0.399815244	0.399815244	0.071810773	-5.567622022	2.58E-08	9.05E-06
DM+Veh_vs_Ctrl+Veh	Ankzf1	Down	2090.840993	-0.427788979	0.427788979	0.077194049	-5.541735235	2.99E-08	9.98E-06
DM+Veh_vs_Ctrl+Veh	Msantd1	Down	152.9956149	-0.743293791	0.743293791	0.134972605	-5.506997445	3.65E-08	1.16E-05
DM+Veh_vs_Ctrl+Veh	Cfp	Down	601.6711658	-0.449740791	0.449740791	0.081959756	-5.487336868	4.08E-08	1.21E-05
DM+Veh_vs_Ctrl+Veh	Pde4dip	Down	10593.15047	-0.342365343	0.342365343	0.062394711	-5.487089177	4.09E-08	1.21E-05
DM+Veh_vs_Ctrl+Veh	Sntg2	Up	1922.508458	0.371577884	0.371577884	0.068064529	5.45920009	4.78E-08	1.39E-05
DM+Veh_vs_Ctrl+Veh	Zscan22	Down	823.470412	-0.362720453	0.362720453	0.066774513	-5.432019466	5.57E-08	1.55E-05
DM+Veh_vs_Ctrl+Veh	Spice1	Down	1230.980328	-0.341323849	0.341323849	0.062953353	-5.421853374	5.90E-08	1.59E-05
DM+Veh_vs_Ctrl+Veh	Gulp1	Up	1406.226786	0.404656766	0.404656766	0.074663757	5.419721437	5.97E-08	1.59E-05
DM+Veh_vs_Ctrl+Veh	Mybl1	Up	395.8059604	0.481030706	0.481030706	0.08887694	5.412322997	6.22E-08	1.60E-05
DM+Veh_vs_Ctrl+Veh	Il33	Up	3356.47629	0.454125912	0.454125912	0.084285041	5.387977621	7.13E-08	1.80E-05
DM+Veh_vs_Ctrl+Veh	Cfap70	Down	363.1957278	-0.588581914	0.588581914	0.109525281	-5.373936577	7.70E-08	1.88E-05
DM+Veh_vs_Ctrl+Veh	Selenbp1	Up	1398.295143	2.058975005	2.058975005	0.383814193	5.36450982	8.12E-08	1.95E-05
DM+Veh_vs_Ctrl+Veh	Tincr	Down	322.5972859	-0.556284323	0.556284323	0.104508041	-5.322885392	1.02E-07	2.37E-05
DM+Veh_vs_Ctrl+Veh	Cfap61	Down	1047.676725	-0.325971524	0.325971524	0.061282277	-5.319181033	1.04E-07	2.37E-05
DM+Veh_vs_Ctrl+Veh	Ctxnd1	Down	326.2961644	-0.65863596	0.65863596	0.123889451	-5.316319937	1.06E-07	2.37E-05
DM+Veh_vs_Ctrl+Veh	E130310I04Rik	Down	2840.875848	-0.458449961	0.458449961	0.086793747	-5.282062082	1.28E-07	2.77E-05
DM+Veh_vs_Ctrl+Veh	Tnfsf13	Down	707.2058582	-0.430874824	0.430874824	0.081825213	-5.265795308	1.40E-07	2.93E-05
DM+Veh_vs_Ctrl+Veh	Cables1	Up	195.2410038	0.694050724	0.694050724	0.132011541	5.257500344	1.46E-07	3.02E-05
DM+Veh_vs_Ctrl+Veh	Cfap251	Down	1460.985607	-0.434306468	0.434306468	0.083238498	-5.217615373	1.81E-07	3.70E-05
DM+Veh_vs_Ctrl+Veh	Pla2r1	Down	15126.1598	-0.41247268	0.41247268	0.079227782	-5.20616216	1.93E-07	3.87E-05
DM+Veh_vs_Ctrl+Veh	Ccdc163	Down	1365.046565	-0.473843962	0.473843962	0.091472651	-5.180170843	2.22E-07	4.27E-05
DM+Veh_vs_Ctrl+Veh	Catsper2	Down	353.085814	-0.453467549	0.453467549	0.088123371	-5.14582615	2.66E-07	4.99E-05
DM+Veh_vs_Ctrl+Veh	Pde6c	Down	5334.726944	-0.331382362	0.331382362	0.064494708	-5.138132561	2.77E-07	5.12E-05
DM+Veh_vs_Ctrl+Veh	Katnal2	Down	789.0860545	-0.641225473	0.641225473	0.125619535	-5.104504435	3.32E-07	5.89E-05
DM+Veh_vs_Ctrl+Veh	Calr	Down	10874.10405	-0.391779058	0.391779058	0.077054386	-5.084448542	3.69E-07	6.38E-05
DM+Veh_vs_Ctrl+Veh	Map1a	Down	6992.595493	-0.439478555	0.439478555	0.086545463	-5.078008034	3.81E-07	6.52E-05
DM+Veh_vs_Ctrl+Veh	Casp7	Down	1527.564869	-0.340620871	0.340620871	0.067179962	-5.070274808	3.97E-07	6.70E-05
DM+Veh_vs_Ctrl+Veh	A330023F24Rik	Down	6001.418798	-0.450328669	0.450328669	0.088870946	-5.067220371	4.04E-07	6.73E-05
DM+Veh_vs_Ctrl+Veh	X4930562C15Rik	Down	381.2158562	-0.622389437	0.622389437	0.123550059	-5.037548675	4.72E-07	7.67E-05
DM+Veh_vs_Ctrl+Veh	Otop3	Down	206.6917723	-0.550149048	0.550149048	0.109751162	-5.012694513	5.37E-07	8.63E-05
DM+Veh_vs_Ctrl+Veh	Abca4	Down	62580.66982	-0.36247732	0.36247732	0.072509917	-4.999003376	5.76E-07	9.05E-05
DM+Veh_vs_Ctrl+Veh	Ryr3	Down	1524.68762	-0.426056294	0.426056294	0.085273576	-4.996346041	5.84E-07	9.07E-05
DM+Veh_vs_Ctrl+Veh	C2cd5	Down	5933.146689	-0.371630177	0.371630177	0.074442542	-4.992174743	5.97E-07	9.17E-05
DM+Veh_vs_Ctrl+Veh	Ly6c1	Up	318.0542704	0.756175401	0.756175401	0.151993877	4.975038584	6.52E-07	9.90E-05
DM+Veh_vs_Ctrl+Veh	Zfhx2	Down	2324.390546	-0.496099274	0.496099274	0.100515616	-4.935544281	7.99E-07	0.000118718
DM+Veh_vs_Ctrl+Veh	Fkbp5	Up	1585.43508	0.846040498	0.846040498	0.171968039	4.919754281	8.67E-07	0.000124821
DM+Veh_vs_Ctrl+Veh	Plekhg4	Down	642.471512	-0.538670786	0.538670786	0.109492754	-4.919693453	8.67E-07	0.000124821
DM+Veh_vs_Ctrl+Veh	Kcnma1	Down	9930.127274	-0.32478951	0.32478951	0.066021168	-4.919475334	8.68E-07	0.000124821
DM+Veh_vs_Ctrl+Veh	Pkmyt1	Down	344.4719144	-0.444053677	0.444053677	0.090326054	-4.916119496	8.83E-07	0.000125656
DM+Veh_vs_Ctrl+Veh	Igsf9	Down	4521.781488	-0.331973739	0.331973739	0.067646632	-4.907468848	9.23E-07	0.000129971
DM+Veh_vs_Ctrl+Veh	Tifa	Up	388.8637451	0.416474904	0.416474904	0.085033366	4.897782198	9.69E-07	0.00013515
DM+Veh_vs_Ctrl+Veh	Col5a3	Up	197.9184319	0.968189843	0.968189843	0.198448058	4.87880735	1.07E-06	0.000147319
DM+Veh_vs_Ctrl+Veh	Amigo3	Down	376.0692661	-0.463530134	0.463530134	0.09508321	-4.87499458	1.09E-06	0.000148691
DM+Veh_vs_Ctrl+Veh	Adam8	Down	213.1988715	-0.692193539	0.692193539	0.142539649	-4.856147352	1.20E-06	0.000158795
DM+Veh_vs_Ctrl+Veh	Rad51	Up	268.4968602	0.578010209	0.578010209	0.119098771	4.853200473	1.21E-06	0.000159624
DM+Veh_vs_Ctrl+Veh	Sspo	Down	216.9903975	-0.820866823	0.820866823	0.170155256	-4.824222548	1.41E-06	0.000177835
DM+Veh_vs_Ctrl+Veh	Shisa7	Down	729.7232059	-0.472670927	0.472670927	0.098017769	-4.82229834	1.42E-06	0.000177913
DM+Veh_vs_Ctrl+Veh	Wdr97	Down	324.7062322	-0.425664385	0.425664385	0.088419662	-4.814137226	1.48E-06	0.000181062
DM+Veh_vs_Ctrl+Veh	Zfp511	Down	699.3519307	-0.342962199	0.342962199	0.071250522	-4.813469286	1.48E-06	0.000181062
DM+Veh_vs_Ctrl+Veh	Rnase4	Up	136.2310338	0.711990204	0.711990204	0.147919036	4.813377803	1.48E-06	0.000181062
DM+Veh_vs_Ctrl+Veh	X1500009L16Rik	Up	174.6445404	0.63502711	0.63502711	0.132061985	4.808553413	1.52E-06	0.000183181
DM+Veh_vs_Ctrl+Veh	Ube2t	Up	149.0396279	0.928005073	0.928005073	0.193145723	4.804688711	1.55E-06	0.000183181
DM+Veh_vs_Ctrl+Veh	Heatr5b	Down	2294.613783	-0.364959641	0.364959641	0.076008432	-4.80156783	1.57E-06	0.000183181
DM+Veh_vs_Ctrl+Veh	Calcrl	Up	260.1430932	0.609327987	0.609327987	0.126927125	4.800612855	1.58E-06	0.000183181
DM+Veh_vs_Ctrl+Veh	Scn4a	Up	1230.302003	0.897655812	0.897655812	0.187213492	4.794824372	1.63E-06	0.000186966
DM+Veh_vs_Ctrl+Veh	Syne1	Down	18571.49649	-0.437391437	0.437391437	0.091370776	-4.786994873	1.69E-06	0.000189649
DM+Veh_vs_Ctrl+Veh	Eif5a2	Up	1770.010863	0.352148979	0.352148979	0.074099565	4.752375808	2.01E-06	0.00021579
DM+Veh_vs_Ctrl+Veh	Hspb6	Down	2959.775773	-0.331113458	0.331113458	0.069689274	-4.751282903	2.02E-06	0.00021579
DM+Veh_vs_Ctrl+Veh	Itga10	Down	120.9992501	-0.690097302	0.690097302	0.145383082	-4.746751094	2.07E-06	0.000217963
DM+Veh_vs_Ctrl+Veh	Anln	Up	82.4407666	1.047378277	1.047378277	0.221145308	4.736154184	2.18E-06	0.000223125
DM+Veh_vs_Ctrl+Veh	Ccdc51	Up	1197.782476	0.392132646	0.392132646	0.082949866	4.727345159	2.27E-06	0.000228562
DM+Veh_vs_Ctrl+Veh	Ncam1	Down	12592.44732	-0.371470877	0.371470877	0.078682146	-4.721158443	2.35E-06	0.000232211
DM+Veh_vs_Ctrl+Veh	Rbm3	Up	6092.70128	0.378443429	0.378443429	0.080400333	4.706988339	2.51E-06	0.000245388
DM+Veh_vs_Ctrl+Veh	Txnip	Up	380.7984467	0.668710457	0.668710457	0.14236009	4.69731689	2.64E-06	0.000252525
DM+Veh_vs_Ctrl+Veh	Hkdc1	Down	460.6637236	-0.539231503	0.539231503	0.115203796	-4.680674803	2.86E-06	0.0002658
DM+Veh_vs_Ctrl+Veh	Arr3	Down	12959.04561	-0.552070557	0.552070557	0.118231304	-4.669411038	3.02E-06	0.000277028
DM+Veh_vs_Ctrl+Veh	Pcdhga12	Down	254.5265887	-0.586685154	0.586685154	0.126112699	-4.652070395	3.29E-06	0.000295433
DM+Veh_vs_Ctrl+Veh	Insl5	Down	225.8605093	-0.610963966	0.610963966	0.132653392	-4.605716872	4.11E-06	0.000360062
DM+Veh_vs_Ctrl+Veh	Pcdhgc5	Down	172.4918793	-0.617684453	0.617684453	0.134554609	-4.590585614	4.42E-06	0.000378081
DM+Veh_vs_Ctrl+Veh	Rhou	Up	637.7668856	0.457746846	0.457746846	0.099721238	4.590264389	4.43E-06	0.000378081
DM+Veh_vs_Ctrl+Veh	Gm11944	Down	243.1331182	-0.53838677	0.53838677	0.118040523	-4.561033412	5.09E-06	0.000432039
DM+Veh_vs_Ctrl+Veh	Fsbp	Up	615.8278035	0.385252816	0.385252816	0.084700222	4.548427443	5.40E-06	0.00045311
DM+Veh_vs_Ctrl+Veh	Gadd45b	Up	314.5785182	0.64981699	0.64981699	0.142925161	4.546554205	5.45E-06	0.000454372
DM+Veh_vs_Ctrl+Veh	Bcar3	Up	783.3208729	0.3584029	0.3584029	0.078902103	4.542374503	5.56E-06	0.000460669
DM+Veh_vs_Ctrl+Veh	Dok7	Up	200.0464696	0.580754874	0.580754874	0.128071587	4.534611379	5.77E-06	0.000472217
DM+Veh_vs_Ctrl+Veh	Clcn1	Down	326.8695978	-0.413890875	0.413890875	0.091877174	-4.504828086	6.64E-06	0.000533953
DM+Veh_vs_Ctrl+Veh	Disp2	Down	4745.691904	-0.41686162	0.41686162	0.093119258	-4.476642421	7.58E-06	0.000594618
DM+Veh_vs_Ctrl+Veh	Josd2	Down	1648.692462	-0.395357554	0.395357554	0.08833358	-4.475733397	7.61E-06	0.000594618
DM+Veh_vs_Ctrl+Veh	Kcnd1	Down	454.8104256	-0.466785386	0.466785386	0.104800455	-4.454039706	8.43E-06	0.000639746
DM+Veh_vs_Ctrl+Veh	Fstl3	Up	142.1598668	0.731507239	0.731507239	0.164671712	4.442215546	8.90E-06	0.000668372
DM+Veh_vs_Ctrl+Veh	Ociad2	Up	763.8384338	0.505412	0.505412	0.11380379	4.441082327	8.95E-06	0.000668372
DM+Veh_vs_Ctrl+Veh	Foxp2	Up	189.440985	0.506755756	0.506755756	0.114651344	4.419972204	9.87E-06	0.000706242
DM+Veh_vs_Ctrl+Veh	Grm6	Down	4747.092602	-0.43867488	0.43867488	0.099383811	-4.413947051	1.02E-05	0.000718671
DM+Veh_vs_Ctrl+Veh	Akr1b8	Up	75.74413903	0.913484576	0.913484576	0.207352113	4.405475136	1.06E-05	0.000743491
DM+Veh_vs_Ctrl+Veh	Slc39a8	Up	111.8565476	0.738579448	0.738579448	0.168274363	4.389138275	1.14E-05	0.000785397
DM+Veh_vs_Ctrl+Veh	Smox	Up	569.8578726	0.374612759	0.374612759	0.085801665	4.366031365	1.27E-05	0.000843578
DM+Veh_vs_Ctrl+Veh	Tgfbr3l	Down	689.2033709	-0.414768924	0.414768924	0.095282811	-4.353029903	1.34E-05	0.000880146
DM+Veh_vs_Ctrl+Veh	Vsig10l	Up	230.5688909	0.434170806	0.434170806	0.099755582	4.352345993	1.35E-05	0.000880146
DM+Veh_vs_Ctrl+Veh	Cdkn1a	Up	145.6463331	1.331608166	1.331608166	0.30684505	4.339676217	1.43E-05	0.000915445
DM+Veh_vs_Ctrl+Veh	Marcksl1	Up	729.7381486	0.432299829	0.432299829	0.099805618	4.33141778	1.48E-05	0.000941628
DM+Veh_vs_Ctrl+Veh	Aass	Up	294.9651956	0.515960532	0.515960532	0.119257514	4.326440433	1.52E-05	0.000949907
DM+Veh_vs_Ctrl+Veh	Sfi1	Down	1706.898617	-0.423451818	0.423451818	0.097944076	-4.323404069	1.54E-05	0.000954314
DM+Veh_vs_Ctrl+Veh	Olfm4	Up	470.7935775	0.353985464	0.353985464	0.08204541	4.314506609	1.60E-05	0.000989072
DM+Veh_vs_Ctrl+Veh	Rcvrn	Down	29768.11748	-0.320666881	0.320666881	0.074432291	-4.308168894	1.65E-05	0.001013252
DM+Veh_vs_Ctrl+Veh	Smim3	Up	81.85023374	0.652114734	0.652114734	0.151508334	4.304150919	1.68E-05	0.001027187
DM+Veh_vs_Ctrl+Veh	Cnmd	Down	438.6830934	-0.479334304	0.479334304	0.111471238	-4.3000716	1.71E-05	0.00103239
DM+Veh_vs_Ctrl+Veh	Tle2	Down	1162.834686	-0.451544307	0.451544307	0.105043138	-4.298655907	1.72E-05	0.001034428
DM+Veh_vs_Ctrl+Veh	Rskr	Down	4732.196699	-0.369494541	0.369494541	0.086463312	-4.273425705	1.92E-05	0.001136562
DM+Veh_vs_Ctrl+Veh	Asl	Up	1118.088176	0.36302811	0.36302811	0.085466487	4.247607698	2.16E-05	0.001235369
DM+Veh_vs_Ctrl+Veh	Nbas	Down	2584.435693	-0.323040961	0.323040961	0.076441551	-4.225986492	2.38E-05	0.001325072
DM+Veh_vs_Ctrl+Veh	Stk36	Down	807.273088	-0.36969671	0.36969671	0.087828463	-4.209304113	2.56E-05	0.001393167
DM+Veh_vs_Ctrl+Veh	Gtdc1	Up	1172.422364	0.32505709	0.32505709	0.077235747	4.208635301	2.57E-05	0.001393167
DM+Veh_vs_Ctrl+Veh	Plscr2	Up	106.5442451	0.746871795	0.746871795	0.177742761	4.201981515	2.65E-05	0.001412346
DM+Veh_vs_Ctrl+Veh	Mr1	Up	314.8383698	0.444236529	0.444236529	0.105961097	4.192449309	2.76E-05	0.001461619
DM+Veh_vs_Ctrl+Veh	Magohb	Up	281.7969938	0.397362645	0.397362645	0.094879086	4.188095187	2.81E-05	0.001484185
DM+Veh_vs_Ctrl+Veh	Hsd17b11	Up	567.3197625	0.359358124	0.359358124	0.085941299	4.181436961	2.90E-05	0.00151083
DM+Veh_vs_Ctrl+Veh	Csrp3	Down	267.9845961	-0.980556398	0.980556398	0.234828479	-4.17562812	2.97E-05	0.001532362
DM+Veh_vs_Ctrl+Veh	Pcdhgb2	Down	333.6832812	-0.493216643	0.493216643	0.118149758	-4.174504051	2.99E-05	0.001534158
DM+Veh_vs_Ctrl+Veh	Dok3	Down	377.6481683	-0.670822052	0.670822052	0.161042608	-4.165494209	3.11E-05	0.001584114
DM+Veh_vs_Ctrl+Veh	Ank3	Down	12744.20823	-0.322630145	0.322630145	0.077495399	-4.163216781	3.14E-05	0.001594056
DM+Veh_vs_Ctrl+Veh	Nalcn	Down	2728.334868	-0.333583281	0.333583281	0.080328368	-4.152745668	3.29E-05	0.001650399
DM+Veh_vs_Ctrl+Veh	Acvrl1	Up	265.5060438	0.498886253	0.498886253	0.120469025	4.141199375	3.45E-05	0.001710573
DM+Veh_vs_Ctrl+Veh	Gm14399	Down	413.1391941	-0.516267897	0.516267897	0.124746658	-4.138530897	3.50E-05	0.001721762
DM+Veh_vs_Ctrl+Veh	Ttc39aos1	Up	252.8646404	0.513284135	0.513284135	0.124646581	4.117915867	3.82E-05	0.001814001
DM+Veh_vs_Ctrl+Veh	Gucy2f	Down	14826.9886	-0.343361092	0.343361092	0.083444234	-4.114857009	3.87E-05	0.001825547
DM+Veh_vs_Ctrl+Veh	Rnpep	Down	884.6471758	-0.323460115	0.323460115	0.078741817	-4.107856862	3.99E-05	0.001871487
DM+Veh_vs_Ctrl+Veh	Ovca2	Down	316.7347182	-0.435196629	0.435196629	0.105950859	-4.107532809	4.00E-05	0.001871487
DM+Veh_vs_Ctrl+Veh	Gm1043	Down	135.3263418	-0.728491692	0.728491692	0.177651298	-4.1006832	4.12E-05	0.001921179
DM+Veh_vs_Ctrl+Veh	Gm12992	Down	348.1324079	-0.454829445	0.454829445	0.11154002	-4.077724237	4.55E-05	0.002092478
DM+Veh_vs_Ctrl+Veh	Car14	Up	2623.956465	0.350522633	0.350522633	0.086020442	4.074875999	4.60E-05	0.002111145
DM+Veh_vs_Ctrl+Veh	Nav3	Down	624.3526424	-0.405029444	0.405029444	0.099849812	-4.056386634	4.98E-05	0.002225597
DM+Veh_vs_Ctrl+Veh	Sugct	Up	104.759312	0.613579591	0.613579591	0.151420837	4.052147653	5.07E-05	0.00223369
DM+Veh_vs_Ctrl+Veh	Fndc8	Down	132.3412129	-0.708681632	0.708681632	0.174907041	-4.051761604	5.08E-05	0.00223369
DM+Veh_vs_Ctrl+Veh	Morn2	Down	198.9069163	-0.440152761	0.440152761	0.10886316	-4.043174593	5.27E-05	0.002280339
DM+Veh_vs_Ctrl+Veh	Cyp4f15	Up	77.79134423	1.215219151	1.215219151	0.30085033	4.039281433	5.36E-05	0.002311204
DM+Veh_vs_Ctrl+Veh	Klf15	Up	363.7568702	0.543441316	0.543441316	0.134900598	4.028457433	5.61E-05	0.002390056
DM+Veh_vs_Ctrl+Veh	Ppp1r1b	Up	417.7036856	0.509806641	0.509806641	0.126583839	4.027422808	5.64E-05	0.002393139
DM+Veh_vs_Ctrl+Veh	Eva1a	Up	117.8862964	0.645677075	0.645677075	0.160772306	4.016096372	5.92E-05	0.002468193
DM+Veh_vs_Ctrl+Veh	Nrxn1	Down	2023.760533	-0.339701806	0.339701806	0.084591264	-4.015802482	5.92E-05	0.002468193
DM+Veh_vs_Ctrl+Veh	Slco1a4	Up	807.2001463	0.349186857	0.349186857	0.087160388	4.006256342	6.17E-05	0.002508857
DM+Veh_vs_Ctrl+Veh	Armcx5	Up	663.1074105	0.352216997	0.352216997	0.08802171	4.001478695	6.29E-05	0.002544919
DM+Veh_vs_Ctrl+Veh	Cpsf4l	Down	235.7771195	-0.552823449	0.552823449	0.138192721	-4.000380374	6.32E-05	0.002549218
DM+Veh_vs_Ctrl+Veh	Nscme3l	Down	267.4212034	-0.545546354	0.545546354	0.136952595	-3.983468531	6.79E-05	0.002680683
DM+Veh_vs_Ctrl+Veh	Syn1	Down	3223.72608	-0.353283147	0.353283147	0.088755358	-3.980414881	6.88E-05	0.002701394
DM+Veh_vs_Ctrl+Veh	Slc27a6	Up	126.9899598	0.52502461	0.52502461	0.132339508	3.967255266	7.27E-05	0.002798635
DM+Veh_vs_Ctrl+Veh	BC065397	Down	378.8983544	-0.414248178	0.414248178	0.104443223	-3.966252338	7.30E-05	0.002802537
DM+Veh_vs_Ctrl+Veh	Ptk2b	Up	183.4868823	0.801055526	0.801055526	0.202172421	3.962239368	7.43E-05	0.002826259
DM+Veh_vs_Ctrl+Veh	Parp3	Up	340.9829795	0.472158598	0.472158598	0.119272514	3.958653856	7.54E-05	0.002853123
DM+Veh_vs_Ctrl+Veh	Bmp4	Up	133.7319838	0.795024331	0.795024331	0.201038881	3.954579965	7.67E-05	0.002894157
DM+Veh_vs_Ctrl+Veh	X9330102E08Rik	Down	394.6164411	-0.509728111	0.509728111	0.128970906	-3.952272076	7.74E-05	0.002906164
DM+Veh_vs_Ctrl+Veh	Zswim7	Up	278.8099927	0.362310146	0.362310146	0.091749849	3.948890904	7.85E-05	0.002925727
DM+Veh_vs_Ctrl+Veh	A930003O13Rik	Down	2448.374488	-0.396967477	0.396967477	0.10054251	-3.948255103	7.87E-05	0.002925727
DM+Veh_vs_Ctrl+Veh	Sptssa	Up	1716.685734	0.320516663	0.320516663	0.081259927	3.944338548	8.00E-05	0.002955353
DM+Veh_vs_Ctrl+Veh	Prdx4	Up	324.1572711	0.351445391	0.351445391	0.089125098	3.943281953	8.04E-05	0.002957536
DM+Veh_vs_Ctrl+Veh	Adhfe1	Up	223.1156585	0.493884351	0.493884351	0.125730548	3.928117376	8.56E-05	0.003103203
DM+Veh_vs_Ctrl+Veh	Tdrd9	Down	589.5796947	-0.392088929	0.392088929	0.099868594	-3.926048347	8.64E-05	0.003117615
DM+Veh_vs_Ctrl+Veh	Sorl1	Down	4025.013134	-0.345771782	0.345771782	0.088084409	-3.925459531	8.66E-05	0.003117615
DM+Veh_vs_Ctrl+Veh	Cmah	Down	206.2908678	-0.485577714	0.485577714	0.123759876	-3.923547184	8.73E-05	0.003125258
DM+Veh_vs_Ctrl+Veh	Igf2bp3	Down	408.7823347	-0.605404531	0.605404531	0.154606879	-3.915767109	9.01E-05	0.003198576
DM+Veh_vs_Ctrl+Veh	Rorc	Up	379.5441399	0.367752763	0.367752763	0.09410157	3.908040656	9.30E-05	0.003291864
DM+Veh_vs_Ctrl+Veh	Gm5460	Up	904.8711834	0.507548417	0.507548417	0.130018594	3.903660258	9.47E-05	0.003313801
DM+Veh_vs_Ctrl+Veh	Plin4	Up	179.9276969	1.398662712	1.398662712	0.358311556	3.903482008	9.48E-05	0.003313801
DM+Veh_vs_Ctrl+Veh	Nudt14	Up	412.7348444	0.350487484	0.350487484	0.089883129	3.899368958	9.64E-05	0.003344932
DM+Veh_vs_Ctrl+Veh	Tmem14a	Up	384.481932	0.331794227	0.331794227	0.085240747	3.892436882	9.92E-05	0.003428902
DM+Veh_vs_Ctrl+Veh	Myo19	Down	563.4683786	-0.358526448	0.358526448	0.092161221	-3.890209413	0.000100158	0.003438833
DM+Veh_vs_Ctrl+Veh	Wdr31	Down	2757.390829	-0.320926074	0.320926074	0.082870918	-3.872601895	0.00010768	0.003665532
DM+Veh_vs_Ctrl+Veh	Stac3	Down	113.5598876	-0.571414573	0.571414573	0.147566393	-3.872254131	0.000107833	0.003665532
DM+Veh_vs_Ctrl+Veh	Prodh	Up	998.4532841	0.396230827	0.396230827	0.10287141	3.851709901	0.000117296	0.003938204
DM+Veh_vs_Ctrl+Veh	Acrbp	Down	673.0174777	-0.355365234	0.355365234	0.092378298	-3.846847605	0.000119647	0.003975754
DM+Veh_vs_Ctrl+Veh	Tnfrsf18	Down	385.7316055	-0.390242878	0.390242878	0.10159474	-3.841172072	0.000122448	0.004041679
DM+Veh_vs_Ctrl+Veh	Arhgdib	Down	132.7146703	-0.560360908	0.560360908	0.146264391	-3.831150592	0.000127545	0.004139924
DM+Veh_vs_Ctrl+Veh	Fam107a	Up	1354.522852	0.848120681	0.848120681	0.222392826	3.813615291	0.000136949	0.004321946
DM+Veh_vs_Ctrl+Veh	Aldh1l1	Up	528.9189182	0.340111723	0.340111723	0.089217487	3.812164364	0.000137755	0.004335685
DM+Veh_vs_Ctrl+Veh	Xdh	Up	130.2679743	0.794741253	0.794741253	0.209144356	3.799965092	0.000144716	0.004484242
DM+Veh_vs_Ctrl+Veh	Nqo1	Up	167.2077214	0.63080859	0.63080859	0.16676372	3.782648832	0.000155168	0.004738326
DM+Veh_vs_Ctrl+Veh	Ryr2	Down	4273.716296	-0.363783485	0.363783485	0.096571038	-3.767003976	0.000165218	0.004961998
DM+Veh_vs_Ctrl+Veh	Mt1	Up	1022.550643	0.603505499	0.603505499	0.160370708	3.76319035	0.000167759	0.005018909
DM+Veh_vs_Ctrl+Veh	Larp1b	Up	343.5551846	0.452239594	0.452239594	0.120282596	3.759809062	0.000170043	0.005051389
DM+Veh_vs_Ctrl+Veh	Akap6	Down	5247.26557	-0.323104952	0.323104952	0.086009477	-3.756620348	0.000172223	0.005094012
DM+Veh_vs_Ctrl+Veh	Csmd2	Down	930.5979717	-0.384832745	0.384832745	0.102470789	-3.75553608	0.000172971	0.005094066
DM+Veh_vs_Ctrl+Veh	Mdn1	Down	4824.926596	-0.359310531	0.359310531	0.095730593	-3.753351167	0.000174486	0.005108248
DM+Veh_vs_Ctrl+Veh	Pcyox1l	Down	424.9203048	-0.329836051	0.329836051	0.087880697	-3.753225263	0.000174574	0.005108248
DM+Veh_vs_Ctrl+Veh	Trmt61b	Up	283.2504068	0.331284169	0.331284169	0.088279385	3.752678734	0.000174955	0.005108462
DM+Veh_vs_Ctrl+Veh	Usp2	Up	5919.627868	0.376102478	0.376102478	0.10076704	3.732395825	0.000189667	0.005456424
DM+Veh_vs_Ctrl+Veh	Epop	Up	221.6413376	0.435425802	0.435425802	0.116766874	3.729018237	0.000192227	0.005518456
DM+Veh_vs_Ctrl+Veh	Atxn1	Down	4006.425471	-0.357577799	0.357577799	0.095911116	-3.728220612	0.000192837	0.005524342
DM+Veh_vs_Ctrl+Veh	Slc37a2	Up	248.1617482	0.7108841	0.7108841	0.191364477	3.714817449	0.00020335	0.005729451
DM+Veh_vs_Ctrl+Veh	X4930578M01Rik	Down	339.8980635	-0.363366501	0.363366501	0.098006929	-3.707559286	0.000209266	0.005788716
DM+Veh_vs_Ctrl+Veh	A730036I17Rik	Down	87.44194142	-0.567136865	0.567136865	0.153193134	-3.702103689	0.000213819	0.005849096
DM+Veh_vs_Ctrl+Veh	Colec12	Up	250.999312	0.607583871	0.607583871	0.164344047	3.697023915	0.000218142	0.005926258
DM+Veh_vs_Ctrl+Veh	Nmi	Up	151.1339796	0.459804135	0.459804135	0.124389733	3.696479803	0.00021861	0.005927184
DM+Veh_vs_Ctrl+Veh	A730081D07Rik	Down	67.06580963	-0.741389073	0.741389073	0.20064997	-3.694937373	0.000219941	0.005951473
DM+Veh_vs_Ctrl+Veh	Chst9	Up	309.1739663	0.327448506	0.327448506	0.088941603	3.68161235	0.000231764	0.006161576
DM+Veh_vs_Ctrl+Veh	Zmym3	Down	5091.704501	-0.325519208	0.325519208	0.088494747	-3.678401462	0.0002347	0.006227534
DM+Veh_vs_Ctrl+Veh	Rgs11	Down	2361.375035	-0.341567582	0.341567582	0.093005644	-3.672546836	0.000240145	0.006309597
DM+Veh_vs_Ctrl+Veh	Pcdhga8	Down	167.5603092	-0.59306804	0.59306804	0.1615972	-3.670039073	0.000242513	0.006348555
DM+Veh_vs_Ctrl+Veh	Ttc21a	Down	126.1665891	-0.725452881	0.725452881	0.198299289	-3.658373583	0.000253821	0.006544269
DM+Veh_vs_Ctrl+Veh	Kcnj6	Down	257.6854224	-0.447131233	0.447131233	0.122372503	-3.653853777	0.000258333	0.006623126
DM+Veh_vs_Ctrl+Veh	Slc27a3	Down	137.9458895	-0.431658358	0.431658358	0.118160206	-3.653161868	0.000259031	0.00662857
DM+Veh_vs_Ctrl+Veh	L3mbtl1	Down	131.4725566	-0.515136399	0.515136399	0.141203431	-3.648186124	0.000264098	0.006733603
DM+Veh_vs_Ctrl+Veh	Tnfsfm13	Down	98.00257151	-0.482166155	0.482166155	0.132408293	-3.641510242	0.000271043	0.006858902
DM+Veh_vs_Ctrl+Veh	Dcdc2b	Down	216.2034465	-0.473731288	0.473731288	0.130750861	-3.623159992	0.000291026	0.007297002
DM+Veh_vs_Ctrl+Veh	Stag3	Up	683.4813858	0.338999185	0.338999185	0.093655147	3.619653539	0.000294998	0.007342703
DM+Veh_vs_Ctrl+Veh	Gm16982	Down	370.0285237	-0.440581669	0.440581669	0.121772305	-3.618077755	0.000296799	0.007364993
DM+Veh_vs_Ctrl+Veh	Csf2ra	Down	1699.329248	-0.325133439	0.325133439	0.08986731	-3.617927817	0.000296971	0.007364993
DM+Veh_vs_Ctrl+Veh	Zfp995	Up	263.3800168	0.368798896	0.368798896	0.102094637	3.612323878	0.000303465	0.00743114
DM+Veh_vs_Ctrl+Veh	X2900052N01Rik	Up	856.4195169	0.402113301	0.402113301	0.111327809	3.611975336	0.000303873	0.00743114
DM+Veh_vs_Ctrl+Veh	Map1b	Down	34573.5162	-0.332209072	0.332209072	0.091976852	-3.611876954	0.000303989	0.00743114
DM+Veh_vs_Ctrl+Veh	Prkag3	Up	123.8642453	0.505619593	0.505619593	0.140077335	3.609574609	0.0003067	0.007457383
DM+Veh_vs_Ctrl+Veh	Sytl1	Down	63.72710966	-0.771532871	0.771532871	0.213996329	-3.605355645	0.000311726	0.007499528
DM+Veh_vs_Ctrl+Veh	Gldc	Up	1681.955414	0.379895936	0.379895936	0.105391294	3.604623527	0.000312606	0.007507482
DM+Veh_vs_Ctrl+Veh	Slc22a29	Down	132.4571724	-0.780682081	0.780682081	0.217277255	-3.59302257	0.000326864	0.007705671
DM+Veh_vs_Ctrl+Veh	Fam174c	Down	416.4943974	-0.359055106	0.359055106	0.099935574	-3.592865793	0.000327061	0.007705671
DM+Veh_vs_Ctrl+Veh	Penk	Up	3566.625964	1.51779644	1.51779644	0.423411087	3.58468752	0.000337482	0.007829697
DM+Veh_vs_Ctrl+Veh	Slc2a4rg.ps	Down	466.2159701	-0.496183143	0.496183143	0.138435835	-3.58421029	0.0003381	0.007830731
DM+Veh_vs_Ctrl+Veh	Hif3a	Up	384.2934522	0.871007288	0.871007288	0.243178027	3.581768056	0.000341277	0.00784008
DM+Veh_vs_Ctrl+Veh	Plxna3	Down	860.4634408	-0.352000711	0.352000711	0.098278713	-3.58165772	0.000341421	0.00784008
DM+Veh_vs_Ctrl+Veh	Htt	Down	7033.377594	-0.322801633	0.322801633	0.090136417	-3.581256535	0.000341946	0.00784008
DM+Veh_vs_Ctrl+Veh	Gdf10	Up	95.83573496	1.03146264	1.03146264	0.288159026	3.579490996	0.000344264	0.007853705
DM+Veh_vs_Ctrl+Veh	Gstm7	Up	247.7685519	0.470579304	0.470579304	0.131677014	3.573739176	0.000351919	0.007988339
DM+Veh_vs_Ctrl+Veh	Cdh19	Up	73.31535834	0.886094233	0.886094233	0.248029001	3.572542839	0.000353532	0.008011625
DM+Veh_vs_Ctrl+Veh	Grin1	Down	1831.203123	-0.352027335	0.352027335	0.098727187	-3.565657504	0.000362945	0.008170749
DM+Veh_vs_Ctrl+Veh	Apobec2	Up	180.3472053	0.545529603	0.545529603	0.153037356	3.56468261	0.000364297	0.008187689
DM+Veh_vs_Ctrl+Veh	Ebpl	Up	5745.175658	0.480382318	0.480382318	0.134945342	3.559828813	0.000371097	0.008290491
DM+Veh_vs_Ctrl+Veh	Gulo	Down	487.0772205	-0.39904169	0.39904169	0.11211821	-3.559115778	0.000372105	0.008290491
DM+Veh_vs_Ctrl+Veh	Ccdc187	Up	191.3598552	0.964199926	0.964199926	0.270964287	3.558402248	0.000373118	0.008290491
DM+Veh_vs_Ctrl+Veh	Nlrc3	Down	176.9870264	-0.435561242	0.435561242	0.12272531	-3.549074276	0.000386588	0.008493127
DM+Veh_vs_Ctrl+Veh	Rph3al	Up	147.9083954	0.395428897	0.395428897	0.111717585	3.539540339	0.000400825	0.008777065
DM+Veh_vs_Ctrl+Veh	Tshz3	Down	402.7903889	-0.393186277	0.393186277	0.11148667	-3.526755952	0.000420684	0.00913935
DM+Veh_vs_Ctrl+Veh	Col11a2	Down	798.3997715	-0.428568679	0.428568679	0.121541645	-3.526105638	0.000421719	0.00914728
DM+Veh_vs_Ctrl+Veh	Cd151	Up	755.0657875	0.337404383	0.337404383	0.095811958	3.521526852	0.000429069	0.009262608
DM+Veh_vs_Ctrl+Veh	Tenm2	Down	1263.758097	-0.323859639	0.323859639	0.091988396	-3.520657545	0.000430478	0.009272819
DM+Veh_vs_Ctrl+Veh	Tm6sf2	Down	93.12829	-0.646269311	0.646269311	0.18357847	-3.520398174	0.000430899	0.009272819
DM+Veh_vs_Ctrl+Veh	Nbl1	Up	1733.496821	0.348187984	0.348187984	0.098967405	3.5182087	0.000434471	0.009311435
DM+Veh_vs_Ctrl+Veh	Clca1	Down	377.3524539	-0.408514806	0.408514806	0.116197098	-3.515705762	0.000438587	0.009348398
DM+Veh_vs_Ctrl+Veh	Igsf9b	Down	1703.222314	-0.493684106	0.493684106	0.140538211	-3.512810529	0.000443394	0.009422975
DM+Veh_vs_Ctrl+Veh	Tmem176a	Up	472.624785	0.362229245	0.362229245	0.103398311	3.503241412	0.000459633	0.009662893
DM+Veh_vs_Ctrl+Veh	Col2a1	Down	2691.235422	-0.577412339	0.577412339	0.16491133	-3.501350318	0.000462907	0.009701876
DM+Veh_vs_Ctrl+Veh	X4930405J17Rik	Down	83.58234496	-0.564496996	0.564496996	0.16156835	-3.493858777	0.000476093	0.00989039
DM+Veh_vs_Ctrl+Veh	Pcdhgb6	Down	542.8490404	-0.375563083	0.375563083	0.107532259	-3.492562008	0.000478411	0.009892495
DM+Veh_vs_Ctrl+Veh	Tnfrsf1a	Up	294.3982945	0.444995415	0.444995415	0.127414492	3.492502378	0.000478517	0.009892495
DM+Veh_vs_Ctrl+Veh	Hgf	Up	264.5194652	0.329523511	0.329523511	0.094476221	3.487898949	0.000486832	0.010003849
DM+Veh_vs_Ctrl+Veh	LOC129135233	Down	581.0261331	-0.685848339	0.685848339	0.196978313	-3.481846957	0.000497968	0.010122335
DM+Veh_vs_Ctrl+Veh	Adprhl1	Up	118.1603497	0.540225544	0.540225544	0.155344484	3.47759721	0.00050593	0.010216752
DM+Veh_vs_Ctrl+Veh	Sst	Up	89.63593993	0.623376166	0.623376166	0.17951611	3.472536064	0.000515566	0.010360597
DM+Veh_vs_Ctrl+Veh	Sord	Up	848.5732074	0.424384128	0.424384128	0.122257515	3.471231435	0.000518077	0.01039578
DM+Veh_vs_Ctrl+Veh	Riiad1	Up	108.8020569	0.601138438	0.601138438	0.173226655	3.470242139	0.000519989	0.010403926
DM+Veh_vs_Ctrl+Veh	Slc7a5	Up	1621.757519	0.359077473	0.359077473	0.103562502	3.467253754	0.000525805	0.010443501
DM+Veh_vs_Ctrl+Veh	Mgst1	Up	377.5706204	0.89256377	0.89256377	0.257774803	3.462571827	0.000535039	0.010580766
DM+Veh_vs_Ctrl+Veh	Rec8	Down	536.7903596	-0.343850626	0.343850626	0.099419997	-3.458566043	0.000543059	0.010646919
DM+Veh_vs_Ctrl+Veh	Pla2g4b	Down	139.4615341	-0.559113284	0.559113284	0.161712683	-3.457448558	0.000545316	0.010660583
DM+Veh_vs_Ctrl+Veh	Fbxo4	Down	492.7904462	-0.335572165	0.335572165	0.097119006	-3.4552677	0.000549747	0.010715647
DM+Veh_vs_Ctrl+Veh	Lrp1b	Down	720.4257186	-0.377660136	0.377660136	0.109312101	-3.454879491	0.000550539	0.010715647
DM+Veh_vs_Ctrl+Veh	Clstn2	Down	899.0011607	-0.324769603	0.324769603	0.094192346	-3.447940481	0.000564879	0.010841383
DM+Veh_vs_Ctrl+Veh	Smpdl3a	Up	169.8528924	0.539713516	0.539713516	0.156569131	3.447125958	0.000566584	0.010858871
DM+Veh_vs_Ctrl+Veh	Grm1	Down	788.6561211	-0.379945024	0.379945024	0.110467605	-3.439424825	0.000582952	0.01105873
DM+Veh_vs_Ctrl+Veh	Baiap3	Down	452.5144571	-0.392827289	0.392827289	0.114221321	-3.439176546	0.000583487	0.01105873
DM+Veh_vs_Ctrl+Veh	Ago2	Down	5253.069712	-0.337792523	0.337792523	0.098347189	-3.434694236	0.000593223	0.011169782
DM+Veh_vs_Ctrl+Veh	Ntrk3	Down	1272.386461	-0.509623163	0.509623163	0.148719522	-3.426740188	0.000610873	0.011382173
DM+Veh_vs_Ctrl+Veh	Mmp9	Down	497.4987051	-0.324186501	0.324186501	0.094899776	-3.416093413	0.000635265	0.011695342
DM+Veh_vs_Ctrl+Veh	Thsd4	Down	340.1769454	-0.41100634	0.41100634	0.120976547	-3.39740513	0.000680282	0.012328978
DM+Veh_vs_Ctrl+Veh	Odad4	Down	482.5394613	-0.322781328	0.322781328	0.095161365	-3.391936726	0.000694005	0.012527838
DM+Veh_vs_Ctrl+Veh	Timp3	Up	3119.6517	0.52496667	0.52496667	0.154886022	3.389374091	0.000700524	0.012619863
DM+Veh_vs_Ctrl+Veh	Arrdc2	Up	768.1730095	0.567571825	0.567571825	0.16757217	3.387029156	0.000706539	0.012661521
DM+Veh_vs_Ctrl+Veh	Csf1r	Down	360.2180778	-0.351420228	0.351420228	0.104007087	-3.378810412	0.000728002	0.01296346
DM+Veh_vs_Ctrl+Veh	Noxred1	Down	63.37240008	-0.673331978	0.673331978	0.199439624	-3.37611937	0.00073516	0.013046706
DM+Veh_vs_Ctrl+Veh	Dio2	Up	903.5701009	0.404640596	0.404640596	0.120045202	3.370735277	0.000749679	0.013269894
DM+Veh_vs_Ctrl+Veh	Cadps2	Up	372.368474	0.433858407	0.433858407	0.129022767	3.362649982	0.000771982	0.013524527
DM+Veh_vs_Ctrl+Veh	Tex30	Up	327.9477905	0.391918266	0.391918266	0.116589353	3.361527076	0.000775128	0.013562251
DM+Veh_vs_Ctrl+Veh	Kctd12b	Up	185.0769827	0.449055257	0.449055257	0.133666321	3.359524324	0.000780768	0.013626043
DM+Veh_vs_Ctrl+Veh	Ago3	Down	4979.403402	-0.324916326	0.324916326	0.096882251	-3.353723956	0.000797319	0.013809848
DM+Veh_vs_Ctrl+Veh	Bdh2	Up	207.0583066	0.548482826	0.548482826	0.164790923	3.328355801	0.000873602	0.01475621
DM+Veh_vs_Ctrl+Veh	X2810049E08Rik	Up	184.4431488	0.39297818	0.39297818	0.118145943	3.326209692	0.000880357	0.014851944
DM+Veh_vs_Ctrl+Veh	Ap1s3	Up	123.7688076	0.468130343	0.468130343	0.140938082	3.321531948	0.000895247	0.015010497
DM+Veh_vs_Ctrl+Veh	Ryr1	Down	134.4334407	-0.429027322	0.429027322	0.129328612	-3.317342668	0.000908781	0.0151445
DM+Veh_vs_Ctrl+Veh	A2m	Up	847.004425	0.948583324	0.948583324	0.286213263	3.31425356	0.000918881	0.015275565
DM+Veh_vs_Ctrl+Veh	Slc16a12	Up	249.1801876	1.127598191	1.127598191	0.340486573	3.311725866	0.000927224	0.015358829
DM+Veh_vs_Ctrl+Veh	Cep41	Down	732.3587651	-0.324762649	0.324762649	0.098101214	-3.310485538	0.000931343	0.015370528
DM+Veh_vs_Ctrl+Veh	Tsku	Up	187.2877063	0.555965575	0.555965575	0.168112928	3.307095904	0.000942686	0.015520248
DM+Veh_vs_Ctrl+Veh	Lrguk	Down	586.0017826	-0.41668656	0.41668656	0.126048517	-3.30576328	0.000947181	0.015575481
DM+Veh_vs_Ctrl+Veh	Meg3	Down	54125.01484	-0.390749933	0.390749933	0.118251919	-3.304385552	0.000951848	0.015613179
DM+Veh_vs_Ctrl+Veh	Ephx1	Up	634.4744533	0.416817496	0.416817496	0.126310357	3.299947095	0.000967031	0.01576906
DM+Veh_vs_Ctrl+Veh	Pcdhga9	Down	285.3548942	-0.581296927	0.581296927	0.176312246	-3.296974209	0.000977325	0.015892225
DM+Veh_vs_Ctrl+Veh	Pcdhga11	Down	191.293532	-0.485333252	0.485333252	0.147215249	-3.29675938	0.000978073	0.015892225
DM+Veh_vs_Ctrl+Veh	Cbs	Up	182.7510662	0.518635483	0.518635483	0.157461598	3.293726787	0.000988685	0.01604559
DM+Veh_vs_Ctrl+Veh	Psmg4	Up	206.4982526	0.409218883	0.409218883	0.124356812	3.290683283	0.000999444	0.016181751
DM+Veh_vs_Ctrl+Veh	A1bg	Down	69.21744878	-0.780281089	0.780281089	0.237384246	-3.286996098	0.001012622	0.016373354
DM+Veh_vs_Ctrl+Veh	Bcl2l15	Down	95.80144573	-0.529083161	0.529083161	0.161085744	-3.28448159	0.001021702	0.016443105
DM+Veh_vs_Ctrl+Veh	Dqx1	Down	367.8698989	-0.389784715	0.389784715	0.11882563	-3.28030843	0.001036937	0.016572794
DM+Veh_vs_Ctrl+Veh	Gm35315	Up	155.686248	0.381394521	0.381394521	0.116508031	3.273547049	0.001062067	0.016817088
DM+Veh_vs_Ctrl+Veh	Frem3	Down	90.8856647	-0.64803947	0.64803947	0.198116823	-3.270996687	0.001071692	0.016910013
DM+Veh_vs_Ctrl+Veh	Mroh7	Down	186.9246119	-0.464999474	0.464999474	0.142164408	-3.270857186	0.00107222	0.016910013
DM+Veh_vs_Ctrl+Veh	Kmt2d	Down	14266.0005	-0.61978055	0.61978055	0.189495826	-3.270681798	0.001072886	0.016910013
DM+Veh_vs_Ctrl+Veh	Parp10	Down	332.1902358	-0.330854198	0.330854198	0.101237064	-3.268113335	0.00108267	0.017005386
DM+Veh_vs_Ctrl+Veh	Gm3604	Up	170.1296081	0.52561418	0.52561418	0.160856432	3.267598164	0.001084642	0.017016807
DM+Veh_vs_Ctrl+Veh	Dnai7	Down	225.571044	-0.441061766	0.441061766	0.135062202	-3.265619546	0.001092249	0.017079181
DM+Veh_vs_Ctrl+Veh	Guca1a	Up	253.4792162	0.41527078	0.41527078	0.127217961	3.264246478	0.001097556	0.017140365
DM+Veh_vs_Ctrl+Veh	Mip	Up	2253.574157	3.626083585	3.626083585	1.111466749	3.262431006	0.001104611	0.017172359
DM+Veh_vs_Ctrl+Veh	Cacna1e	Down	541.1797232	-0.422592225	0.422592225	0.129588005	-3.261044291	0.001110027	0.017236953
DM+Veh_vs_Ctrl+Veh	B130055M24Rik	Down	617.2843226	-0.368210159	0.368210159	0.113006108	-3.258320853	0.001120736	0.017301304
DM+Veh_vs_Ctrl+Veh	Enpp2	Up	3570.398779	0.436414553	0.436414553	0.13417564	3.252561744	0.001143697	0.017520881
DM+Veh_vs_Ctrl+Veh	H2.Q4	Up	276.6239609	0.352170727	0.352170727	0.108296276	3.251919105	0.001146286	0.017521257
DM+Veh_vs_Ctrl+Veh	Hmcn1	Down	218.4551578	-0.457931564	0.457931564	0.140849449	-3.251213032	0.001149137	0.017545206
DM+Veh_vs_Ctrl+Veh	Id1	Up	250.6537699	0.560453695	0.560453695	0.172615094	3.246840603	0.001166937	0.017737706
DM+Veh_vs_Ctrl+Veh	Col7a1	Down	1261.863495	-0.533590699	0.533590699	0.164459554	-3.24451019	0.001176528	0.017820071
DM+Veh_vs_Ctrl+Veh	Gpr15lg	Down	110.5134635	-0.737533633	0.737533633	0.227335106	-3.244257546	0.001177572	0.017820071
DM+Veh_vs_Ctrl+Veh	Itpr3	Up	272.4709087	0.489895936	0.489895936	0.151031916	3.243658366	0.001180052	0.017837842
DM+Veh_vs_Ctrl+Veh	Npl	Up	389.5448269	0.484375675	0.484375675	0.149578173	3.238277786	0.001202537	0.018058527
DM+Veh_vs_Ctrl+Veh	Ttc41	Down	282.8465482	-0.328747859	0.328747859	0.101599732	-3.235715825	0.001213381	0.018169132
DM+Veh_vs_Ctrl+Veh	Krtcap3	Down	215.3199135	-0.382552145	0.382552145	0.118525836	-3.227584455	0.001248402	0.018603502
DM+Veh_vs_Ctrl+Veh	Ush2a	Down	10342.73815	-0.497544732	0.497544732	0.154310692	-3.22430498	0.001262788	0.01874536
DM+Veh_vs_Ctrl+Veh	Sertad1	Up	159.5132099	0.399715824	0.399715824	0.123975013	3.224164394	0.001263408	0.01874536
DM+Veh_vs_Ctrl+Veh	Rab3il1	Up	305.5008426	0.33723599	0.33723599	0.104621133	3.223402188	0.001266776	0.018755431
DM+Veh_vs_Ctrl+Veh	Adcy7	Down	240.7395324	-0.39894863	0.39894863	0.123879327	-3.220461725	0.001279843	0.018845961
DM+Veh_vs_Ctrl+Veh	Pdzrn3	Up	284.381844	0.338209764	0.338209764	0.10503135	3.220083949	0.001281531	0.018850502
DM+Veh_vs_Ctrl+Veh	Etfbkmt	Up	242.2599345	0.372268915	0.372268915	0.115675358	3.218221428	0.001289882	0.018922387
DM+Veh_vs_Ctrl+Veh	Col12a1	Down	568.0013495	-0.395883448	0.395883448	0.123080143	-3.216468858	0.001297786	0.019007769
DM+Veh_vs_Ctrl+Veh	Kcnq3	Down	657.4808864	-0.340166736	0.340166736	0.105862389	-3.2132917	0.001312229	0.019157709
DM+Veh_vs_Ctrl+Veh	Slc5a5	Up	494.477234	0.320966274	0.320966274	0.09992074	3.212208726	0.001317186	0.019209554
DM+Veh_vs_Ctrl+Veh	Suclg2	Up	601.7452922	0.652713123	0.652713123	0.20345525	3.208140974	0.00133596	0.019277665
DM+Veh_vs_Ctrl+Veh	Pcdhgb7	Down	219.370984	-0.417633172	0.417633172	0.130179219	-3.208140087	0.001335964	0.019277665
DM+Veh_vs_Ctrl+Veh	Tmprss7	Down	126.0661719	-0.479536556	0.479536556	0.149657344	-3.20423003	0.001354242	0.019455236
DM+Veh_vs_Ctrl+Veh	Ip6k2	Up	13581.69001	0.569678597	0.569678597	0.177803061	3.203986445	0.001355389	0.019455236
DM+Veh_vs_Ctrl+Veh	Castor1	Up	125.1626478	0.649145797	0.649145797	0.202673601	3.202912439	0.001360453	0.019478742
DM+Veh_vs_Ctrl+Veh	Rras	Up	320.4941136	0.377404817	0.377404817	0.117838373	3.202732741	0.001361303	0.019478742
DM+Veh_vs_Ctrl+Veh	Tst	Up	184.0609583	0.701678222	0.701678222	0.219363652	3.198698679	0.001380494	0.019650466
DM+Veh_vs_Ctrl+Veh	Syne4	Down	281.773879	-0.413117665	0.413117665	0.129181119	-3.197972488	0.001383975	0.019679517
DM+Veh_vs_Ctrl+Veh	Crip1	Up	78.43142984	0.557970114	0.557970114	0.174574068	3.196179831	0.001392603	0.01974326
DM+Veh_vs_Ctrl+Veh	Ppp1r1a	Up	1667.504995	0.323882259	0.323882259	0.101615048	3.187345427	0.001435852	0.020227748
DM+Veh_vs_Ctrl+Veh	Tspan14	Up	478.1117373	0.366419852	0.366419852	0.114998667	3.186296528	0.001441068	0.020280326
DM+Veh_vs_Ctrl+Veh	Ubn2	Down	8245.077229	-0.396648253	0.396648253	0.125048196	-3.17196301	0.001514123	0.021005573
DM+Veh_vs_Ctrl+Veh	Nod2	Up	99.2273422	0.610747317	0.610747317	0.192815951	3.167514486	0.001537481	0.021243348
DM+Veh_vs_Ctrl+Veh	Zfp984	Up	374.4672466	0.350020542	0.350020542	0.110576038	3.165428502	0.001548547	0.021272712
DM+Veh_vs_Ctrl+Veh	Fbxo36	Down	183.2198491	-0.384193607	0.384193607	0.121386057	-3.165055503	0.001550534	0.021272712
DM+Veh_vs_Ctrl+Veh	Cracr2b	Up	69.1168973	0.538971739	0.538971739	0.170318107	3.164500529	0.001553494	0.021272712
DM+Veh_vs_Ctrl+Veh	Airn	Down	345.6188844	-0.393867082	0.393867082	0.124525866	-3.162933888	0.001561878	0.021272712
DM+Veh_vs_Ctrl+Veh	Sv2c	Down	1477.363432	-0.322876967	0.322876967	0.102085241	-3.162817302	0.001562504	0.021272712
DM+Veh_vs_Ctrl+Veh	Tmem51	Up	157.6522784	0.462531357	0.462531357	0.146343598	3.160584838	0.001574527	0.021408873
DM+Veh_vs_Ctrl+Veh	Cacna1c	Down	606.2772091	-0.364531367	0.364531367	0.115385572	-3.15924567	0.001581781	0.021426919
DM+Veh_vs_Ctrl+Veh	Erich6	Down	106.6543739	-0.625820423	0.625820423	0.198188836	-3.157697662	0.001590204	0.021472467
DM+Veh_vs_Ctrl+Veh	Ceacam1	Up	235.0099652	0.428486239	0.428486239	0.135730556	3.156888548	0.001594623	0.021510879
DM+Veh_vs_Ctrl+Veh	Pla2g2f	Up	86.51749571	0.585900784	0.585900784	0.185816117	3.15312145	0.001615346	0.021704721
DM+Veh_vs_Ctrl+Veh	Acot1	Up	108.6267567	0.509664323	0.509664323	0.161807824	3.149812603	0.001633752	0.021908478
DM+Veh_vs_Ctrl+Veh	Tspan2	Up	352.0334438	0.325114306	0.325114306	0.103256749	3.148601039	0.00164054	0.0219354
DM+Veh_vs_Ctrl+Veh	Arhgef28	Up	357.8050239	0.361510199	0.361510199	0.114843147	3.147860436	0.001644702	0.021948098
DM+Veh_vs_Ctrl+Veh	Clic6	Up	830.3052358	0.413270253	0.413270253	0.131522499	3.142201947	0.001676823	0.02228968
DM+Veh_vs_Ctrl+Veh	Pear1	Up	75.38940627	0.695095704	0.695095704	0.221542254	3.137531071	0.001703772	0.022473018
DM+Veh_vs_Ctrl+Veh	Il17re	Up	61.18988827	0.65117766	0.65117766	0.207611831	3.136515184	0.001709686	0.02252323
DM+Veh_vs_Ctrl+Veh	Grin2a	Down	692.9124859	-0.361951777	0.361951777	0.115406843	-3.136311224	0.001710875	0.02252323
DM+Veh_vs_Ctrl+Veh	Nup210l	Down	101.8329518	-0.558552098	0.558552098	0.178149019	-3.135308293	0.001716736	0.022552702
DM+Veh_vs_Ctrl+Veh	Dnase1l1	Up	125.7659104	0.414680819	0.414680819	0.132330744	3.133669526	0.001726352	0.02261802
DM+Veh_vs_Ctrl+Veh	X9230116N13Rik	Up	125.0280633	0.505629416	0.505629416	0.161556342	3.129740437	0.001749608	0.022779786
DM+Veh_vs_Ctrl+Veh	Efna1	Up	121.3987056	0.483206375	0.483206375	0.154474156	3.128072607	0.001759567	0.022855974
DM+Veh_vs_Ctrl+Veh	Tchh	Up	62.43368332	0.693431325	0.693431325	0.221825489	3.12602185	0.001771884	0.022928781
DM+Veh_vs_Ctrl+Veh	A430108G06Rik	Up	53.92008974	0.607516019	0.607516019	0.194446311	3.124338107	0.001782056	0.023000285
DM+Veh_vs_Ctrl+Veh	Nos1	Down	404.0434137	-0.334332004	0.334332004	0.107130817	-3.120782743	0.001803711	0.023203896
DM+Veh_vs_Ctrl+Veh	Erich3	Down	627.1193628	-0.381486551	0.381486551	0.122375444	-3.117345586	0.001824875	0.023330439
DM+Veh_vs_Ctrl+Veh	Rsph9	Up	70.9478673	0.552157146	0.552157146	0.177398331	3.112527287	0.001854929	0.023573914
DM+Veh_vs_Ctrl+Veh	Tmem116	Up	468.94012	0.367907667	0.367907667	0.118220024	3.112058815	0.001857875	0.023573914
DM+Veh_vs_Ctrl+Veh	Car3	Down	280.0043586	-0.581683245	0.581683245	0.187630269	-3.10015675	0.001934183	0.024270527
DM+Veh_vs_Ctrl+Veh	X2210406O10Rik	Up	67.65496681	0.571946096	0.571946096	0.18482682	3.094497305	0.001971467	0.024580383
DM+Veh_vs_Ctrl+Veh	Ifih1	Up	306.0359404	0.496516443	0.496516443	0.160611732	3.091408312	0.001992095	0.024679943
DM+Veh_vs_Ctrl+Veh	Dgki	Down	685.9705335	-0.365132833	0.365132833	0.118302422	-3.086435817	0.002025717	0.02498323
DM+Veh_vs_Ctrl+Veh	Shc3	Down	344.3426762	-0.323528967	0.323528967	0.104892813	-3.084376882	0.00203979	0.025105085
DM+Veh_vs_Ctrl+Veh	Serpinb9	Up	309.3366745	0.351155366	0.351155366	0.114363341	3.070523856	0.002136836	0.025817742
DM+Veh_vs_Ctrl+Veh	Gpx3	Up	6513.840679	1.4030535	1.4030535	0.457613097	3.066025666	0.002169247	0.02602525
DM+Veh_vs_Ctrl+Veh	Lrrk1	Down	202.1843754	-0.419910295	0.419910295	0.137037334	-3.064203617	0.002182503	0.026103905
DM+Veh_vs_Ctrl+Veh	Paqr5	Up	90.96429805	0.551685097	0.551685097	0.180076704	3.063611698	0.002186826	0.026103905
DM+Veh_vs_Ctrl+Veh	Pcdhgb5	Down	209.8365424	-0.458781479	0.458781479	0.149767543	-3.063290416	0.002189175	0.026103905
DM+Veh_vs_Ctrl+Veh	Fbxo24	Down	98.02677404	-0.45402309	0.45402309	0.14826846	-3.06216906	0.002197393	0.026156251
DM+Veh_vs_Ctrl+Veh	Hspb8	Up	301.2338873	0.373630899	0.373630899	0.122223336	3.05695223	0.002235999	0.026500371
DM+Veh_vs_Ctrl+Veh	Socs3	Up	168.6998087	0.324833416	0.324833416	0.1063564	3.054197174	0.002256637	0.026675559
DM+Veh_vs_Ctrl+Veh	Tbx3os1	Down	53.05884977	-0.683221573	0.683221573	0.223978517	-3.05038886	0.002285452	0.026853575
DM+Veh_vs_Ctrl+Veh	Cyp39a1	Up	319.0125388	0.379880239	0.379880239	0.12467619	3.046934934	0.002311877	0.027069693
DM+Veh_vs_Ctrl+Veh	Slc19a1	Up	1037.07012	0.339591741	0.339591741	0.111780063	3.038034971	0.002381263	0.027344505
DM+Veh_vs_Ctrl+Veh	Retn	Down	79.78794637	-0.458792193	0.458792193	0.151061478	-3.037122363	0.002388485	0.027404403
DM+Veh_vs_Ctrl+Veh	Fblim1	Up	70.27305092	0.696263725	0.696263725	0.229438148	3.03464673	0.002408176	0.027568417
DM+Veh_vs_Ctrl+Veh	Pcdhb6	Down	292.7997968	-0.399452205	0.399452205	0.13163411	-3.034564547	0.002408832	0.027568417
DM+Veh_vs_Ctrl+Veh	Alk	Down	301.8518721	-0.419993779	0.419993779	0.13863798	-3.029427995	0.002450173	0.027936148
DM+Veh_vs_Ctrl+Veh	Tmem220	Up	78.69292393	0.536546632	0.536546632	0.177780228	3.018033219	0.00254421	0.028604195
DM+Veh_vs_Ctrl+Veh	Dnd1	Down	69.26878267	-0.650074979	0.650074979	0.215578241	-3.015494403	0.002565607	0.028721721
DM+Veh_vs_Ctrl+Veh	Tnc	Down	649.582326	-0.352445489	0.352445489	0.116993242	-3.012528619	0.00259081	0.028924362
DM+Veh_vs_Ctrl+Veh	Gpr35	Down	107.25735	-0.494918555	0.494918555	0.164322169	-3.011879389	0.002596357	0.028939007
DM+Veh_vs_Ctrl+Veh	Ghrl	Down	113.231993	-0.552937404	0.552937404	0.183974997	-3.005503002	0.00265142	0.029456627
DM+Veh_vs_Ctrl+Veh	Cmtm3	Up	69.78549291	0.673064059	0.673064059	0.224607914	2.996617736	0.002729928	0.030047204
DM+Veh_vs_Ctrl+Veh	Tex15	Up	316.1277161	0.325488	0.325488	0.108750767	2.992971998	0.002762751	0.030323688
DM+Veh_vs_Ctrl+Veh	Tas1r3	Up	81.83909009	0.50825195	0.50825195	0.170153772	2.987015478	0.002817155	0.030846488
DM+Veh_vs_Ctrl+Veh	Gm19466	Down	168.5804117	-0.377999505	0.377999505	0.126683872	-2.983801316	0.002846916	0.0311474
DM+Veh_vs_Ctrl+Veh	Tenm1	Down	887.4590024	-0.360332874	0.360332874	0.120802366	-2.982829614	0.002855969	0.031183348
DM+Veh_vs_Ctrl+Veh	Zfand4	Up	250.5701547	0.339853763	0.339853763	0.114107423	2.978366828	0.002897889	0.031506511
DM+Veh_vs_Ctrl+Veh	Catsperg1	Down	65.60491716	-0.69297083	0.69297083	0.233074396	-2.973174414	0.002947369	0.031688277
DM+Veh_vs_Ctrl+Veh	Atp1b3	Up	6079.769114	0.512161939	0.512161939	0.172526678	2.968595612	0.00299164	0.032038215
DM+Veh_vs_Ctrl+Veh	Kcnb2	Down	895.896188	-0.355756046	0.355756046	0.119927105	-2.966435708	0.003012733	0.032213617
DM+Veh_vs_Ctrl+Veh	Cspg4b	Up	147.3483266	0.529942536	0.529942536	0.178778116	2.964247238	0.003034244	0.032367638
DM+Veh_vs_Ctrl+Veh	Tph2	Down	160.925351	-0.537060615	0.537060615	0.18154269	-2.958315833	0.00309325	0.03274149
DM+Veh_vs_Ctrl+Veh	Hhipl1	Up	214.8710631	0.422131323	0.422131323	0.142759927	2.956931486	0.003107172	0.032791634
DM+Veh_vs_Ctrl+Veh	Best2	Up	218.6528478	1.294458631	1.294458631	0.439560688	2.944891723	0.003230677	0.03372785
DM+Veh_vs_Ctrl+Veh	Parvg	Down	103.8866971	-0.606138069	0.606138069	0.205905094	-2.94377403	0.003242366	0.033822089
DM+Veh_vs_Ctrl+Veh	Cldn1	Up	177.3029881	1.197038682	1.197038682	0.407658252	2.936377901	0.003320695	0.034361381
DM+Veh_vs_Ctrl+Veh	Otulinl	Up	284.3410581	0.325505077	0.325505077	0.110856377	2.936277437	0.003321771	0.034361381
DM+Veh_vs_Ctrl+Veh	Abracl	Up	69.23123386	0.686510538	0.686510538	0.233821379	2.936046916	0.00332424	0.034361381
DM+Veh_vs_Ctrl+Veh	Cdc42ep2	Up	84.75800767	0.54916841	0.54916841	0.187074393	2.935561624	0.003329445	0.034369621
DM+Veh_vs_Ctrl+Veh	Syne2	Down	13497.56711	-0.401783589	0.401783589	0.136870414	-2.935503559	0.003330068	0.034369621
DM+Veh_vs_Ctrl+Veh	Srpx	Down	257.4705441	-0.413296491	0.413296491	0.140879827	-2.93368114	0.003349681	0.034467918
DM+Veh_vs_Ctrl+Veh	Pcdhga2	Down	420.4717546	-0.372181613	0.372181613	0.126899956	-2.932874246	0.003358399	0.034516063
DM+Veh_vs_Ctrl+Veh	P2rx5	Up	128.0860598	0.360263158	0.360263158	0.122872357	2.932011451	0.003367743	0.03452379
DM+Veh_vs_Ctrl+Veh	Nek11	Down	104.6514526	-0.476550897	0.476550897	0.162640812	-2.930081886	0.003388727	0.034609083
DM+Veh_vs_Ctrl+Veh	Mirg	Down	312.3407443	-0.431794239	0.431794239	0.147521415	-2.92699362	0.003422559	0.034876412
DM+Veh_vs_Ctrl+Veh	Fabp5	Up	1788.221637	1.622165609	1.622165609	0.554344062	2.9262794	0.003430427	0.03493054
DM+Veh_vs_Ctrl+Veh	Sbsn	Down	497.9746387	-0.366279712	0.366279712	0.125219315	-2.925105545	0.003443394	0.035010402
DM+Veh_vs_Ctrl+Veh	Sec31b	Up	100.242205	0.411756596	0.411756596	0.140978945	2.92069569	0.003492508	0.035406975
DM+Veh_vs_Ctrl+Veh	Kctd21	Down	339.640232	-0.320924446	0.320924446	0.109914526	-2.919763718	0.003502969	0.035447034
DM+Veh_vs_Ctrl+Veh	Ism2	Up	159.2861208	0.866866058	0.866866058	0.297734033	2.911545083	0.00359646	0.035925165
DM+Veh_vs_Ctrl+Veh	Serpina3n	Up	778.9464414	1.617224821	1.617224821	0.556139167	2.907949877	0.003638066	0.036103252
DM+Veh_vs_Ctrl+Veh	Gfy	Down	97.85595979	-0.5608417	0.5608417	0.193074957	-2.904787388	0.003675026	0.036338087
DM+Veh_vs_Ctrl+Veh	Mrps6	Up	393.734059	0.322234664	0.322234664	0.111029008	2.902256523	0.00370485	0.036448365
DM+Veh_vs_Ctrl+Veh	Mt3	Up	480.6656273	0.325175035	0.325175035	0.112233297	2.897313412	0.003763735	0.036815637
DM+Veh_vs_Ctrl+Veh	Bid	Up	132.7855341	0.466586723	0.466586723	0.161119149	2.895911037	0.003780596	0.036941896
DM+Veh_vs_Ctrl+Veh	Lipg	Down	177.6066105	-0.583632152	0.583632152	0.201786978	-2.892318221	0.003824104	0.037281625
DM+Veh_vs_Ctrl+Veh	E130018N17Rik	Up	59.5183684	0.615982694	0.615982694	0.213010463	2.891795478	0.003830472	0.037281625
DM+Veh_vs_Ctrl+Veh	Mir1968	Down	133.0666758	-0.400508198	0.400508198	0.138724756	-2.887070841	0.003888467	0.03771178
DM+Veh_vs_Ctrl+Veh	Cgnl1	Up	1548.120272	0.445875629	0.445875629	0.154495487	2.886010695	0.003901589	0.037812208
DM+Veh_vs_Ctrl+Veh	Gramd2b	Up	207.5371323	0.407625891	0.407625891	0.141338166	2.884046848	0.003926003	0.038012368
DM+Veh_vs_Ctrl+Veh	Adamts9	Up	91.76294238	0.714043226	0.714043226	0.247596189	2.883902324	0.003927806	0.038012368
DM+Veh_vs_Ctrl+Veh	Gucy1a2	Down	155.2756692	-0.489921587	0.489921587	0.170158733	-2.879203307	0.003986812	0.03833905
DM+Veh_vs_Ctrl+Veh	Atp2a3	Down	149.1243991	-0.389007599	0.389007599	0.136131116	-2.857595026	0.004268648	0.040200603
DM+Veh_vs_Ctrl+Veh	Gm16299	Down	153.1413696	-0.467567774	0.467567774	0.164146634	-2.848476159	0.004392914	0.040896255
DM+Veh_vs_Ctrl+Veh	Actc1	Down	106.7473656	-0.433458928	0.433458928	0.152484687	-2.842639067	0.004474171	0.041399328
DM+Veh_vs_Ctrl+Veh	Pak6	Up	122.6385578	0.397777793	0.397777793	0.139940319	2.842481673	0.00447638	0.041399328
DM+Veh_vs_Ctrl+Veh	Gm14827	Down	209.2124712	-0.454084397	0.454084397	0.159925462	-2.839350225	0.004520551	0.04168241
DM+Veh_vs_Ctrl+Veh	Tk1	Down	133.1000922	-0.523778745	0.523778745	0.184628696	-2.836930314	0.004554955	0.041886584
DM+Veh_vs_Ctrl+Veh	Srcap	Down	322.755669	-0.339654704	0.339654704	0.119835961	-2.834330369	0.004592183	0.042007749
DM+Veh_vs_Ctrl+Veh	Slc7a7	Down	109.0061911	-0.425744782	0.425744782	0.150216201	-2.83421349	0.004593863	0.042007749
DM+Veh_vs_Ctrl+Veh	Dnhd1	Down	411.6957674	-0.337676902	0.337676902	0.119174639	-2.833462773	0.004604667	0.042060679
DM+Veh_vs_Ctrl+Veh	Pcdhb8	Down	361.95987	-0.354025216	0.354025216	0.125024895	-2.831637785	0.004631028	0.042191741
DM+Veh_vs_Ctrl+Veh	Spata31f3	Up	127.6906994	0.47486399	0.47486399	0.168248071	2.822403764	0.004766513	0.042879785
DM+Veh_vs_Ctrl+Veh	Gmnn	Up	133.2389997	0.352119324	0.352119324	0.124784793	2.821812776	0.004775305	0.042902392
DM+Veh_vs_Ctrl+Veh	Crhbp	Up	1000.223394	0.788163353	0.788163353	0.279532997	2.819571796	0.004808777	0.043089797
DM+Veh_vs_Ctrl+Veh	Cyp26a1	Up	151.6198776	0.595248857	0.595248857	0.211251874	2.817721074	0.004836581	0.043200929
DM+Veh_vs_Ctrl+Veh	A3galt2	Down	214.9574181	-0.419828	0.419828	0.149068838	-2.816336428	0.004857477	0.043345723
DM+Veh_vs_Ctrl+Veh	Sema3b	Up	505.6880707	0.351065231	0.351065231	0.124943271	2.809797033	0.004957275	0.044044971
DM+Veh_vs_Ctrl+Veh	Atf3	Up	355.4681195	0.359004593	0.359004593	0.127897486	2.806971462	0.005000967	0.044185527
DM+Veh_vs_Ctrl+Veh	Nkd2	Up	121.1838712	0.698161248	0.698161248	0.248808827	2.806014791	0.005015839	0.044185527
DM+Veh_vs_Ctrl+Veh	A830019P07Rik	Up	192.334342	0.330482551	0.330482551	0.117778989	2.805955058	0.005016769	0.044185527
DM+Veh_vs_Ctrl+Veh	Psd4	Down	130.7620563	-0.376281125	0.376281125	0.134141382	-2.805108459	0.005029965	0.044230678
DM+Veh_vs_Ctrl+Veh	Cimap3	Up	82.89209941	0.488050763	0.488050763	0.174553954	2.79598802	0.005174132	0.044863269
DM+Veh_vs_Ctrl+Veh	Acacb	Up	159.4633179	0.445157202	0.445157202	0.159456123	2.791722214	0.005242834	0.045229377
DM+Veh_vs_Ctrl+Veh	Siglech	Down	63.48219502	-0.524920364	0.524920364	0.188100055	-2.790644396	0.005260323	0.045301114
DM+Veh_vs_Ctrl+Veh	Slc17a4	Down	1296.750075	-0.623926103	0.623926103	0.224043331	-2.784845686	0.00535532	0.045996513
DM+Veh_vs_Ctrl+Veh	Chac1	Down	114.3409478	-0.471553977	0.471553977	0.169527664	-2.78157539	0.005409576	0.046258988
DM+Veh_vs_Ctrl+Veh	Rdh1	Down	73.23151821	-0.524995076	0.524995076	0.189181745	-2.775083166	0.005518759	0.04687001
DM+Veh_vs_Ctrl+Veh	P3h4	Up	385.757569	0.398650931	0.398650931	0.14384881	2.771318928	0.005582971	0.047297771
DM+Veh_vs_Ctrl+Veh	Ephb4	Up	187.935347	0.362291797	0.362291797	0.130830048	2.76917882	0.005619778	0.047513724
DM+Veh_vs_Ctrl+Veh	Bsn	Down	5738.096263	-0.367064294	0.367064294	0.132603498	-2.768134322	0.005637821	0.047585441
DM+Veh_vs_Ctrl+Veh	Spdya	Up	68.76178222	0.56120391	0.56120391	0.202948743	2.7652495	0.005687927	0.047847211
DM+Veh_vs_Ctrl+Veh	Cpq	Up	629.6989908	0.371141893	0.371141893	0.134236741	2.764830921	0.005695231	0.047847211
DM+Veh_vs_Ctrl+Veh	Myo1a	Down	139.0406905	-0.349411145	0.349411145	0.126482068	-2.762535036	0.005735441	0.04802301
DM+Veh_vs_Ctrl+Veh	Cox7a1	Up	88.268328	0.525164195	0.525164195	0.190235688	2.760597666	0.00576957	0.048220905
DM+Veh_vs_Ctrl+Veh	Ccl9	Up	105.6537325	0.400213365	0.400213365	0.145067929	2.758799745	0.005801407	0.048398188
DM+Veh_vs_Ctrl+Veh	Tmem255b	Up	149.9943547	0.434198036	0.434198036	0.157466967	2.75739125	0.005826459	0.04850718
DM+Veh_vs_Ctrl+Veh	Pld5	Up	198.387131	0.98287235	0.98287235	0.356472197	2.75722022	0.005829508	0.04850718
DM+Veh_vs_Ctrl+Veh	Dsc2	Up	137.7679629	0.499893085	0.499893085	0.181390936	2.755887894	0.005853305	0.048593815
DM+Veh_vs_Ctrl+Veh	Or10v5	Down	176.5247071	-0.429947633	0.429947633	0.156111922	-2.754098655	0.005885402	0.048800986
DM+Veh_vs_Ctrl+Veh	Has3	Down	144.8508638	-0.509690608	0.509690608	0.18525352	-2.751314028	0.005935671	0.049098636
DM+Veh_vs_Ctrl+Veh	Fermt3	Down	129.0839843	-0.453830694	0.453830694	0.165071838	-2.749292057	0.005972414	0.049283239
DM+Veh_vs_Ctrl+Veh	Cks2	Up	64.35836627	0.487376813	0.487376813	0.177508367	2.745655433	0.006039015	0.04967265
DM+Veh_vs_Ctrl+Veh	Hmcn2	Down	297.1742047	-0.368727757	0.368727757	0.13443335	-2.742829488	0.006091231	0.049991992
DM+Cont_vs_DM+Veh	Rhobtb1	Up	695.065674	0.512658713	0.512658713	0.089292838	5.741319481	9.39E-09	0.000125882
DM+Cont_vs_DM+Veh	Dnai4	Up	4743.463874	0.334543731	0.334543731	0.061948109	5.400386503	6.65E-08	0.000445533
DM+Cont_vs_DM+Veh	Vasn	Up	944.1856616	0.345143047	0.345143047	0.067910408	5.082329182	3.73E-07	0.000999197
DM+Cont_vs_DM+Veh	Lrp2	Up	1455.108609	0.46832428	0.46832428	0.093282063	5.020518012	5.15E-07	0.001150888
DM+Cont_vs_DM+Veh	Pcdhgc5	Up	189.3324949	0.582401681	0.582401681	0.119690903	4.865880909	1.14E-06	0.001818993
DM+Cont_vs_DM+Veh	Ier2	Up	682.7168147	0.482979704	0.482979704	0.101480734	4.759324086	1.94E-06	0.001818993
DM+Cont_vs_DM+Veh	Wdr31	Up	3097.995567	0.388393981	0.388393981	0.081859026	4.744668966	2.09E-06	0.001818993
DM+Cont_vs_DM+Veh	Ryr3	Up	1621.321637	0.351676657	0.351676657	0.074575013	4.715743831	2.41E-06	0.001818993
DM+Cont_vs_DM+Veh	Hmcn1	Up	252.0027325	0.55782027	0.55782027	0.118960772	4.689111031	2.74E-06	0.001818993
DM+Cont_vs_DM+Veh	Sfmbt2	Up	148.4409228	0.533832209	0.533832209	0.114362821	4.667882499	3.04E-06	0.001818993
DM+Cont_vs_DM+Veh	Nfasc	Up	18152.11812	0.357179394	0.357179394	0.076583122	4.663944002	3.10E-06	0.001818993
DM+Cont_vs_DM+Veh	Notch3	Up	312.3846855	0.402351382	0.402351382	0.086293057	4.662615903	3.12E-06	0.001818993
DM+Cont_vs_DM+Veh	Gm15348	Up	160.1982242	0.788274053	0.788274053	0.169991631	4.637134488	3.53E-06	0.001910415
DM+Cont_vs_DM+Veh	Tnxb	Up	438.8714248	0.491089908	0.491089908	0.10611125	4.628066393	3.69E-06	0.001910415
DM+Cont_vs_DM+Veh	Kcnn3	Up	121.8337102	0.502347745	0.502347745	0.111278683	4.514321443	6.35E-06	0.002905318
DM+Cont_vs_DM+Veh	Igf1r	Up	8852.981469	0.345965706	0.345965706	0.076824622	4.50331802	6.69E-06	0.002905318
DM+Cont_vs_DM+Veh	Hdac4	Up	1181.478137	0.338998407	0.338998407	0.075659596	4.480573812	7.44E-06	0.002933915
DM+Cont_vs_DM+Veh	Bsn	Up	6274.312098	0.365445742	0.365445742	0.081801735	4.467457122	7.92E-06	0.002993272
DM+Cont_vs_DM+Veh	Spen	Up	6723.494582	0.325818455	0.325818455	0.073142897	4.454546758	8.41E-06	0.002993272
DM+Cont_vs_DM+Veh	Ly6c1	Down	341.2832329	-0.549230313	0.549230313	0.123418809	-4.45013462	8.58E-06	0.002993272
DM+Cont_vs_DM+Veh	Soga1	Up	1180.194885	0.339350266	0.339350266	0.07726324	4.392130943	1.12E-05	0.003065312
DM+Cont_vs_DM+Veh	Rorb	Up	14217.43369	0.482860255	0.482860255	0.110040103	4.388038925	1.14E-05	0.003065312
DM+Cont_vs_DM+Veh	Ago2	Up	5796.587959	0.361951264	0.361951264	0.082883057	4.367011533	1.26E-05	0.003194721
DM+Cont_vs_DM+Veh	A930007I19Rik	Up	416.9770665	0.457160748	0.457160748	0.10738975	4.257024057	2.07E-05	0.003802774
DM+Cont_vs_DM+Veh	Guca1a	Down	257.0576612	-0.457395985	0.457395985	0.108175667	-4.228270546	2.35E-05	0.00415214
DM+Cont_vs_DM+Veh	Nav2	Up	1286.223188	0.436950073	0.436950073	0.104638997	4.175786146	2.97E-05	0.004657569
DM+Cont_vs_DM+Veh	Magohb	Down	296.0417891	-0.34553741	0.34553741	0.082819828	-4.172157996	3.02E-05	0.004657569
DM+Cont_vs_DM+Veh	Bach2	Up	298.2181076	0.44639542	0.44639542	0.107316779	4.159605085	3.19E-05	0.004746553
DM+Cont_vs_DM+Veh	Rps10	Up	202.5932615	0.509385266	0.509385266	0.122852924	4.146301538	3.38E-05	0.004921424
DM+Cont_vs_DM+Veh	Kcna3	Up	234.8549545	0.366260104	0.366260104	0.088620266	4.132915864	3.58E-05	0.00507702
DM+Cont_vs_DM+Veh	Shc3	Up	388.5959506	0.401776873	0.401776873	0.097596003	4.116734918	3.84E-05	0.005234876
DM+Cont_vs_DM+Veh	Smox	Down	593.8355406	-0.351080022	0.351080022	0.0858144	-4.091155102	4.29E-05	0.005559436
DM+Cont_vs_DM+Veh	Lrp1	Up	7975.416267	0.323836213	0.323836213	0.079652338	4.065620949	4.79E-05	0.00587512
DM+Cont_vs_DM+Veh	Pou2f1	Up	3167.376012	0.354213669	0.354213669	0.087407195	4.052454367	5.07E-05	0.006040228
DM+Cont_vs_DM+Veh	Fat3	Up	4036.887596	0.356035547	0.356035547	0.087882041	4.051288986	5.09E-05	0.006040228
DM+Cont_vs_DM+Veh	Ksr2	Up	1268.798125	0.34091134	0.34091134	0.084347117	4.041766333	5.31E-05	0.006181488
DM+Cont_vs_DM+Veh	Gucy1a2	Up	181.5493157	0.608946981	0.608946981	0.150900998	4.03540724	5.45E-05	0.006189854
DM+Cont_vs_DM+Veh	Kmt2d	Up	16528.36923	0.70072964	0.70072964	0.174741003	4.010104262	6.07E-05	0.006460721
DM+Cont_vs_DM+Veh	Gm12359	Up	88.47772042	0.553075949	0.553075949	0.138053546	4.006242258	6.17E-05	0.006460721
DM+Cont_vs_DM+Veh	Tcp11l1	Up	1157.866746	0.325674636	0.325674636	0.081391258	4.001346621	6.30E-05	0.006460721
DM+Cont_vs_DM+Veh	Fat4	Up	1837.785549	0.354388882	0.354388882	0.088776608	3.991917367	6.55E-05	0.0065488
DM+Cont_vs_DM+Veh	Atxn1	Up	4359.932222	0.346721258	0.346721258	0.087029932	3.983931138	6.78E-05	0.006581975
DM+Cont_vs_DM+Veh	Syne2	Up	14945.76297	0.422447588	0.422447588	0.106456578	3.968261955	7.24E-05	0.006888731
DM+Cont_vs_DM+Veh	Hipk2	Up	4011.705691	0.332969301	0.332969301	0.084553127	3.937989184	8.22E-05	0.007538937
DM+Cont_vs_DM+Veh	Flrt1	Up	680.8558939	0.343023774	0.343023774	0.087944737	3.90044685	9.60E-05	0.008091856
DM+Cont_vs_DM+Veh	Pcdhgb2	Up	353.966345	0.401481965	0.401481965	0.103577715	3.876142334	0.000106126	0.008553716
DM+Cont_vs_DM+Veh	Kmt2c	Up	16406.55769	0.39223749	0.39223749	0.102121883	3.840875991	0.000122596	0.009281282
DM+Cont_vs_DM+Veh	Adgrv1	Up	12213.34938	0.364081952	0.364081952	0.096946533	3.755492258	0.000173001	0.01127623
DM+Cont_vs_DM+Veh	Obscn	Up	152.0773949	0.534678204	0.534678204	0.144138766	3.709468448	0.000207695	0.012536535
DM+Cont_vs_DM+Veh	Hectd4	Up	10800.35415	0.366765497	0.366765497	0.098926667	3.707448245	0.000209358	0.012574892
DM+Cont_vs_DM+Veh	Ttc21a	Up	135.7145759	0.633391696	0.633391696	0.172565328	3.670445874	0.000242128	0.013518799
DM+Cont_vs_DM+Veh	X4833428L15Rik	Up	133.3134527	0.464516632	0.464516632	0.12708972	3.655029149	0.000257153	0.014064682
DM+Cont_vs_DM+Veh	Tafa4	Down	316.6600214	-0.413969646	0.413969646	0.113295995	-3.653877129	0.00025831	0.01407054
DM+Cont_vs_DM+Veh	Tnrc6b	Up	16373.65179	0.480469611	0.480469611	0.131541515	3.652608171	0.00025959	0.01407099
DM+Cont_vs_DM+Veh	Hivep3	Up	655.4248366	0.32526452	0.32526452	0.089119077	3.649774321	0.000262471	0.014122411
DM+Cont_vs_DM+Veh	Pclo	Up	11641.6684	0.412189272	0.412189272	0.113913362	3.618445319	0.000296378	0.015100633
DM+Cont_vs_DM+Veh	Rnf213	Up	1204.712273	0.323887922	0.323887922	0.090011403	3.598298794	0.000320306	0.015494924
DM+Cont_vs_DM+Veh	Disp1	Up	294.4226541	0.321830324	0.321830324	0.089654392	3.589677177	0.000331088	0.015667944
DM+Cont_vs_DM+Veh	Dnhd1	Up	466.1228445	0.419016485	0.419016485	0.116865347	3.585463916	0.00033648	0.015667944
DM+Cont_vs_DM+Veh	Polq	Up	478.7252707	0.333987719	0.333987719	0.093272793	3.580762488	0.000342593	0.015668075
DM+Cont_vs_DM+Veh	COX3	Down	533.3492457	-0.375338038	0.375338038	0.106946322	-3.509592754	0.000448793	0.01795174
DM+Cont_vs_DM+Veh	Zbtb20	Up	5441.281449	0.528873065	0.528873065	0.151309831	3.495298753	0.000473531	0.01871776
DM+Cont_vs_DM+Veh	Igsf9b	Up	1885.773189	0.498636435	0.498636435	0.142904422	3.489300247	0.000484287	0.018974982
DM+Cont_vs_DM+Veh	Col12a1	Up	611.8603709	0.355201189	0.355201189	0.101856599	3.487267325	0.000487983	0.019058076
DM+Cont_vs_DM+Veh	Zfhx3	Up	1460.196069	0.555594534	0.555594534	0.15954561	3.482355512	0.000497023	0.019058076
DM+Cont_vs_DM+Veh	Col1a2	Up	301.5590593	0.527341493	0.527341493	0.151515717	3.480440872	0.000500589	0.019058076
DM+Cont_vs_DM+Veh	Ryr2	Up	4696.271695	0.373986698	0.373986698	0.10798837	3.463212738	0.000533766	0.0197389
DM+Cont_vs_DM+Veh	X9330102E08Rik	Up	409.7226086	0.370288906	0.370288906	0.106959526	3.461953494	0.00053627	0.0197389
DM+Cont_vs_DM+Veh	Fras1	Up	615.3664147	0.351770812	0.351770812	0.101638682	3.460993426	0.000538186	0.0197389
DM+Cont_vs_DM+Veh	Syne1	Up	19703.05555	0.356420942	0.356420942	0.10329261	3.450594787	0.000559353	0.020094709
DM+Cont_vs_DM+Veh	Pcdhgb5	Up	229.5930184	0.442301694	0.442301694	0.128536631	3.441055614	0.000579449	0.02022037
DM+Cont_vs_DM+Veh	Dync1h1	Up	26822.74146	0.335234004	0.335234004	0.098296296	3.410443908	0.000648572	0.02158139
DM+Cont_vs_DM+Veh	Retn	Up	87.44988283	0.44416337	0.44416337	0.130325086	3.408118763	0.000654124	0.021642627
DM+Cont_vs_DM+Veh	Nhsl2	Up	590.6406146	0.32423334	0.32423334	0.095662456	3.389347855	0.000700591	0.022676126
DM+Cont_vs_DM+Veh	Gm16982	Up	395.8748298	0.377422402	0.377422402	0.112358721	3.359084187	0.000782012	0.024313147
DM+Cont_vs_DM+Veh	X6430590A07Rik	Up	514.6609532	0.321769605	0.321769605	0.096018817	3.351109878	0.000804884	0.024680641
DM+Cont_vs_DM+Veh	Dnai7	Up	242.1936529	0.385016481	0.385016481	0.115180297	3.342728683	0.00082959	0.025093683
DM+Cont_vs_DM+Veh	Tenm4	Up	3779.124195	0.348140089	0.348140089	0.104976037	3.316376747	0.000911928	0.02636398
DM+Cont_vs_DM+Veh	Srcap	Up	353.1929494	0.342108349	0.342108349	0.103362286	3.309798586	0.000933631	0.026618424
DM+Cont_vs_DM+Veh	Col20a1	Up	919.8186462	0.347010654	0.347010654	0.105423172	3.291597533	0.000996201	0.027544317
DM+Cont_vs_DM+Veh	Lcn2	Down	296.2257297	-0.55862346	0.55862346	0.169722714	-3.291388914	0.00099694	0.027544317
DM+Cont_vs_DM+Veh	Cacna1e	Up	582.1343289	0.374305176	0.374305176	0.113998671	3.283417014	0.001025568	0.028103509
DM+Cont_vs_DM+Veh	Srrm4os	Up	458.8528062	0.586344964	0.586344964	0.178822594	3.278919922	0.001042052	0.028266188
DM+Cont_vs_DM+Veh	Itih5	Up	138.2108589	0.511992316	0.511992316	0.156282069	3.276078435	0.001052593	0.028379777
DM+Cont_vs_DM+Veh	Kmt2a	Up	26518.80056	0.439954745	0.439954745	0.135433944	3.24848211	0.001160225	0.03004292
DM+Cont_vs_DM+Veh	Pcdhga5	Up	280.1816177	0.345187088	0.345187088	0.106290706	3.247575454	0.001163928	0.03004292
DM+Cont_vs_DM+Veh	Nfat5	Up	9199.804121	0.321977601	0.321977601	0.099159276	3.247074943	0.001165977	0.03004292
DM+Cont_vs_DM+Veh	ND3	Down	827.8325573	-0.331480005	0.331480005	0.102142065	-3.24528395	0.001173336	0.030062519
DM+Cont_vs_DM+Veh	X1700088E04Rik	Up	206.0499815	0.355489623	0.355489623	0.109848597	3.236178092	0.001211418	0.030665752
DM+Cont_vs_DM+Veh	Katnal2	Up	812.1473735	0.46613305	0.46613305	0.144748929	3.220286683	0.001280625	0.031719722
DM+Cont_vs_DM+Veh	Grin2b	Up	965.557079	0.667970933	0.667970933	0.207530187	3.218668776	0.001287872	0.031760475
DM+Cont_vs_DM+Veh	X4930578M01Rik	Up	366.5224121	0.330266928	0.330266928	0.102637296	3.217806202	0.001291751	0.031760475
DM+Cont_vs_DM+Veh	Ino80d	Up	3242.752549	0.376447022	0.376447022	0.11714832	3.213422275	0.001311633	0.032072776
DM+Cont_vs_DM+Veh	Dgki	Up	743.865409	0.344339622	0.344339622	0.107202004	3.21206329	0.001317853	0.032079349
DM+Cont_vs_DM+Veh	L3mbtl1	Up	142.9118616	0.476735717	0.476735717	0.148655922	3.206974276	0.00134139	0.032386711
DM+Cont_vs_DM+Veh	Lrrk1	Up	220.0929191	0.399589073	0.399589073	0.125603856	3.181344001	0.001465934	0.034014441
DM+Cont_vs_DM+Veh	Gm5297	Up	129.5123586	0.440676726	0.440676726	0.138573439	3.180095182	0.001472267	0.034014441
DM+Cont_vs_DM+Veh	Ago3	Up	5447.111712	0.331572906	0.331572906	0.104363929	3.177083383	0.001487643	0.034310517
DM+Cont_vs_DM+Veh	Kcnq3	Up	713.313989	0.324927463	0.324927463	0.102850157	3.159231578	0.001581857	0.035364759
DM+Cont_vs_DM+Veh	Gfy	Up	109.5303606	0.577760292	0.577760292	0.183744473	3.144368285	0.001664458	0.036293807
DM+Cont_vs_DM+Veh	Ryr1	Up	148.1352192	0.432751882	0.432751882	0.137965985	3.136656338	0.001708863	0.036755641
DM+Cont_vs_DM+Veh	Macf1	Up	36267.96898	0.347964199	0.347964199	0.111019017	3.134275612	0.00172279	0.036855388
DM+Cont_vs_DM+Veh	Cacna1c	Up	656.5270785	0.341234919	0.341234919	0.109149843	3.126297855	0.001770222	0.037035595
DM+Cont_vs_DM+Veh	Ggnbp1	Up	71.54574847	0.531936464	0.531936464	0.170243073	3.124570392	0.001780649	0.037050774
DM+Cont_vs_DM+Veh	Tenm1	Up	954.0783366	0.321203707	0.321203707	0.103917772	3.090941041	0.001995232	0.039375722
DM+Cont_vs_DM+Veh	X2410006H16Rik	Down	794.6294192	-0.327035484	0.327035484	0.106042563	-3.084002071	0.002042362	0.040005346
DM+Cont_vs_DM+Veh	Gm9895	Up	213.3920823	0.329145158	0.329145158	0.107094197	3.073417292	0.002116223	0.040800039
DM+Cont_vs_DM+Veh	Erich6	Up	115.1832787	0.553626649	0.553626649	0.180350067	3.06973353	0.002142498	0.040955032
DM+Cont_vs_DM+Veh	X4930562C15Rik	Up	384.5697247	0.404140903	0.404140903	0.132077937	3.05986686	0.002214354	0.041446893
DM+Cont_vs_DM+Veh	Nav1	Up	5237.917519	0.320244604	0.320244604	0.10566024	3.030890357	0.002438338	0.043681451
DM+Cont_vs_DM+Veh	Prr36	Up	304.4098167	0.325485552	0.325485552	0.107912856	3.016188844	0.002559738	0.044763525
DM+Cont_vs_DM+Veh	Tmprss7	Up	131.9684045	0.36451865	0.36451865	0.121158804	3.008602246	0.002624525	0.045378879
DM+Cont_vs_DM+Veh	Onecut2	Up	415.305442	0.335375326	0.335375326	0.111668964	3.003299325	0.002670696	0.04588119
DM+Cont_vs_DM+Veh	Vcan	Up	1038.449174	0.559493178	0.559493178	0.186442924	3.000881808	0.00269199	0.046187798
DM+Cont_vs_DM+Veh	Msantd1	Up	149.8826549	0.448487788	0.448487788	0.149762866	2.994652818	0.002747574	0.046545498
DM+Cont_vs_DM+Veh	Ccdc171	Up	327.3598202	0.392378228	0.392378228	0.131055208	2.993991886	0.002753533	0.046562872
DM+Cont_vs_DM+Veh	Clec2d	Down	102.7355839	-0.6097882	0.6097882	0.205445569	-2.968125338	0.002996221	0.04896264
DM+Cont_vs_DM+Veh	Nr1h4	Up	147.9914942	0.380138297	0.380138297	0.128615931	2.955608179	0.003120532	0.049719004
DM+Wash_vs_DM+Veh	Igsf9b	Up	1733.916009	0.518783258	0.518783258	0.106874471	4.854136381	1.21E-06	0.006010357
DM+Wash_vs_DM+Veh	Arrdc2	Down	757.093032	-0.656204507	0.656204507	0.138389483	-4.741722368	2.12E-06	0.006010357
DM+Wash_vs_DM+Veh	Tmem14a	Down	383.294338	-0.372984357	0.372984357	0.079237152	-4.707190345	2.51E-06	0.006010357
DM+Wash_vs_DM+Veh	C2cd5	Up	5885.504335	0.327624625	0.327624625	0.073055444	4.48460247	7.30E-06	0.007231949
DM+Wash_vs_DM+Veh	Wdr31	Up	2788.317977	0.328776386	0.328776386	0.075436665	4.358310205	1.31E-05	0.01124585
DM+Wash_vs_DM+Veh	A930003O13Rik	Up	2511.196988	0.442965637	0.442965637	0.101994551	4.343032365	1.41E-05	0.011303835
DM+Wash_vs_DM+Veh	Mt1	Down	989.3577597	-0.772348479	0.772348479	0.179199455	-4.30999345	1.63E-05	0.011673046
DM+Wash_vs_DM+Veh	Smpdl3a	Down	166.5545727	-0.65392937	0.65392937	0.153112466	-4.270908756	1.95E-05	0.013186876
DM+Wash_vs_DM+Veh	Arr3	Up	12124.73915	0.354592989	0.354592989	0.08405209	4.218728998	2.46E-05	0.015809724
DM+Wash_vs_DM+Veh	X6430590A07Rik	Up	493.3716271	0.421289828	0.421289828	0.100871808	4.176487346	2.96E-05	0.01735372
DM+Wash_vs_DM+Veh	Ago2	Up	5407.387635	0.394634536	0.394634536	0.094499999	4.176026878	2.97E-05	0.01735372
DM+Wash_vs_DM+Veh	Smox	Down	569.6387636	-0.404593209	0.404593209	0.097141417	-4.164991859	3.11E-05	0.017422828
DM+Wash_vs_DM+Veh	Zfhx2	Up	2289.898723	0.435590341	0.435590341	0.105357364	4.13440811	3.56E-05	0.018239798
DM+Wash_vs_DM+Veh	Klf12	Up	2436.197851	0.380291857	0.380291857	0.092390354	4.116142449	3.85E-05	0.018239798
DM+Wash_vs_DM+Veh	Ryr3	Up	1483.11795	0.32897352	0.32897352	0.080142737	4.104845062	4.05E-05	0.018239798
DM+Wash_vs_DM+Veh	Rad51	Down	276.9187467	-0.48641633	0.48641633	0.118968077	-4.088628987	4.34E-05	0.018239798
DM+Wash_vs_DM+Veh	Selenbp1	Down	1511.188367	-1.556038205	1.556038205	0.382859313	-4.064255857	4.82E-05	0.018239798
DM+Wash_vs_DM+Veh	Malat1	Up	61721.97573	0.331447593	0.331447593	0.08185055	4.049424133	5.13E-05	0.018879856
DM+Wash_vs_DM+Veh	Tcp11l1	Up	1094.409186	0.387087409	0.387087409	0.096176825	4.024747197	5.70E-05	0.020390568
DM+Wash_vs_DM+Veh	Etnppl	Down	1578.105871	-0.452212654	0.452212654	0.113864315	-3.971504633	7.14E-05	0.021885163
DM+Wash_vs_DM+Veh	Rab37	Up	607.6632655	0.324596053	0.324596053	0.081968994	3.959985787	7.50E-05	0.021911093
DM+Wash_vs_DM+Veh	Syne2	Up	13554.83372	0.391502808	0.391502808	0.098962495	3.956072519	7.62E-05	0.021911093
DM+Wash_vs_DM+Veh	Srrm4os	Up	418.3218392	0.601152476	0.601152476	0.152523611	3.941373213	8.10E-05	0.021911093
DM+Wash_vs_DM+Veh	Nr1h4	Up	144.3357658	0.534775874	0.534775874	0.13577737	3.938622997	8.20E-05	0.021911093
DM+Wash_vs_DM+Veh	Syne1	Up	18018.05845	0.333750033	0.333750033	0.084762746	3.937461296	8.23E-05	0.021911093
DM+Wash_vs_DM+Veh	Adgrv1	Up	11242.81034	0.361170172	0.361170172	0.0917992	3.93434988	8.34E-05	0.021911093
DM+Wash_vs_DM+Veh	Cacna1c	Up	629.7700126	0.444580202	0.444580202	0.113687561	3.910543946	9.21E-05	0.023595917
DM+Wash_vs_DM+Veh	Kmt2c	Up	14979.4996	0.372945461	0.372945461	0.096054182	3.882657187	0.000103321	0.024450529
DM+Wash_vs_DM+Veh	Pros1	Down	865.9549885	-0.322305979	0.322305979	0.083226485	-3.872637161	0.000107664	0.024450529
DM+Wash_vs_DM+Veh	Ago3	Up	5094.134439	0.365176523	0.365176523	0.094355271	3.870229189	0.000108733	0.024450529
DM+Wash_vs_DM+Veh	Lcn2	Down	286.0767765	-0.654825027	0.654825027	0.169588006	-3.861269683	0.000112799	0.024605545
DM+Wash_vs_DM+Veh	Pcdhgc5	Up	166.6042918	0.509709424	0.509709424	0.133137898	3.828432261	0.000128962	0.025933475
DM+Wash_vs_DM+Veh	Gm12992	Up	345.1848201	0.409932458	0.409932458	0.107616584	3.809194119	0.00013942	0.026736986
DM+Wash_vs_DM+Veh	Ly6c1	Down	338.1234496	-0.542051427	0.542051427	0.142818496	-3.795386751	0.000147413	0.02710302
DM+Wash_vs_DM+Veh	Ryr2	Up	4301.619992	0.359466355	0.359466355	0.095364317	3.769401022	0.00016364	0.028460055
DM+Wash_vs_DM+Veh	Ubn2	Up	8253.469006	0.377644747	0.377644747	0.101463661	3.721970459	0.000197674	0.031408227
DM+Wash_vs_DM+Veh	Prodh	Down	1009.086039	-0.386857242	0.386857242	0.104195314	-3.712808457	0.000204972	0.03178301
DM+Wash_vs_DM+Veh	Tafa4	Down	303.7799429	-0.487092627	0.487092627	0.131878183	-3.69350422	0.000221185	0.033354161
DM+Wash_vs_DM+Veh	Csmd2	Up	920.9667389	0.333667743	0.333667743	0.09066061	3.680404774	0.000232864	0.034056362
DM+Wash_vs_DM+Veh	Prdx4	Down	328.5132861	-0.33359051	0.33359051	0.090713694	-3.677399669	0.000235624	0.034072776
DM+Wash_vs_DM+Veh	Fat3	Up	3728.372521	0.360508138	0.360508138	0.098634609	3.654986234	0.000257196	0.035979453
DM+Wash_vs_DM+Veh	Pou2f1	Up	2915.316039	0.348985101	0.348985101	0.095616937	3.649825158	0.000262419	0.036022636
DM+Wash_vs_DM+Veh	Pcdhgb2	Up	325.3222753	0.403041629	0.403041629	0.110447876	3.649156889	0.000263102	0.036022636
DM+Wash_vs_DM+Veh	Acot1	Down	108.4927465	-0.548911626	0.548911626	0.151270337	-3.628679858	0.000284874	0.036698006
DM+Wash_vs_DM+Veh	Nfat5	Up	8577.880098	0.345479719	0.345479719	0.09536634	3.622658885	0.00029159	0.036698006
DM+Wash_vs_DM+Veh	Kmt2d	Up	14254.35264	0.597453544	0.597453544	0.165313126	3.61407203	0.000301425	0.036698006
DM+Wash_vs_DM+Veh	Mt3	Down	477.862102	-0.375571239	0.375571239	0.104004282	-3.611113249	0.000304885	0.036698006
DM+Wash_vs_DM+Veh	Dgki	Up	697.3810165	0.386683517	0.386683517	0.107347913	3.602152146	0.000315594	0.036924446
DM+Wash_vs_DM+Veh	Stac3	Up	109.9551772	0.47171717	0.47171717	0.131084823	3.598564341	0.000319979	0.037100232
DM+Wash_vs_DM+Veh	Fkbp5	Down	1681.50938	-0.632505252	0.632505252	0.177087353	-3.5717133	0.000354654	0.039690356
DM+Wash_vs_DM+Veh	Folh1	Down	1386.323481	-0.649771646	0.649771646	0.183808161	-3.535053292	0.000407693	0.042674674
DM+Wash_vs_DM+Veh	Fndc1	Up	1735.377595	0.383943705	0.383943705	0.10902107	3.52173855	0.000428727	0.043791374
DM+Wash_vs_DM+Veh	Ino80d	Up	2964.931716	0.357669005	0.357669005	0.101720796	3.516183698	0.000437798	0.043836088
DM+Wash_vs_DM+Veh	Gm15348	Up	133.3030249	0.609575984	0.609575984	0.174203406	3.499219671	0.000466622	0.044848097
DM+Wash_vs_DM+Veh	Hipk2	Up	3691.852354	0.32275064	0.32275064	0.092274984	3.497704656	0.000469281	0.044848097
DM+Wash_vs_DM+Veh	Ramp2	Down	115.4915083	-0.542950525	0.542950525	0.155513842	-3.491332461	0.000480618	0.044848097
DM+Wash_vs_DM+Veh	Insl5	Up	216.9929036	0.488995759	0.488995759	0.14226937	3.43711201	0.000587952	0.049545192
DM+Cont_vs_Ctrl+Veh	Gnb3	Down	12199.14325	-0.371957942	0.371957942	0.057276634	-6.494060784	8.36E-11	5.71E-07
DM+Cont_vs_Ctrl+Veh	Pros1	Up	767.8636716	0.515756419	0.515756419	0.081074004	6.361551064	2.00E-10	9.10E-07
DM+Cont_vs_Ctrl+Veh	Fndc1	Down	2257.5527	-0.522173551	0.522173551	0.085627845	-6.098174642	1.07E-09	3.67E-06
DM+Cont_vs_Ctrl+Veh	Ankzf1	Down	2172.447083	-0.336743246	0.336743246	0.056007024	-6.012518073	1.83E-09	4.99E-06
DM+Cont_vs_Ctrl+Veh	Insm1	Up	2086.885538	0.342666145	0.342666145	0.058478021	5.859742516	4.64E-09	7.92E-06
DM+Cont_vs_Ctrl+Veh	Etnppl	Up	1374.13597	0.699796954	0.699796954	0.127868957	5.472766576	4.43E-08	4.04E-05
DM+Cont_vs_Ctrl+Veh	Tex14	Up	114.6012771	0.637221052	0.637221052	0.118091688	5.395985633	6.81E-08	5.44E-05
DM+Cont_vs_Ctrl+Veh	Mafk	Up	304.2577053	0.456109642	0.456109642	0.085756008	5.318690247	1.05E-07	6.76E-05
DM+Cont_vs_Ctrl+Veh	Rnf123	Down	9077.259374	-0.529234372	0.529234372	0.099644705	-5.311214191	1.09E-07	6.76E-05
DM+Cont_vs_Ctrl+Veh	Rasa2	Up	2828.609825	0.384561373	0.384561373	0.072537662	5.301540783	1.15E-07	6.82E-05
DM+Cont_vs_Ctrl+Veh	Prdm1	Up	820.6680977	0.427766743	0.427766743	0.081814939	5.228467452	1.71E-07	9.34E-05
DM+Cont_vs_Ctrl+Veh	Akr1b8	Up	77.1694582	0.813632525	0.813632525	0.158588962	5.13044865	2.89E-07	0.000131504
DM+Cont_vs_Ctrl+Veh	Grm6	Down	4898.505282	-0.363668454	0.363668454	0.070966602	-5.124501426	2.98E-07	0.000131504
DM+Cont_vs_Ctrl+Veh	Gulp1	Up	1425.14422	0.330064871	0.330064871	0.066044971	4.997577649	5.81E-07	0.000221921
DM+Cont_vs_Ctrl+Veh	Rskr	Down	4746.228761	-0.379745581	0.379745581	0.076271799	-4.978846529	6.40E-07	0.000230019
DM+Cont_vs_Ctrl+Veh	Cdca4	Up	365.8733594	0.331278185	0.331278185	0.067032778	4.942032725	7.73E-07	0.000264118
DM+Cont_vs_Ctrl+Veh	X1700096K18Rik	Up	516.9903973	0.408613651	0.408613651	0.082940358	4.926596159	8.37E-07	0.000272241
DM+Cont_vs_Ctrl+Veh	Calr	Down	11157.37162	-0.339048787	0.339048787	0.068956002	-4.916885826	8.79E-07	0.000279439
DM+Cont_vs_Ctrl+Veh	Apobec2	Up	205.6048505	0.70121391	0.70121391	0.143505939	4.886305846	1.03E-06	0.000310176
DM+Cont_vs_Ctrl+Veh	Rgs11	Down	2368.102672	-0.355998323	0.355998323	0.073249179	-4.86009983	1.17E-06	0.000341121
DM+Cont_vs_Ctrl+Veh	Lrp2	Up	1437.001025	0.41797989	0.41797989	0.087888894	4.755775974	1.98E-06	0.000519495
DM+Cont_vs_Ctrl+Veh	Ccdc187	Up	255.2496277	1.360750854	1.360750854	0.286713584	4.746028541	2.07E-06	0.000525527
DM+Cont_vs_Ctrl+Veh	Adam8	Down	220.6642595	-0.563005554	0.563005554	0.119175838	-4.72415856	2.31E-06	0.000573019
DM+Cont_vs_Ctrl+Veh	Ppp1r1b	Up	421.8739408	0.417321423	0.417321423	0.088399078	4.720879812	2.35E-06	0.000573019
DM+Cont_vs_Ctrl+Veh	Slc5a5	Up	535.9344105	0.401334068	0.401334068	0.086573153	4.635779723	3.56E-06	0.000739773
DM+Cont_vs_Ctrl+Veh	Josd2	Down	1699.075572	-0.33042327	0.33042327	0.071889324	-4.596277335	4.30E-06	0.000851797
DM+Cont_vs_Ctrl+Veh	Ube2t	Up	155.4929673	0.870667825	0.870667825	0.19064706	4.566909257	4.95E-06	0.000952639
DM+Cont_vs_Ctrl+Veh	Nfkbia	Up	1117.408877	0.337770464	0.337770464	0.074778184	4.516965297	6.27E-06	0.001113293
DM+Cont_vs_Ctrl+Veh	Gldc	Up	1795.295782	0.418587415	0.418587415	0.094192355	4.443963777	8.83E-06	0.001403308
DM+Cont_vs_Ctrl+Veh	Ppargc1b	Up	2331.182144	0.334425092	0.334425092	0.075533957	4.427480141	9.53E-06	0.001496074
DM+Cont_vs_Ctrl+Veh	Calcrl	Up	261.6744439	0.503035743	0.503035743	0.114056422	4.41041137	1.03E-05	0.001584133
DM+Cont_vs_Ctrl+Veh	Adprhl1	Up	131.8886474	0.65647178	0.65647178	0.149349827	4.395530893	1.11E-05	0.001641764
DM+Cont_vs_Ctrl+Veh	H2.D1	Up	2217.214701	0.369455524	0.369455524	0.084687539	4.36257245	1.29E-05	0.001783431
DM+Cont_vs_Ctrl+Veh	Marveld1	Up	305.3556797	0.434681179	0.434681179	0.099720604	4.358990636	1.31E-05	0.00178552
DM+Cont_vs_Ctrl+Veh	Ctsc	Up	663.1895868	0.426744802	0.426744802	0.09852359	4.331397186	1.48E-05	0.001946817
DM+Cont_vs_Ctrl+Veh	Col20a1	Down	1101.083974	-0.405463824	0.405463824	0.094429483	-4.293826556	1.76E-05	0.002222077
DM+Cont_vs_Ctrl+Veh	Colec12	Up	281.0040308	0.717815809	0.717815809	0.167391554	4.288243884	1.80E-05	0.00225775
DM+Cont_vs_Ctrl+Veh	Mr1	Up	339.461381	0.499394564	0.499394564	0.116679174	4.28006599	1.87E-05	0.002321036
DM+Cont_vs_Ctrl+Veh	Shisa7	Down	773.1062094	-0.323901809	0.323901809	0.075796091	-4.273331334	1.93E-05	0.002370742
DM+Cont_vs_Ctrl+Veh	Rnase4	Up	140.7280006	0.653236811	0.653236811	0.153044607	4.268277239	1.97E-05	0.002403434
DM+Cont_vs_Ctrl+Veh	Cnmd	Down	456.3128681	-0.377450543	0.377450543	0.088985581	-4.241704547	2.22E-05	0.002659024
DM+Cont_vs_Ctrl+Veh	Bambi	Up	277.8440755	0.485753105	0.485753105	0.115015299	4.223378179	2.41E-05	0.002859758
DM+Cont_vs_Ctrl+Veh	Epop	Up	233.5594671	0.441794287	0.441794287	0.104788475	4.216058	2.49E-05	0.002928667
DM+Cont_vs_Ctrl+Veh	Ptk2b	Up	179.0573683	0.615515205	0.615515205	0.147186701	4.181866972	2.89E-05	0.003200759
DM+Cont_vs_Ctrl+Veh	Asl	Up	1160.500518	0.344901744	0.344901744	0.08252118	4.179554219	2.92E-05	0.003200759
DM+Cont_vs_Ctrl+Veh	Cox7a1	Up	99.316917	0.659501376	0.659501376	0.158256242	4.167300888	3.08E-05	0.00331648
DM+Cont_vs_Ctrl+Veh	C2cd6	Up	372.9645102	0.463203761	0.463203761	0.111545034	4.152616625	3.29E-05	0.003428717
DM+Cont_vs_Ctrl+Veh	Clca1	Down	371.4282745	-0.464301688	0.464301688	0.111870032	-4.150366988	3.32E-05	0.003436361
DM+Cont_vs_Ctrl+Veh	Acvrl1	Up	276.3480665	0.47029819	0.47029819	0.113996729	4.12554109	3.70E-05	0.00369242
DM+Cont_vs_Ctrl+Veh	Dock8	Down	516.8054766	-0.376636385	0.376636385	0.091335332	-4.123665777	3.73E-05	0.00369242
DM+Cont_vs_Ctrl+Veh	H2.K1	Up	1719.583105	0.478212159	0.478212159	0.116453701	4.10645739	4.02E-05	0.003921597
DM+Cont_vs_Ctrl+Veh	Plin4	Up	153.7018359	0.931619678	0.931619678	0.226989276	4.104245346	4.06E-05	0.003931225
DM+Cont_vs_Ctrl+Veh	Cmbl	Up	120.8146254	0.601382496	0.601382496	0.146935471	4.092834028	4.26E-05	0.004015934
DM+Cont_vs_Ctrl+Veh	Parp3	Up	360.3536581	0.480069668	0.480069668	0.117600965	4.082191584	4.46E-05	0.004091521
DM+Cont_vs_Ctrl+Veh	Klf10	Up	422.3101612	0.368119113	0.368119113	0.090375634	4.073211948	4.64E-05	0.004115677
DM+Cont_vs_Ctrl+Veh	Col5a3	Up	246.3255499	1.237986975	1.237986975	0.304189709	4.069785863	4.71E-05	0.00414855
DM+Cont_vs_Ctrl+Veh	Gm5460	Up	988.9915759	0.581346669	0.581346669	0.143064474	4.063529211	4.83E-05	0.004207103
DM+Cont_vs_Ctrl+Veh	Zic3	Up	133.8766397	0.667555925	0.667555925	0.164967098	4.046600391	5.20E-05	0.004466207
DM+Cont_vs_Ctrl+Veh	Sertad1	Up	179.7617159	0.551244565	0.551244565	0.136611657	4.035120977	5.46E-05	0.004632025
DM+Cont_vs_Ctrl+Veh	Atf3	Up	377.1438819	0.388751388	0.388751388	0.096409381	4.032298371	5.52E-05	0.00465909
DM+Cont_vs_Ctrl+Veh	L3hypdh	Up	647.9849636	0.333159286	0.333159286	0.082706031	4.028234486	5.62E-05	0.004659384
DM+Cont_vs_Ctrl+Veh	Bcar3	Up	811.6419908	0.335215271	0.335215271	0.083322802	4.023091668	5.74E-05	0.004728347
DM+Cont_vs_Ctrl+Veh	Scn4a	Up	1248.721555	0.786303105	0.786303105	0.195533225	4.021327359	5.79E-05	0.004735382
DM+Cont_vs_Ctrl+Veh	Tsku	Up	191.2883277	0.480552431	0.480552431	0.120023677	4.003813603	6.23E-05	0.004895014
DM+Cont_vs_Ctrl+Veh	Txnip	Up	383.1064081	0.556487235	0.556487235	0.139233597	3.996788465	6.42E-05	0.004925063
DM+Cont_vs_Ctrl+Veh	Stag3	Up	742.3729463	0.419463141	0.419463141	0.10507464	3.992049286	6.55E-05	0.004925063
DM+Cont_vs_Ctrl+Veh	Otop3	Down	216.1859857	-0.423756264	0.423756264	0.106158779	-3.991721339	6.56E-05	0.004925063
DM+Cont_vs_Ctrl+Veh	Ano1	Up	197.2781004	0.510248516	0.510248516	0.128676631	3.965354937	7.33E-05	0.005334652
DM+Cont_vs_Ctrl+Veh	Zfpm1	Up	535.266669	0.391239924	0.391239924	0.098907789	3.955602755	7.63E-05	0.005378531
DM+Cont_vs_Ctrl+Veh	Gadd45b	Up	324.8446658	0.592100801	0.592100801	0.149688549	3.95555175	7.64E-05	0.005378531
DM+Cont_vs_Ctrl+Veh	Cdc42ep2	Up	94.02639134	0.648546989	0.648546989	0.164274027	3.947958192	7.88E-05	0.005495322
DM+Cont_vs_Ctrl+Veh	Il17rd	Up	176.3616859	0.562663331	0.562663331	0.142625633	3.945036525	7.98E-05	0.005524723
DM+Cont_vs_Ctrl+Veh	Cfap70	Down	385.4740692	-0.414031969	0.414031969	0.104971086	-3.944247725	8.01E-05	0.005524723
DM+Cont_vs_Ctrl+Veh	Cyp4f15	Up	78.53189255	1.072186663	1.072186663	0.272501416	3.934609506	8.33E-05	0.005631188
DM+Cont_vs_Ctrl+Veh	Fbn2	Up	135.3486335	0.666676031	0.666676031	0.171022614	3.898174712	9.69E-05	0.006217927
DM+Cont_vs_Ctrl+Veh	Il17ra	Up	321.0066406	0.366368284	0.366368284	0.094525122	3.875882689	0.000106239	0.006659422
DM+Cont_vs_Ctrl+Veh	Fkbp5	Up	1354.86095	0.382225904	0.382225904	0.098713481	3.872074026	0.000107913	0.006669052
DM+Cont_vs_Ctrl+Veh	Ccdc51	Up	1225.18441	0.337911904	0.337911904	0.087274094	3.871846615	0.000108014	0.006669052
DM+Cont_vs_Ctrl+Veh	Rimbp3	Up	779.2606479	0.554904539	0.554904539	0.143681703	3.862040382	0.000112444	0.006890345
DM+Cont_vs_Ctrl+Veh	Pla2g2f	Up	96.67207432	0.698659061	0.698659061	0.181002655	3.859938183	0.000113416	0.006918865
DM+Cont_vs_Ctrl+Veh	Anln	Up	73.65656225	0.673819496	0.673819496	0.17492591	3.852027961	0.000117144	0.007083044
DM+Cont_vs_Ctrl+Veh	Plscr2	Up	113.473407	0.745153701	0.745153701	0.193604292	3.848849081	0.000118674	0.007143971
DM+Cont_vs_Ctrl+Veh	Ccdc160	Up	72.087751	0.670196906	0.670196906	0.174594766	3.83858532	0.000123745	0.007363828
DM+Cont_vs_Ctrl+Veh	Folh1	Up	1071.164618	0.513790249	0.513790249	0.133981489	3.834785319	0.000125674	0.007402308
DM+Cont_vs_Ctrl+Veh	Lin28a	Up	392.3008571	0.365598849	0.365598849	0.095693961	3.820500759	0.000133181	0.00767898
DM+Cont_vs_Ctrl+Veh	Itga10	Down	126.7757623	-0.531765203	0.531765203	0.140003068	-3.798239635	0.000145727	0.008161332
DM+Cont_vs_Ctrl+Veh	Ctxnd1	Down	352.4975493	-0.42147891	0.42147891	0.111447721	-3.781853108	0.000155665	0.008682307
DM+Cont_vs_Ctrl+Veh	Maml3	Up	561.9402884	0.336382865	0.336382865	0.089500889	3.758430431	0.000170983	0.009345907
DM+Cont_vs_Ctrl+Veh	Slc25a30	Up	227.983925	0.373126695	0.373126695	0.099335443	3.756229212	0.000172493	0.009390889
DM+Cont_vs_Ctrl+Veh	Rph3al	Up	157.5542591	0.432545164	0.432545164	0.115689568	3.738843273	0.000184869	0.009803047
DM+Cont_vs_Ctrl+Veh	Chrnb4	Up	143.9942277	0.519016575	0.519016575	0.138828324	3.7385496	0.000185085	0.009803047
DM+Cont_vs_Ctrl+Veh	Ceacam1	Up	253.5956828	0.485783432	0.485783432	0.130083078	3.734409113	0.000188156	0.009927249
DM+Cont_vs_Ctrl+Veh	Lrrtm4	Down	239.5192415	-0.382131905	0.382131905	0.102424326	-3.730870593	0.000190819	0.009971846
DM+Cont_vs_Ctrl+Veh	Ier2	Up	677.1419978	0.413089229	0.413089229	0.11073649	3.730380387	0.000191191	0.009971846
DM+Cont_vs_Ctrl+Veh	Edn3	Up	174.0041162	1.541591264	1.541591264	0.414042944	3.723264185	0.000196664	0.01014116
DM+Cont_vs_Ctrl+Veh	Csrnp1	Up	106.523586	0.631518189	0.631518189	0.169774693	3.719742787	0.000199426	0.010244936
DM+Cont_vs_Ctrl+Veh	Selenbp1	Up	935.9681926	1.157105895	1.157105895	0.311247236	3.717642317	0.000201091	0.010291777
DM+Cont_vs_Ctrl+Veh	Acacb	Up	174.4339995	0.524789062	0.524789062	0.141317372	3.713549547	0.000204372	0.010420706
DM+Cont_vs_Ctrl+Veh	Omg	Down	954.8301344	-0.345832661	0.345832661	0.093234475	-3.709278791	0.00020785	0.010558649
DM+Cont_vs_Ctrl+Veh	Marcksl1	Up	738.0102671	0.351393427	0.351393427	0.095005154	3.698677534	0.000216726	0.010888078
DM+Cont_vs_Ctrl+Veh	Trim7	Up	108.4634947	0.561584734	0.561584734	0.15234823	3.686191386	0.000227635	0.011352682
DM+Cont_vs_Ctrl+Veh	Cck	Down	258.3937423	-0.328739187	0.328739187	0.089215301	-3.68478484	0.000228896	0.011365973
DM+Cont_vs_Ctrl+Veh	Bsnd	Down	135.4328379	-0.431720663	0.431720663	0.117186712	-3.684041099	0.000229565	0.011365973
DM+Cont_vs_Ctrl+Veh	Dok3	Down	415.2301352	-0.383899135	0.383899135	0.104312916	-3.68026462	0.000232992	0.011452648
DM+Cont_vs_Ctrl+Veh	Slc66a3	Up	125.2211041	0.485341646	0.485341646	0.132382608	3.666203993	0.000246178	0.011837
DM+Cont_vs_Ctrl+Veh	Amigo3	Down	389.2502337	-0.376230153	0.376230153	0.102641435	-3.665480248	0.000246875	0.011837
DM+Cont_vs_Ctrl+Veh	Atp10d	Up	262.1894825	0.441296397	0.441296397	0.120622078	3.658504342	0.000253691	0.012018285
DM+Cont_vs_Ctrl+Veh	Slc16a12	Up	274.6216266	1.155769013	1.155769013	0.316661619	3.649855059	0.000262388	0.012288008
DM+Cont_vs_Ctrl+Veh	Gm5478	Up	438.4536997	0.515047911	0.515047911	0.141121715	3.649671575	0.000262576	0.012288008
DM+Cont_vs_Ctrl+Veh	Fstl3	Up	142.5362866	0.605855468	0.605855468	0.167016943	3.62750903	0.000286169	0.012863474
DM+Cont_vs_Ctrl+Veh	Dennd3	Up	95.0426015	0.594948463	0.594948463	0.164326185	3.620533535	0.000293996	0.013128945
DM+Cont_vs_Ctrl+Veh	Six4	Up	101.0105758	0.636100489	0.636100489	0.176523125	3.603496644	0.000313965	0.013702167
DM+Cont_vs_Ctrl+Veh	Tnxb	Up	438.8158833	0.390117934	0.390117934	0.108734589	3.58779977	0.00033348	0.014285289
DM+Cont_vs_Ctrl+Veh	Vsig10l	Up	238.0463778	0.395827968	0.395827968	0.110463301	3.583343656	0.000339224	0.014485918
DM+Cont_vs_Ctrl+Veh	X5430416N02Rik	Up	250.1237979	0.423327817	0.423327817	0.118164817	3.582519989	0.000340296	0.014486414
DM+Cont_vs_Ctrl+Veh	Nlrx1	Up	218.0427271	0.401075714	0.401075714	0.112344373	3.570056105	0.000356905	0.015006473
DM+Cont_vs_Ctrl+Veh	Hspa2	Up	457.9576479	0.453376298	0.453376298	0.127317261	3.560996312	0.00036945	0.015252381
DM+Cont_vs_Ctrl+Veh	Gpsm3	Up	960.6600177	0.483810846	0.483810846	0.136341006	3.548535115	0.00038738	0.015801649
DM+Cont_vs_Ctrl+Veh	Zbtb42	Up	62.8022138	0.641606897	0.641606897	0.181772448	3.529725776	0.000415991	0.016524743
DM+Cont_vs_Ctrl+Veh	Spc25	Down	4190.318819	-0.41500078	0.41500078	0.117814181	-3.522502793	0.000427493	0.01669053
DM+Cont_vs_Ctrl+Veh	Nipal1	Up	749.4351502	0.325151593	0.325151593	0.092653217	3.509339465	0.000449221	0.017243278
DM+Cont_vs_Ctrl+Veh	Tafa4	Up	245.9010088	0.348562941	0.348562941	0.099509038	3.502826972	0.000460348	0.017474058
DM+Cont_vs_Ctrl+Veh	Noxred1	Down	63.73346651	-0.637779591	0.637779591	0.182181831	-3.500785936	0.000463888	0.01755965
DM+Cont_vs_Ctrl+Veh	Efs	Up	165.1760271	0.434496831	0.434496831	0.12424363	3.497135665	0.000470283	0.017606608
DM+Cont_vs_Ctrl+Veh	D030047H15Rik	Down	426.1726831	-0.36970053	0.36970053	0.10596679	-3.488833896	0.000485133	0.017965679
DM+Cont_vs_Ctrl+Veh	Cmtm3	Up	83.46435334	0.908569183	0.908569183	0.260649959	3.48578295	0.000490699	0.018122707
DM+Cont_vs_Ctrl+Veh	Fzd7	Up	320.0469781	0.48201458	0.48201458	0.13853542	3.479359863	0.000502613	0.018357081
DM+Cont_vs_Ctrl+Veh	Psmg3	Up	276.861162	0.323430816	0.323430816	0.09298585	3.478279933	0.000504643	0.018357081
DM+Cont_vs_Ctrl+Veh	Mkrn2os	Up	267.6659601	0.378903574	0.378903574	0.109031163	3.475186039	0.000510499	0.018406257
DM+Cont_vs_Ctrl+Veh	Ankmy1	Up	71.81739218	0.62388165	0.62388165	0.179825835	3.469366072	0.000521688	0.018702794
DM+Cont_vs_Ctrl+Veh	Slc37a2	Up	226.5636657	0.391174205	0.391174205	0.113529726	3.445566377	0.000569864	0.019967158
DM+Cont_vs_Ctrl+Veh	Cdc25c	Down	62.45212867	-0.523313946	0.523313946	0.151993693	-3.442997777	0.000575304	0.020106214
DM+Cont_vs_Ctrl+Veh	Spef2	Up	106.5340575	0.503284773	0.503284773	0.146262941	3.440958925	0.000579657	0.020155232
DM+Cont_vs_Ctrl+Veh	Ephb4	Up	214.921145	0.546128044	0.546128044	0.159039355	3.433917631	0.000594925	0.020633628
DM+Cont_vs_Ctrl+Veh	Tincr	Down	345.1128357	-0.366842666	0.366842666	0.106894192	-3.431829725	0.000599524	0.02074049
DM+Cont_vs_Ctrl+Veh	Pdlim4	Up	331.3878319	0.347620104	0.347620104	0.101432223	3.427117077	0.000610026	0.020859131
DM+Cont_vs_Ctrl+Veh	Nr1h3	Up	205.7752564	0.4067363	0.4067363	0.118720815	3.425989807	0.000612563	0.020859131
DM+Cont_vs_Ctrl+Veh	Mir1968	Down	131.1122383	-0.457360767	0.457360767	0.133519087	-3.425433605	0.000613819	0.020859131
DM+Cont_vs_Ctrl+Veh	Gas1	Up	961.6568863	0.351165962	0.351165962	0.10299695	3.409479232	0.00065087	0.021765159
DM+Cont_vs_Ctrl+Veh	Scube3	Up	203.0328366	0.5623189	0.5623189	0.165145164	3.404997677	0.000661646	0.021998528
DM+Cont_vs_Ctrl+Veh	Spdya	Up	71.53207728	0.526750914	0.526750914	0.155434908	3.388884265	0.000701776	0.022853051
DM+Cont_vs_Ctrl+Veh	Clec14a	Up	106.8585447	0.588569835	0.588569835	0.173904343	3.384445876	0.000713221	0.022937397
DM+Cont_vs_Ctrl+Veh	Zfp217	Up	320.8108227	0.328085396	0.328085396	0.097024418	3.381472447	0.000720985	0.023073197
DM+Cont_vs_Ctrl+Veh	Dcdc2b	Down	226.539707	-0.353103975	0.353103975	0.105028935	-3.361968532	0.000773889	0.024366818
DM+Cont_vs_Ctrl+Veh	Il17re	Up	66.12747657	0.683027685	0.683027685	0.203610303	3.354583109	0.000794847	0.024911882
DM+Cont_vs_Ctrl+Veh	Cnn2	Up	241.899933	0.611490741	0.611490741	0.182693319	3.347088686	0.000816651	0.025503788
DM+Cont_vs_Ctrl+Veh	Lcn2	Up	209.9478534	0.535987411	0.535987411	0.160707968	3.33516389	0.000852491	0.026246738
DM+Cont_vs_Ctrl+Veh	Ocln	Up	213.507608	0.488180032	0.488180032	0.14676444	3.326282789	0.000880126	0.026966188
DM+Cont_vs_Ctrl+Veh	Zfp747	Up	365.6965017	0.363397945	0.363397945	0.10927154	3.325641283	0.000882154	0.026967856
DM+Cont_vs_Ctrl+Veh	Rasl11a	Up	195.8199219	0.415051083	0.415051083	0.125083556	3.318190634	0.000906026	0.027474479
DM+Cont_vs_Ctrl+Veh	Tshz3	Down	407.9534391	-0.373816098	0.373816098	0.11268822	-3.31725978	0.00090905	0.027474479
DM+Cont_vs_Ctrl+Veh	Cfap54	Up	347.9100588	0.357469372	0.357469372	0.107777788	3.316725808	0.00091079	0.027474479
DM+Cont_vs_Ctrl+Veh	Kcnn3	Up	121.2325736	0.407526656	0.407526656	0.123874642	3.289831157	0.001002475	0.02907703
DM+Cont_vs_Ctrl+Veh	Aph1c	Up	242.441629	0.358069988	0.358069988	0.10887592	3.288789558	0.001006192	0.02907703
DM+Cont_vs_Ctrl+Veh	Rhou	Up	630.126451	0.322660229	0.322660229	0.098201761	3.285686806	0.001017341	0.029267282
DM+Cont_vs_Ctrl+Veh	Fam107a	Up	1216.527956	0.489737369	0.489737369	0.149250795	3.28130494	0.00103328	0.029441216
DM+Cont_vs_Ctrl+Veh	Fgfr1	Up	1353.751675	0.439278401	0.439278401	0.134162249	3.274232537	0.001059494	0.029924829
DM+Cont_vs_Ctrl+Veh	Nbl1	Up	1869.733657	0.413309725	0.413309725	0.126553572	3.265887483	0.001091216	0.030431564
DM+Cont_vs_Ctrl+Veh	Sugct	Up	105.457161	0.50488614	0.50488614	0.15480193	3.261497701	0.001108253	0.030718624
DM+Cont_vs_Ctrl+Veh	X1700017B05Rik	Up	218.2800525	0.389292832	0.389292832	0.119395049	3.26054417	0.001111986	0.030759706
DM+Cont_vs_Ctrl+Veh	Sema3g	Up	155.4739406	0.405615349	0.405615349	0.124940079	3.246479062	0.00116842	0.031679494
DM+Cont_vs_Ctrl+Veh	Cish	Up	243.5514927	0.329249201	0.329249201	0.101668226	3.238467043	0.001201739	0.032390067
DM+Cont_vs_Ctrl+Veh	Zbtb16	Up	287.0637446	0.448125769	0.448125769	0.138403203	3.237828021	0.001204434	0.032398798
DM+Cont_vs_Ctrl+Veh	Adhfe1	Up	230.6189531	0.4528645	0.4528645	0.140099086	3.232458635	0.001227299	0.032820042
DM+Cont_vs_Ctrl+Veh	Megf6	Up	114.5539909	0.471296487	0.471296487	0.146001452	3.228026034	0.001246476	0.033138324
DM+Cont_vs_Ctrl+Veh	Mirg	Down	318.8499428	-0.384732399	0.384732399	0.119283022	-3.22537434	0.001258081	0.033237506
DM+Cont_vs_Ctrl+Veh	Zfp469	Up	169.577263	0.506876879	0.506876879	0.158143009	3.205180436	0.001349778	0.035267154
DM+Cont_vs_Ctrl+Veh	Adgrg6	Up	84.73570638	0.64549982	0.64549982	0.201456135	3.204170577	0.001354522	0.035323556
DM+Cont_vs_Ctrl+Veh	Mapk15	Up	198.189301	0.482009876	0.482009876	0.15048886	3.202960513	0.001360226	0.035337438
DM+Cont_vs_Ctrl+Veh	Dcdc2a	Up	410.5604228	0.334032212	0.334032212	0.104479486	3.197108101	0.001388129	0.03577725
DM+Cont_vs_Ctrl+Veh	Pusl1	Down	207.2013429	-0.338245056	0.338245056	0.105904989	-3.193853842	0.001403872	0.035932712
DM+Cont_vs_Ctrl+Veh	Paqr5	Up	92.38839166	0.470039491	0.470039491	0.14763344	3.183828081	0.001453413	0.036984896
DM+Cont_vs_Ctrl+Veh	Calr3	Up	253.6745358	0.406156082	0.406156082	0.12801684	3.172676987	0.001510405	0.037801611
DM+Cont_vs_Ctrl+Veh	Slc16a10	Up	83.72458943	0.489806844	0.489806844	0.154764317	3.16485644	0.001551595	0.038480116
DM+Cont_vs_Ctrl+Veh	C230035I16Rik	Up	75.74111295	0.556394593	0.556394593	0.1760055	3.161234122	0.001571022	0.038820997
DM+Cont_vs_Ctrl+Veh	Efna1	Up	131.8031164	0.543232971	0.543232971	0.172018998	3.157982424	0.001588651	0.039078366
DM+Cont_vs_Ctrl+Veh	Tmem116	Up	485.3224908	0.342149225	0.342149225	0.108395454	3.156490547	0.001596801	0.039104446
DM+Cont_vs_Ctrl+Veh	Adgra3	Up	648.2924155	0.474856414	0.474856414	0.151172086	3.141164653	0.001682774	0.040327593
DM+Cont_vs_Ctrl+Veh	Nqo1	Up	162.443259	0.448147278	0.448147278	0.142676722	3.14099785	0.001683733	0.040327593
DM+Cont_vs_Ctrl+Veh	Slc39a8	Up	111.9641198	0.614503225	0.614503225	0.195643481	3.14093381	0.001684101	0.040327593
DM+Cont_vs_Ctrl+Veh	Pde1a	Up	719.3827756	0.333555514	0.333555514	0.106197364	3.140902019	0.001684284	0.040327593
DM+Cont_vs_Ctrl+Veh	Rab31	Up	306.7081099	0.343299835	0.343299835	0.109391605	3.138264897	0.001699512	0.040459639
DM+Cont_vs_Ctrl+Veh	Igf2bp3	Down	448.7836474	-0.337013105	0.337013105	0.1075625	-3.133184022	0.00172921	0.040952606
DM+Cont_vs_Ctrl+Veh	Nuf2	Up	65.19064111	0.575571673	0.575571673	0.183851526	3.130633108	0.001744299	0.041042809
DM+Cont_vs_Ctrl+Veh	Ifih1	Up	313.0950111	0.432888292	0.432888292	0.138280453	3.13050964	0.001745033	0.041042809
DM+Cont_vs_Ctrl+Veh	Tpk1	Up	178.3693645	0.349289469	0.349289469	0.111890937	3.121695811	0.001798126	0.041930709
DM+Cont_vs_Ctrl+Veh	Smim3	Up	82.8428675	0.556251623	0.556251623	0.180446773	3.082635465	0.002051763	0.045383037
DM+Cont_vs_Ctrl+Veh	Hif3a	Up	337.3301027	0.462612006	0.462612006	0.150745754	3.068822794	0.00214904	0.046539833
DM+Cont_vs_Ctrl+Veh	Gpr149	Down	166.372538	-0.340193389	0.340193389	0.110964286	-3.065791731	0.002170945	0.046719374
DM+Cont_vs_Ctrl+Veh	Gm19410	Down	220.4852267	-0.393834879	0.393834879	0.128843038	-3.056702822	0.00223786	0.047665857
DM+Cont_vs_Ctrl+Veh	Sspn	Up	198.6180171	0.534201471	0.534201471	0.174831178	3.055527496	0.00224665	0.047685268
DM+Cont_vs_Ctrl+Veh	Helz2	Up	181.1963768	0.44665045	0.44665045	0.14620425	3.054975841	0.002250787	0.047685268
DM+Cont_vs_Ctrl+Veh	Cadps2	Up	380.9814953	0.376168282	0.376168282	0.123404834	3.048245931	0.002301815	0.048234593
DM+Cont_vs_Ctrl+Veh	Ttc41	Down	284.5451481	-0.340466622	0.340466622	0.111892877	-3.042790837	0.002343952	0.048624053
DM+Cont_vs_Ctrl+Veh	Sros1	Down	103.9074265	-0.66577612	0.66577612	0.219255481	-3.036531251	0.002393173	0.049272206
DM+Cont_vs_Ctrl+Veh	Gm9895	Up	206.6479742	0.35060008	0.35060008	0.115482894	3.03594816	0.002397806	0.049272206
DM+Wash_vs_Ctrl+Veh	Rnf123	Down	8896.878478	-0.509285644	0.509285644	0.061047438	-8.34245729	7.28E-17	9.56E-13
DM+Wash_vs_Ctrl+Veh	Rasa2	Up	2520.909164	0.33480298	0.33480298	0.05224893	6.407843789	1.48E-10	6.46E-07
DM+Wash_vs_Ctrl+Veh	Col20a1	Down	1037.762923	-0.487380532	0.487380532	0.080455558	-6.057760919	1.38E-09	3.63E-06
DM+Wash_vs_Ctrl+Veh	Fndc1	Down	2244.375002	-0.451424667	0.451424667	0.079840416	-5.6540871	1.57E-08	2.94E-05
DM+Wash_vs_Ctrl+Veh	Prdm1	Up	725.4167616	0.366397551	0.366397551	0.06593006	5.557367214	2.74E-08	3.60E-05
DM+Wash_vs_Ctrl+Veh	Etnppl	Up	1095.816588	0.438695671	0.438695671	0.081711844	5.36881373	7.93E-08	6.94E-05
DM+Wash_vs_Ctrl+Veh	Scn4a	Up	979.008263	0.504761317	0.504761317	0.095699541	5.274438252	1.33E-07	0.000109319
DM+Wash_vs_Ctrl+Veh	ND6	Down	38025.55397	-0.334988997	0.334988997	0.064356901	-5.205175981	1.94E-07	0.000149749
DM+Wash_vs_Ctrl+Veh	Ube2t	Up	135.0908035	0.847931844	0.847931844	0.168030614	5.046293788	4.50E-07	0.000311412
DM+Wash_vs_Ctrl+Veh	Pros1	Up	649.754872	0.360826134	0.360826134	0.073759426	4.891932491	9.99E-07	0.000570234
DM+Wash_vs_Ctrl+Veh	Selenbp1	Up	605.1043322	0.506442201	0.506442201	0.105013601	4.822634388	1.42E-06	0.000744358
DM+Wash_vs_Ctrl+Veh	Ccdc187	Up	182.3010215	0.990932438	0.990932438	0.206033364	4.80957267	1.51E-06	0.000760393
DM+Wash_vs_Ctrl+Veh	Calr	Down	10763.70447	-0.32380553	0.32380553	0.067933371	-4.766516419	1.87E-06	0.000848967
DM+Wash_vs_Ctrl+Veh	Dock8	Down	484.6068751	-0.467936851	0.467936851	0.102382221	-4.570489336	4.87E-06	0.001638799
DM+Wash_vs_Ctrl+Veh	Sros1	Down	101.3765367	-0.70146454	0.70146454	0.157312624	-4.459047979	8.23E-06	0.002300707
DM+Wash_vs_Ctrl+Veh	Rimbp3	Up	686.1324438	0.507467595	0.507467595	0.113947454	4.453522887	8.45E-06	0.00231156
DM+Wash_vs_Ctrl+Veh	Fstl3	Up	132.0168668	0.693685601	0.693685601	0.156285875	4.438568761	9.06E-06	0.002427537
DM+Wash_vs_Ctrl+Veh	Gm5460	Up	805.4486276	0.342990725	0.342990725	0.079757294	4.300430843	1.70E-05	0.003928203
DM+Wash_vs_Ctrl+Veh	Fsbp	Up	589.4596789	0.397420321	0.397420321	0.092943758	4.275922661	1.90E-05	0.004277498
DM+Wash_vs_Ctrl+Veh	Stag3	Up	653.0940301	0.345187166	0.345187166	0.0825993	4.179056781	2.93E-05	0.005807192
DM+Wash_vs_Ctrl+Veh	Csf1r	Down	340.1688917	-0.43921605	0.43921605	0.105325727	-4.170073765	3.05E-05	0.005807192
DM+Wash_vs_Ctrl+Veh	Cfap70	Down	372.0468246	-0.41465565	0.41465565	0.099454327	-4.169307288	3.06E-05	0.005807192
DM+Wash_vs_Ctrl+Veh	C2cd6	Up	342.0557025	0.502473785	0.502473785	0.120602143	4.166375266	3.09E-05	0.005807192
DM+Wash_vs_Ctrl+Veh	Rgs11	Down	2279.32952	-0.35263541	0.35263541	0.084766375	-4.160085983	3.18E-05	0.005885364
DM+Wash_vs_Ctrl+Veh	Catsper2	Down	356.9283673	-0.32490234	0.32490234	0.079926762	-4.065000665	4.80E-05	0.00766287
DM+Wash_vs_Ctrl+Veh	Ceacam1	Up	228.2746089	0.481094458	0.481094458	0.122502201	3.927231127	8.59E-05	0.011749005
DM+Wash_vs_Ctrl+Veh	Col5a3	Up	178.9590592	0.881870585	0.881870585	0.226906203	3.88649836	0.000101701	0.012378944
DM+Wash_vs_Ctrl+Veh	Nod2	Up	100.4253548	0.760403338	0.760403338	0.198020225	3.840028648	0.00012302	0.013807992
DM+Wash_vs_Ctrl+Veh	D930048N14Rik	Up	340.0548856	0.382498212	0.382498212	0.100087032	3.82165606	0.000132558	0.014271768
DM+Wash_vs_Ctrl+Veh	Dcdc2a	Up	378.2565714	0.359748945	0.359748945	0.094336721	3.813456123	0.000137037	0.014399834
DM+Wash_vs_Ctrl+Veh	Tle2	Down	1169.447717	-0.335422273	0.335422273	0.088362436	-3.795982624	0.00014706	0.015090863
DM+Wash_vs_Ctrl+Veh	Gckr	Down	3973.263389	-0.321608204	0.321608204	0.084880145	-3.788968582	0.000151274	0.015316459
DM+Wash_vs_Ctrl+Veh	Rnf144a	Up	618.0063873	0.341609269	0.341609269	0.090605787	3.770280916	0.000163064	0.016226093
DM+Wash_vs_Ctrl+Veh	Lin28a	Up	358.8330647	0.379358365	0.379358365	0.10155973	3.735322691	0.000187475	0.017464392
DM+Wash_vs_Ctrl+Veh	Cep72	Down	147.49605	-0.493193488	0.493193488	0.132435407	-3.724030444	0.000196067	0.018009395
DM+Wash_vs_Ctrl+Veh	Fam107a	Up	1045.535713	0.368731867	0.368731867	0.10007216	3.684659833	0.000229008	0.020414252
DM+Wash_vs_Ctrl+Veh	Tex14	Up	99.06710206	0.560384911	0.560384911	0.152776457	3.668005682	0.00024445	0.020849659
DM+Wash_vs_Ctrl+Veh	Adcy7	Down	234.9717307	-0.380172649	0.380172649	0.104369079	-3.642579306	0.00026992	0.02229809
DM+Wash_vs_Ctrl+Veh	Mmp9	Down	481.7624782	-0.326806136	0.326806136	0.090623477	-3.606197292	0.000310717	0.02380717
DM+Wash_vs_Ctrl+Veh	Cck	Down	244.8784721	-0.366592263	0.366592263	0.102968823	-3.560225834	0.000370536	0.027342642
DM+Wash_vs_Ctrl+Veh	Il9r	Up	95.41792496	0.560338164	0.560338164	0.158410857	3.537245972	0.000404323	0.028862943
DM+Wash_vs_Ctrl+Veh	Rnase4	Up	119.4490184	0.532586513	0.532586513	0.150734522	3.533274969	0.000410445	0.028912916
DM+Wash_vs_Ctrl+Veh	Zic5	Up	127.6904943	0.567180362	0.567180362	0.16263895	3.487358737	0.000487817	0.031563893
DM+Wash_vs_Ctrl+Veh	X1700119H24Rik	Down	363.773615	-0.405277849	0.405277849	0.117188412	-3.458344062	0.000543507	0.033516253
DM+Wash_vs_Ctrl+Veh	Vsig10l	Up	211.0183023	0.334766848	0.334766848	0.097062935	3.448966867	0.000562736	0.034379228
DM+Wash_vs_Ctrl+Veh	Pcdhga8	Down	172.3267177	-0.411275298	0.411275298	0.12013543	-3.423430519	0.000618361	0.037087517
DM+Wash_vs_Ctrl+Veh	Zfp39	Up	364.8246113	0.323397837	0.323397837	0.094696746	3.415089244	0.000637611	0.037222323
DM+Wash_vs_Ctrl+Veh	Folh1	Up	905.3804072	0.356419205	0.356419205	0.105139715	3.38995789	0.000699034	0.0392259
DM+Wash_vs_Ctrl+Veh	Ocln	Up	187.5099784	0.420769429	0.420769429	0.125251889	3.359385883	0.000781159	0.041488964
DM+Wash_vs_Ctrl+Veh	Slc37a2	Up	203.5911211	0.366374566	0.366374566	0.109491775	3.346137792	0.000819457	0.042662495
DM+Wash_vs_Ctrl+Veh	Gpsm3	Up	828.2544515	0.369209188	0.369209188	0.111352931	3.315666535	0.000914248	0.044773606
DM+Wash_vs_Ctrl+Veh	Csrp3	Down	290.5463962	-0.594992854	0.594992854	0.180357532	-3.298963169	0.000970426	0.04652026
