# Supplementary material for: L-DOPA Promotes Post-Treatment Neurovascular and Synaptic Homeostasis in Early Diabetic Retinopathy
Source: Invest Ophthalmol Vis Sci. 2026 Jul 20;67(8):42. doi: 10.1167/iovs.67.8.42 (PMC13398881; doi:10.1167/iovs.67.8.42)
Supplement: Supplement 3 [file iovs-67-8-42_s003.csv]

treatment	simplified_gene_category	Gene	diabetes_log2FC	diabetes_padj	treatment_vs_dm_log2FC	treatment_vs_dm_padj	treatment_vs_ctrl_log2FC	treatment_vs_ctrl_padj	diabetes_direction	treatment_effect_significant	treatment_opposite_direction	normalized_to_control	treated_vs_control_status	reversal_fraction
DM+Cont	Nonsignificant genes	Ank3	-0.322630145	0.001594056	0.299066978	0.002916849	-0.022189255	0.861091572	Down in DM+Veh vs Control+Veh	FALSE	TRUE	TRUE	No longer significantly different from control	0.926965388
DM+Cont	Nonsignificant genes	Ccna2	-0.398032484	9.52E-08	0.272957243	0.003004903	-0.123968374	0.206995106	Down in DM+Veh vs Control+Veh	FALSE	TRUE	TRUE	No longer significantly different from control	0.685766248
DM+Cont	Nonsignificant genes	Smug1	-0.5636471	4.31E-12	0.302588245	0.003660956	-0.25961019	0.001587159	Down in DM+Veh vs Control+Veh	FALSE	TRUE	FALSE	Still significantly different from control	0.536839887
DM+Cont	Nonsignificant genes	C2cd5	-0.371630177	9.17E-05	0.299459479	0.003660956	-0.070720298	0.534998271	Down in DM+Veh vs Control+Veh	FALSE	TRUE	TRUE	No longer significantly different from control	0.805799682
DM+Cont	Nonsignificant genes	Pla2r1	-0.41247268	3.87E-05	0.285181234	0.004686819	-0.125629093	0.122446427	Down in DM+Veh vs Control+Veh	FALSE	TRUE	TRUE	No longer significantly different from control	0.691394238
DM+Cont	Nonsignificant genes	Ncam1	-0.371470877	0.000232211	0.269378524	0.006460721	-0.100541734	0.167055257	Down in DM+Veh vs Control+Veh	FALSE	TRUE	TRUE	No longer significantly different from control	0.725167276
DM+Cont	Nonsignificant genes	Map1b	-0.332209072	0.00743114	0.282241577	0.006888731	-0.048478558	0.638132462	Down in DM+Veh vs Control+Veh	FALSE	TRUE	TRUE	No longer significantly different from control	0.849590215
DM+Cont	Nonsignificant genes	Gucy2f	-0.343361092	0.001825547	0.258121414	0.007858373	-0.083523834	0.496641095	Down in DM+Veh vs Control+Veh	FALSE	TRUE	TRUE	No longer significantly different from control	0.751749164
DM+Cont	Nonsignificant genes	Map1a	-0.439478555	6.52E-05	0.278745801	0.00788672	-0.159124421	0.128319471	Down in DM+Veh vs Control+Veh	FALSE	TRUE	TRUE	No longer significantly different from control	0.634264852
DM+Cont	Nonsignificant genes	Htt	-0.322801633	0.00784008	0.294790689	0.008840335	-0.026537435	0.862893122	Down in DM+Veh vs Control+Veh	FALSE	TRUE	TRUE	No longer significantly different from control	0.913225521
DM+Cont	Nonsignificant genes	Sorl1	-0.345771782	0.003117615	0.246335677	0.009742211	-0.097768958	0.428651935	Down in DM+Veh vs Control+Veh	FALSE	TRUE	TRUE	No longer significantly different from control	0.712422729
DM+Cont	Nonsignificant genes	Mdn1	-0.359310531	0.005108248	0.301239613	0.011128385	-0.056341805	0.638132462	Down in DM+Veh vs Control+Veh	FALSE	TRUE	TRUE	No longer significantly different from control	0.838382366
DM+Cont	Nonsignificant genes	Abhd14b	-0.407520566	6.70E-06	0.242357884	0.011536246	-0.163765556	0.144328682	Down in DM+Veh vs Control+Veh	FALSE	TRUE	TRUE	No longer significantly different from control	0.594713258
DM+Cont	Nonsignificant genes	Rpgrip1	-0.550801879	6.36E-12	0.252405974	0.013518799	-0.296865306	9.65E-05	Down in DM+Veh vs Control+Veh	FALSE	TRUE	FALSE	Still significantly different from control	0.458251839
DM+Cont	Nonsignificant genes	Eif5a2	0.352148979	0.00021579	-0.208354298	0.015138308	0.144786508	0.100398556	Up in DM+Veh vs Control+Veh	FALSE	TRUE	TRUE	No longer significantly different from control	0.591665205
DM+Cont	Nonsignificant genes	Arr3	-0.552070557	0.000277028	0.270821708	0.016629428	-0.279680984	0.081593145	Down in DM+Veh vs Control+Veh	FALSE	TRUE	TRUE	No longer significantly different from control	0.490556332
DM+Cont	Nonsignificant genes	Heatr5b	-0.364959641	0.000183181	0.208790287	0.017650145	-0.154276916	0.06191306	Down in DM+Veh vs Control+Veh	FALSE	TRUE	TRUE	No longer significantly different from control	0.57209144
DM+Cont	Nonsignificant genes	Airn	-0.393867082	0.021272712	0.315286146	0.024313147	-0.076250846	0.75046827	Down in DM+Veh vs Control+Veh	FALSE	TRUE	TRUE	No longer significantly different from control	0.800488694
DM+Cont	Nonsignificant genes	Slc25a35	-0.515565887	5.59E-11	0.232025754	0.025961377	-0.282139772	0.001929527	Down in DM+Veh vs Control+Veh	FALSE	TRUE	FALSE	Still significantly different from control	0.450040935
DM+Cont	Nonsignificant genes	Dio2	0.404640596	0.013269894	-0.315550598	0.02636398	0.090022578	0.557078111	Up in DM+Veh vs Control+Veh	FALSE	TRUE	TRUE	No longer significantly different from control	0.779829313
DM+Cont	Nonsignificant genes	Abca4	-0.36247732	9.05E-05	0.190001505	0.029870462	-0.170823922	0.03726481	Down in DM+Veh vs Control+Veh	FALSE	TRUE	FALSE	Still significantly different from control	0.524174879
DM+Cont	Nonsignificant genes	Tifa	0.416474904	0.00013515	-0.227622613	0.032928674	0.189513302	0.093599502	Up in DM+Veh vs Control+Veh	FALSE	TRUE	TRUE	No longer significantly different from control	0.546545807
DM+Cont	Nonsignificant genes	Tgfbr3l	-0.414768924	0.000880146	0.299166634	0.034014441	-0.114489605	0.487016731	Down in DM+Veh vs Control+Veh	FALSE	TRUE	TRUE	No longer significantly different from control	0.721285075
DM+Cont	Nonsignificant genes	Map2	-0.408318334	1.02E-10	0.168585394	0.035721136	-0.238153199	0.001113293	Down in DM+Veh vs Control+Veh	FALSE	TRUE	FALSE	Still significantly different from control	0.412877356
DM+Cont	Nonsignificant genes	Armcx5	0.352216997	0.002544919	-0.266354419	0.036434515	0.087330636	0.618217337	Up in DM+Veh vs Control+Veh	FALSE	TRUE	TRUE	No longer significantly different from control	0.756222503
DM+Cont	Nonsignificant genes	Odad4	-0.322781328	0.012527838	0.289454504	0.036855388	-0.032411993	0.884604086	Down in DM+Veh vs Control+Veh	FALSE	TRUE	TRUE	No longer significantly different from control	0.896751077
DM+Cont	Nonsignificant genes	Mybl1	0.481030706	1.60E-05	-0.241296121	0.038031214	0.240911793	0.078962925	Up in DM+Veh vs Control+Veh	FALSE	TRUE	TRUE	No longer significantly different from control	0.501623115
DM+Cont	Nonsignificant genes	Chst9	0.327448506	0.006161576	-0.289490144	0.038181962	0.03933627	0.870155236	Up in DM+Veh vs Control+Veh	FALSE	TRUE	TRUE	No longer significantly different from control	0.88407838
DM+Cont	Nonsignificant genes	Rbm3	0.378443429	0.000245388	-0.237507688	0.038832119	0.142431829	0.262918016	Up in DM+Veh vs Control+Veh	FALSE	TRUE	TRUE	No longer significantly different from control	0.627590992
DM+Cont	Nonsignificant genes	Tenm2	-0.323859639	0.009272819	0.253421358	0.04004286	-0.068774212	0.655338702	Down in DM+Veh vs Control+Veh	FALSE	TRUE	TRUE	No longer significantly different from control	0.782503677
DM+Cont	Nonsignificant genes	Mak	-0.332895169	4.44E-08	0.157847242	0.041036967	-0.173644616	0.011452648	Down in DM+Veh vs Control+Veh	FALSE	TRUE	FALSE	Still significantly different from control	0.474165011
DM+Cont	Nonsignificant genes	Dlg4	-0.509990913	5.40E-10	0.215456083	0.041961747	-0.292964221	0.00064001	Down in DM+Veh vs Control+Veh	FALSE	TRUE	FALSE	Still significantly different from control	0.422470435
DM+Cont	Nonsignificant genes	Csmd2	-0.384832745	0.005094066	0.281108019	0.041961747	-0.102471932	0.551892098	Down in DM+Veh vs Control+Veh	FALSE	TRUE	TRUE	No longer significantly different from control	0.730468034
DM+Cont	Nonsignificant genes	Tmem14a	0.331794227	0.003428902	-0.215325006	0.043681451	0.118397254	0.467949022	Up in DM+Veh vs Control+Veh	FALSE	TRUE	TRUE	No longer significantly different from control	0.648971525
DM+Cont	Nonsignificant genes	Nos1	-0.334332004	0.023203896	0.27543739	0.043820676	-0.05725713	0.76335088	Down in DM+Veh vs Control+Veh	FALSE	TRUE	TRUE	No longer significantly different from control	0.823843926
DM+Cont	Nonsignificant genes	Spice1	-0.341323849	1.59E-05	0.18834649	0.04679157	-0.151772467	0.114736345	Down in DM+Veh vs Control+Veh	FALSE	TRUE	TRUE	No longer significantly different from control	0.55181169
DM+Cont	Nonsignificant genes	Kcnb2	-0.355756046	0.032213617	0.301287542	0.047516021	-0.052876162	0.781099124	Down in DM+Veh vs Control+Veh	FALSE	TRUE	TRUE	No longer significantly different from control	0.846893665
DM+Cont	Nonsignificant genes	Pde4dip	-0.342365343	1.21E-05	0.144691692	0.048062286	-0.196048849	9.34E-05	Down in DM+Veh vs Control+Veh	FALSE	TRUE	FALSE	Still significantly different from control	0.422623652
DM+Cont	Nonsignificant genes	Slc22a29	-0.780682081	0.007705671	0.658960677	0.05028891	-0.122825529	0.769369147	Down in DM+Veh vs Control+Veh	FALSE	TRUE	TRUE	No longer significantly different from control	0.844083262
DM+Cont	Nonsignificant genes	B130055M24Rik	-0.368210159	0.017301304	0.308352386	0.051386747	-0.059099087	0.722648153	Down in DM+Veh vs Control+Veh	FALSE	TRUE	TRUE	No longer significantly different from control	0.837435846
DM+Cont	Nonsignificant genes	Tnc	-0.352445489	0.028924362	0.259787375	0.052503474	-0.089515559	0.595903692	Down in DM+Veh vs Control+Veh	FALSE	TRUE	TRUE	No longer significantly different from control	0.737099447
DM+Cont	Nonsignificant genes	Insl5	-0.610963966	0.000360062	0.356891218	0.053164661	-0.253295438	0.114014401	Down in DM+Veh vs Control+Veh	FALSE	TRUE	TRUE	No longer significantly different from control	0.584144463
DM+Cont	Nonsignificant genes	Mrps6	0.322234664	0.036448365	-0.301805832	0.054935668	0.022049521	0.935407366	Up in DM+Veh vs Control+Veh	FALSE	TRUE	TRUE	No longer significantly different from control	0.936602623
DM+Cont	Nonsignificant genes	Grin2a	-0.361951777	0.02252323	0.307136195	0.055852621	-0.053405713	0.806045286	Down in DM+Veh vs Control+Veh	FALSE	TRUE	TRUE	No longer significantly different from control	0.848555566
DM+Cont	Nonsignificant genes	Folh1	1.002208665	1.07E-06	-0.489508102	0.056189143	0.513790249	0.007402308	Up in DM+Veh vs Control+Veh	FALSE	TRUE	FALSE	Still significantly different from control	0.488429325
DM+Cont	Nonsignificant genes	X1500009L16Rik	0.63502711	0.000183181	-0.32780604	0.05761867	0.308162792	0.1107369	Up in DM+Veh vs Control+Veh	FALSE	TRUE	TRUE	No longer significantly different from control	0.516207946
DM+Cont	Nonsignificant genes	Cables1	0.694050724	3.02E-05	-0.341566432	0.059240034	0.353789711	0.07520167	Up in DM+Veh vs Control+Veh	FALSE	TRUE	TRUE	No longer significantly different from control	0.492134682
DM+Cont	Nonsignificant genes	Kcnma1	-0.32478951	0.000124821	0.161484372	0.059434107	-0.161706591	0.044998831	Down in DM+Veh vs Control+Veh	FALSE	TRUE	FALSE	Still significantly different from control	0.497197006
DM+Cont	Nonsignificant genes	Snn	0.458738413	1.87E-06	-0.203808862	0.060355701	0.256254078	0.003945594	Up in DM+Veh vs Control+Veh	FALSE	TRUE	FALSE	Still significantly different from control	0.44428122
DM+Cont	Nonsignificant genes	Sptssa	0.320516663	0.002955353	-0.20285635	0.063030876	0.119253004	0.294976192	Up in DM+Veh vs Control+Veh	FALSE	TRUE	TRUE	No longer significantly different from control	0.632904225
DM+Cont	Nonsignificant genes	Lrp1b	-0.377660136	0.010715647	0.233514566	0.064315965	-0.141427308	0.34366465	Down in DM+Veh vs Control+Veh	FALSE	TRUE	TRUE	No longer significantly different from control	0.618319339
DM+Cont	Nonsignificant genes	Pcdhga8	-0.59306804	0.006348555	0.421946685	0.064336462	-0.171386609	0.449600955	Down in DM+Veh vs Control+Veh	FALSE	TRUE	TRUE	No longer significantly different from control	0.711464211
DM+Cont	Nonsignificant genes	Ghrl	-0.552937404	0.029456627	0.49666555	0.065811533	-0.055592421	0.888159051	Down in DM+Veh vs Control+Veh	FALSE	TRUE	TRUE	No longer significantly different from control	0.898231058
DM+Cont	Nonsignificant genes	A330023F24Rik	-0.450328669	6.73E-05	0.214351642	0.066196157	-0.234501626	0.001778332	Down in DM+Veh vs Control+Veh	FALSE	TRUE	FALSE	Still significantly different from control	0.475989331
DM+Cont	Nonsignificant genes	Gm12992	-0.454829445	0.002092478	0.291589389	0.067798236	-0.162222063	0.375280158	Down in DM+Veh vs Control+Veh	FALSE	TRUE	TRUE	No longer significantly different from control	0.641096112
DM+Cont	Nonsignificant genes	Pcdhga12	-0.586685154	0.000295433	0.377874761	0.068604954	-0.208242174	0.358897611	Down in DM+Veh vs Control+Veh	FALSE	TRUE	TRUE	No longer significantly different from control	0.644084409
DM+Cont	Nonsignificant genes	Adcy7	-0.39894863	0.018845961	0.302608766	0.068889535	-0.095828065	0.603748398	Down in DM+Veh vs Control+Veh	FALSE	TRUE	TRUE	No longer significantly different from control	0.758515616
DM+Cont	Nonsignificant genes	Lrguk	-0.41668656	0.015575481	0.281092628	0.069769497	-0.134151329	0.517119974	Down in DM+Veh vs Control+Veh	FALSE	TRUE	TRUE	No longer significantly different from control	0.674590099
DM+Cont	Nonsignificant genes	Ush2a	-0.497544732	0.01874536	0.335434376	0.071967869	-0.160598065	0.405372708	Down in DM+Veh vs Control+Veh	FALSE	TRUE	TRUE	No longer significantly different from control	0.674179335
DM+Cont	Nonsignificant genes	Tex30	0.391918266	0.013562251	-0.251836992	0.073456789	0.140615647	0.456929399	Up in DM+Veh vs Control+Veh	FALSE	TRUE	TRUE	No longer significantly different from control	0.642575287
DM+Cont	Nonsignificant genes	Gm16299	-0.467567774	0.040896255	0.429748333	0.073762734	-0.03595643	0.93047907	Down in DM+Veh vs Control+Veh	FALSE	TRUE	TRUE	No longer significantly different from control	0.919114525
DM+Cont	Nonsignificant genes	Akap6	-0.323104952	0.005094012	0.207365631	0.075112561	-0.114289941	0.331272261	Down in DM+Veh vs Control+Veh	FALSE	TRUE	TRUE	No longer significantly different from control	0.64179032
DM+Cont	Nonsignificant genes	Pcdhga2	-0.372181613	0.034516063	0.271550873	0.076902553	-0.098490081	0.654744442	Down in DM+Veh vs Control+Veh	FALSE	TRUE	TRUE	No longer significantly different from control	0.729619258
DM+Cont	Nonsignificant genes	LOC129135233	-0.685848339	0.010122335	0.432547726	0.077954061	-0.252332986	0.153952065	Down in DM+Veh vs Control+Veh	FALSE	TRUE	TRUE	No longer significantly different from control	0.630675473
DM+Cont	Nonsignificant genes	Gtdc1	0.32505709	0.001393167	-0.174767119	0.078548609	0.151523204	0.122646017	Up in DM+Veh vs Control+Veh	FALSE	TRUE	TRUE	No longer significantly different from control	0.537650538
DM+Cont	Nonsignificant genes	Catsper2	-0.453467549	4.99E-05	0.251867725	0.079124292	-0.201367596	0.152011901	Down in DM+Veh vs Control+Veh	FALSE	TRUE	TRUE	No longer significantly different from control	0.555426127
DM+Cont	Nonsignificant genes	Syn1	-0.353283147	0.002701394	0.158350068	0.080371588	-0.193171865	0.084556924	Down in DM+Veh vs Control+Veh	FALSE	TRUE	TRUE	No longer significantly different from control	0.448224233
DM+Cont	Nonsignificant genes	Fkbp5	0.846040498	0.000124821	-0.464568772	0.082755138	0.382225904	0.006669052	Up in DM+Veh vs Control+Veh	FALSE	TRUE	FALSE	Still significantly different from control	0.549109379
DM+Cont	Nonsignificant genes	Eva1a	0.645677075	0.002468193	-0.41205796	0.08427694	0.235064978	0.479221868	Up in DM+Veh vs Control+Veh	FALSE	TRUE	TRUE	No longer significantly different from control	0.638179634
DM+Cont	Nonsignificant genes	Tm6sf2	-0.646269311	0.009272819	0.476133327	0.084355046	-0.169891244	0.562887094	Down in DM+Veh vs Control+Veh	FALSE	TRUE	TRUE	No longer significantly different from control	0.736741354
DM+Cont	Nonsignificant genes	Fbxo4	-0.335572165	0.010715647	0.247647577	0.084355046	-0.086524998	0.663478034	Down in DM+Veh vs Control+Veh	FALSE	TRUE	TRUE	No longer significantly different from control	0.73798605
DM+Cont	Nonsignificant genes	Stac3	-0.571414573	0.003665532	0.431715672	0.085303636	-0.141659378	0.700733155	Down in DM+Veh vs Control+Veh	FALSE	TRUE	TRUE	No longer significantly different from control	0.755520935
DM+Cont	Nonsignificant genes	A930003O13Rik	-0.396967477	0.002925727	0.294484533	0.085621584	-0.101194516	0.534878091	Down in DM+Veh vs Control+Veh	FALSE	TRUE	TRUE	No longer significantly different from control	0.741835414
DM+Cont	Nonsignificant genes	Srpx	-0.413296491	0.034467918	0.331629265	0.086253968	-0.080443269	0.716475267	Down in DM+Veh vs Control+Veh	FALSE	TRUE	TRUE	No longer significantly different from control	0.802400388
DM+Cont	Nonsignificant genes	Sspo	-0.820866823	0.000177835	0.479917019	0.09128024	-0.34072132	0.207813737	Down in DM+Veh vs Control+Veh	FALSE	TRUE	TRUE	No longer significantly different from control	0.584646627
DM+Cont	Nonsignificant genes	Zfp511	-0.342962199	0.000181062	0.172136763	0.094310546	-0.169308415	0.114711085	Down in DM+Veh vs Control+Veh	FALSE	TRUE	TRUE	No longer significantly different from control	0.501911767
DM+Cont	Nonsignificant genes	Fbxo24	-0.45402309	0.026156251	0.331921371	0.094776573	-0.120641813	0.616313778	Down in DM+Veh vs Control+Veh	FALSE	TRUE	TRUE	No longer significantly different from control	0.73106716
DM+Cont	Nonsignificant genes	Zfhx2	-0.496099274	0.000118718	0.379008383	0.095060124	-0.116074552	0.653200137	Down in DM+Veh vs Control+Veh	FALSE	TRUE	TRUE	No longer significantly different from control	0.763976895
DM+Cont	Nonsignificant genes	Fndc1	-0.840142812	1.32E-06	0.316766545	0.095759439	-0.522173551	3.67E-06	Down in DM+Veh vs Control+Veh	FALSE	TRUE	FALSE	Still significantly different from control	0.377038928
DM+Cont	Nonsignificant genes	Fam174c	-0.359055106	0.007705671	0.22951198	0.097737141	-0.128014719	0.442005471	Down in DM+Veh vs Control+Veh	FALSE	TRUE	TRUE	No longer significantly different from control	0.639211017
DM+Cont	Nonsignificant genes	Kcnj6	-0.447131233	0.006623126	0.253412812	0.098031081	-0.192837728	0.266982542	Down in DM+Veh vs Control+Veh	FALSE	TRUE	TRUE	No longer significantly different from control	0.566752651
DM+Cont	Nonsignificant genes	Sbsn	-0.366279712	0.035010402	0.317716598	0.098407039	-0.04741604	0.846369724	Down in DM+Veh vs Control+Veh	FALSE	TRUE	TRUE	No longer significantly different from control	0.867415222
DM+Cont	Nonsignificant genes	Dqx1	-0.389784715	0.016572794	0.265222303	0.098994102	-0.123072138	0.498153526	Down in DM+Veh vs Control+Veh	FALSE	TRUE	TRUE	No longer significantly different from control	0.680432797
DM+Cont	Nonsignificant genes	Ubn2	-0.396648253	0.021005573	0.292734343	0.099372311	-0.102386465	0.615914412	Down in DM+Veh vs Control+Veh	FALSE	TRUE	TRUE	No longer significantly different from control	0.738019997
DM+Cont	Nonsignificant genes	Plekhg4	-0.538670786	0.000124821	0.298036556	0.100897553	-0.239911175	0.181802341	Down in DM+Veh vs Control+Veh	FALSE	TRUE	TRUE	No longer significantly different from control	0.553281455
DM+Cont	Nonsignificant genes	Slc17a4	-0.623926103	0.045996513	0.490808992	0.101064039	-0.13146673	0.636012169	Down in DM+Veh vs Control+Veh	FALSE	TRUE	TRUE	No longer significantly different from control	0.786646031
DM+Cont	Nonsignificant genes	Tk1	-0.523778745	0.041886584	0.414116954	0.106847644	-0.108887765	0.68409966	Down in DM+Veh vs Control+Veh	FALSE	TRUE	TRUE	No longer significantly different from control	0.79063337
DM+Cont	Nonsignificant genes	Cmah	-0.485577714	0.003125258	0.315907147	0.109647454	-0.168291256	0.478919071	Down in DM+Veh vs Control+Veh	FALSE	TRUE	TRUE	No longer significantly different from control	0.650579996
DM+Cont	Nonsignificant genes	Nudt4	0.453684038	1.10E-06	-0.166853105	0.110670856	0.288248561	0.00035526	Up in DM+Veh vs Control+Veh	FALSE	TRUE	FALSE	Still significantly different from control	0.367773805
DM+Cont	Nonsignificant genes	Pcdhgb6	-0.375563083	0.009892495	0.228482632	0.111275647	-0.14545256	0.448222566	Down in DM+Veh vs Control+Veh	FALSE	TRUE	TRUE	No longer significantly different from control	0.608373513
DM+Cont	Nonsignificant genes	Tnfrsf18	-0.390242878	0.004041679	0.233366675	0.117311518	-0.155247476	0.360575928	Down in DM+Veh vs Control+Veh	FALSE	TRUE	TRUE	No longer significantly different from control	0.598003675
DM+Cont	Nonsignificant genes	Pcdhga9	-0.581296927	0.015892225	0.340448232	0.117698451	-0.239082341	0.361987074	Down in DM+Veh vs Control+Veh	FALSE	TRUE	TRUE	No longer significantly different from control	0.585670104
DM+Cont	Nonsignificant genes	Slc9a5	-0.370025217	3.69E-06	0.192936904	0.119655728	-0.175937049	0.148669993	Down in DM+Veh vs Control+Veh	FALSE	TRUE	TRUE	No longer significantly different from control	0.521415554
DM+Cont	Nonsignificant genes	Sord	0.424384128	0.01039578	-0.272912245	0.119750281	0.153186089	0.431917809	Up in DM+Veh vs Control+Veh	FALSE	TRUE	TRUE	No longer significantly different from control	0.643078351
DM+Cont	Nonsignificant genes	Cep41	-0.324762649	0.015370528	0.225967061	0.119750281	-0.097228748	0.529899756	Down in DM+Veh vs Control+Veh	FALSE	TRUE	TRUE	No longer significantly different from control	0.695791408
DM+Cont	Nonsignificant genes	Slc27a3	-0.431658358	0.00662857	0.269460606	0.119906285	-0.160760845	0.427067007	Down in DM+Veh vs Control+Veh	FALSE	TRUE	TRUE	No longer significantly different from control	0.624245079
DM+Cont	Nonsignificant genes	Slc7a7	-0.425744782	0.042007749	0.329733324	0.124111617	-0.094494537	0.738606312	Down in DM+Veh vs Control+Veh	FALSE	TRUE	TRUE	No longer significantly different from control	0.774485884
DM+Cont	Nonsignificant genes	BC065397	-0.414248178	0.002802537	0.232762846	0.125362112	-0.180619705	0.210289283	Down in DM+Veh vs Control+Veh	FALSE	TRUE	TRUE	No longer significantly different from control	0.561892263
DM+Cont	Nonsignificant genes	Ebpl	0.480382318	0.008290491	-0.390558911	0.127478978	0.091094368	0.733944455	Up in DM+Veh vs Control+Veh	FALSE	TRUE	TRUE	No longer significantly different from control	0.813016833
DM+Cont	Nonsignificant genes	Gm3604	0.52561418	0.017016807	-0.295348358	0.130695398	0.229007484	0.322424599	Up in DM+Veh vs Control+Veh	FALSE	TRUE	TRUE	No longer significantly different from control	0.56191094
DM+Cont	Nonsignificant genes	Larp1b	0.452239594	0.005051389	-0.257896817	0.140516705	0.196016516	0.257181425	Up in DM+Veh vs Control+Veh	FALSE	TRUE	TRUE	No longer significantly different from control	0.570265894
DM+Cont	Nonsignificant genes	A730036I17Rik	-0.567136865	0.005849096	0.351073132	0.140918559	-0.214049695	0.441546942	Down in DM+Veh vs Control+Veh	FALSE	TRUE	TRUE	No longer significantly different from control	0.619027175
DM+Cont	Nonsignificant genes	Gpr35	-0.494918555	0.028939007	0.346211014	0.141111721	-0.146971205	0.638132462	Down in DM+Veh vs Control+Veh	FALSE	TRUE	TRUE	No longer significantly different from control	0.699531287
DM+Cont	Nonsignificant genes	Hkdc1	-0.539231503	0.0002658	0.228797066	0.141179445	-0.307342715	0.003200759	Down in DM+Veh vs Control+Veh	FALSE	TRUE	FALSE	Still significantly different from control	0.424302113
DM+Cont	Nonsignificant genes	A3galt2	-0.419828	0.043345723	0.288641925	0.142810998	-0.129974011	0.606615509	Down in DM+Veh vs Control+Veh	FALSE	TRUE	TRUE	No longer significantly different from control	0.687524236
DM+Cont	Nonsignificant genes	Prdx4	0.351445391	0.002957536	-0.180782084	0.145796796	0.172334568	0.267081362	Up in DM+Veh vs Control+Veh	FALSE	TRUE	TRUE	No longer significantly different from control	0.514395945
DM+Cont	Nonsignificant genes	Anln	1.047378277	0.000223125	-0.373097952	0.149143119	0.673819496	0.007083044	Up in DM+Veh vs Control+Veh	FALSE	TRUE	FALSE	Still significantly different from control	0.356220824
DM+Cont	Nonsignificant genes	X4930405J17Rik	-0.564496996	0.00989039	0.355789746	0.149143119	-0.206816702	0.507433244	Down in DM+Veh vs Control+Veh	FALSE	TRUE	TRUE	No longer significantly different from control	0.630277483
DM+Cont	Nonsignificant genes	Zswim7	0.362310146	0.002925727	-0.187020149	0.153568348	0.176377051	0.27862383	Up in DM+Veh vs Control+Veh	FALSE	TRUE	TRUE	No longer significantly different from control	0.516187998
DM+Cont	Nonsignificant genes	Fabp5	1.622165609	0.03493054	-1.128955814	0.154568262	0.517504657	0.308504221	Up in DM+Veh vs Control+Veh	FALSE	TRUE	TRUE	No longer significantly different from control	0.695955954
DM+Cont	Nonsignificant genes	Atp2a3	-0.389007599	0.040200603	0.269570362	0.159421869	-0.118215735	0.61065072	Down in DM+Veh vs Control+Veh	FALSE	TRUE	TRUE	No longer significantly different from control	0.692969399
DM+Cont	Nonsignificant genes	Cfap61	-0.325971524	2.37E-05	0.144726811	0.164105081	-0.179515408	0.111038058	Down in DM+Veh vs Control+Veh	FALSE	TRUE	TRUE	No longer significantly different from control	0.443986055
DM+Cont	Nonsignificant genes	Selenbp1	2.058975005	1.95E-05	-0.902494416	0.164462419	1.157105895	0.010291777	Up in DM+Veh vs Control+Veh	FALSE	TRUE	FALSE	Still significantly different from control	0.438322181
DM+Cont	Nonsignificant genes	X2810049E08Rik	0.39297818	0.014851944	-0.214879328	0.166088833	0.178726599	0.338346632	Up in DM+Veh vs Control+Veh	FALSE	TRUE	TRUE	No longer significantly different from control	0.546797096
DM+Cont	Nonsignificant genes	Acrbp	-0.355365234	0.003975754	0.197406289	0.168438091	-0.156942071	0.222092052	Down in DM+Veh vs Control+Veh	FALSE	TRUE	TRUE	No longer significantly different from control	0.555502537
DM+Cont	Nonsignificant genes	Ntrk3	-0.509623163	0.011382173	0.351371139	0.173288137	-0.15685944	0.610154747	Down in DM+Veh vs Control+Veh	FALSE	TRUE	TRUE	No longer significantly different from control	0.689472468
DM+Cont	Nonsignificant genes	Rnf123	-0.756425878	2.28E-16	0.225956282	0.17435984	-0.529234372	6.76E-05	Down in DM+Veh vs Control+Veh	FALSE	TRUE	FALSE	Still significantly different from control	0.298715695
DM+Cont	Nonsignificant genes	Gm11944	-0.53838677	0.000432039	0.240856616	0.177036774	-0.296378321	0.054187716	Down in DM+Veh vs Control+Veh	FALSE	TRUE	TRUE	No longer significantly different from control	0.447367263
DM+Cont	Nonsignificant genes	Ctxnd1	-0.65863596	2.37E-05	0.235425102	0.177088696	-0.42147891	0.008682307	Down in DM+Veh vs Control+Veh	FALSE	TRUE	FALSE	Still significantly different from control	0.357443437
DM+Cont	Nonsignificant genes	Pcyox1l	-0.329836051	0.005108248	0.164363164	0.177536192	-0.163524261	0.151241867	Down in DM+Veh vs Control+Veh	FALSE	TRUE	TRUE	No longer significantly different from control	0.498317767
DM+Cont	Nonsignificant genes	Myo19	-0.358526448	0.003438833	0.155805271	0.18285007	-0.199767857	0.036292703	Down in DM+Veh vs Control+Veh	FALSE	TRUE	FALSE	Still significantly different from control	0.434571207
DM+Cont	Nonsignificant genes	Actc1	-0.433458928	0.041399328	0.369104075	0.183611111	-0.065642236	0.878209669	Down in DM+Veh vs Control+Veh	FALSE	TRUE	TRUE	No longer significantly different from control	0.851531833
DM+Cont	Nonsignificant genes	Bcl2l15	-0.529083161	0.016443105	0.336199201	0.185747642	-0.192582857	0.502125676	Down in DM+Veh vs Control+Veh	FALSE	TRUE	TRUE	No longer significantly different from control	0.635437348
DM+Cont	Nonsignificant genes	Nbas	-0.323040961	0.001325072	0.125443791	0.189981779	-0.195507838	0.017854767	Down in DM+Veh vs Control+Veh	FALSE	TRUE	FALSE	Still significantly different from control	0.388321626
DM+Cont	Nonsignificant genes	Clcn1	-0.413890875	0.000533953	0.235869202	0.190370716	-0.178444668	0.362396855	Down in DM+Veh vs Control+Veh	FALSE	TRUE	TRUE	No longer significantly different from control	0.569882584
DM+Cont	Nonsignificant genes	Etfbkmt	0.372268915	0.018922387	-0.205100939	0.190730539	0.169547203	0.253456221	Up in DM+Veh vs Control+Veh	FALSE	TRUE	TRUE	No longer significantly different from control	0.550948335
DM+Cont	Nonsignificant genes	Gm14399	-0.516267897	0.001721762	0.269188341	0.191351632	-0.245717531	0.205381423	Down in DM+Veh vs Control+Veh	FALSE	TRUE	TRUE	No longer significantly different from control	0.521412124
DM+Cont	Nonsignificant genes	Slc2a4rg.ps	-0.496183143	0.007830731	0.226662025	0.192973905	-0.26736219	0.181802341	Down in DM+Veh vs Control+Veh	FALSE	TRUE	TRUE	No longer significantly different from control	0.456811215
DM+Cont	Nonsignificant genes	Acadvl	-0.376010247	9.13E-07	0.108910176	0.197790804	-0.265529968	0.000127632	Down in DM+Veh vs Control+Veh	FALSE	TRUE	FALSE	Still significantly different from control	0.289646831
DM+Cont	Nonsignificant genes	Sros1	-1.200708149	1.40E-06	0.538429689	0.200786056	-0.66577612	0.049272206	Down in DM+Veh vs Control+Veh	FALSE	TRUE	FALSE	Still significantly different from control	0.44842678
DM+Cont	Nonsignificant genes	Tdrd9	-0.392088929	0.003117615	0.187977695	0.203227281	-0.203118919	0.254410236	Down in DM+Veh vs Control+Veh	FALSE	TRUE	TRUE	No longer significantly different from control	0.479426175
DM+Cont	Nonsignificant genes	Clstn2	-0.324769603	0.010841383	0.179579133	0.210073454	-0.143494413	0.235427272	Down in DM+Veh vs Control+Veh	FALSE	TRUE	TRUE	No longer significantly different from control	0.552943169
DM+Cont	Nonsignificant genes	Rcvrn	-0.320666881	0.001013252	0.119023257	0.211194914	-0.200239363	0.011761428	Down in DM+Veh vs Control+Veh	FALSE	TRUE	FALSE	Still significantly different from control	0.37117415
DM+Cont	Nonsignificant genes	Gpr15lg	-0.737533633	0.017820071	0.390681613	0.21401945	-0.346791754	0.264356613	Down in DM+Veh vs Control+Veh	FALSE	TRUE	TRUE	No longer significantly different from control	0.529713623
DM+Cont	Nonsignificant genes	Igsf9	-0.331973739	0.000129971	0.141061569	0.216042902	-0.189590419	0.050169438	Down in DM+Veh vs Control+Veh	FALSE	TRUE	TRUE	No longer significantly different from control	0.424917856
DM+Cont	Nonsignificant genes	Erich3	-0.381486551	0.023330439	0.205637152	0.217788025	-0.172844725	0.235250709	Down in DM+Veh vs Control+Veh	FALSE	TRUE	TRUE	No longer significantly different from control	0.539041682
DM+Cont	Nonsignificant genes	Rad51	0.578010209	0.000159624	-0.246870708	0.219197527	0.332807879	0.106156548	Up in DM+Veh vs Control+Veh	FALSE	TRUE	TRUE	No longer significantly different from control	0.427104408
DM+Cont	Nonsignificant genes	Ccdc163	-0.473843962	4.27E-05	0.155450891	0.220577172	-0.316532573	0.000525527	Down in DM+Veh vs Control+Veh	FALSE	TRUE	FALSE	Still significantly different from control	0.328063462
DM+Cont	Nonsignificant genes	Pcdhga11	-0.485333252	0.015892225	0.271850974	0.22124159	-0.212182355	0.400325165	Down in DM+Veh vs Control+Veh	FALSE	TRUE	TRUE	No longer significantly different from control	0.560132595
DM+Cont	Nonsignificant genes	Thsd4	-0.41100634	0.012328978	0.215005437	0.222406958	-0.194257024	0.239829653	Down in DM+Veh vs Control+Veh	FALSE	TRUE	TRUE	No longer significantly different from control	0.523119514
DM+Cont	Nonsignificant genes	Dnd1	-0.650074979	0.028721721	0.463464374	0.233110121	-0.186676281	0.677341843	Down in DM+Veh vs Control+Veh	FALSE	TRUE	TRUE	No longer significantly different from control	0.712939875
DM+Cont	Nonsignificant genes	Gm19410	-0.65261847	2.85E-06	0.258648157	0.233380169	-0.393834879	0.047665857	Down in DM+Veh vs Control+Veh	FALSE	TRUE	FALSE	Still significantly different from control	0.396323685
DM+Cont	Nonsignificant genes	Pros1	0.678237672	2.83E-14	-0.164034865	0.234314689	0.515756419	9.10E-07	Up in DM+Veh vs Control+Veh	FALSE	TRUE	FALSE	Still significantly different from control	0.241854547
DM+Cont	Nonsignificant genes	Fermt3	-0.453830694	0.049283239	0.312978298	0.235813229	-0.139732984	0.648889966	Down in DM+Veh vs Control+Veh	FALSE	TRUE	TRUE	No longer significantly different from control	0.689636691
DM+Cont	Nonsignificant genes	Cdkn1a	1.331608166	0.000915445	-0.624514037	0.242133781	0.70773882	0.059205032	Up in DM+Veh vs Control+Veh	FALSE	TRUE	TRUE	No longer significantly different from control	0.468992345
DM+Cont	Nonsignificant genes	Olfm4	0.353985464	0.000989072	-0.178479446	0.242283933	0.176909827	0.275398425	Up in DM+Veh vs Control+Veh	FALSE	TRUE	TRUE	No longer significantly different from control	0.50419993
DM+Cont	Nonsignificant genes	Dok3	-0.670822052	0.001584114	0.285434125	0.243238871	-0.383899135	0.011452648	Down in DM+Veh vs Control+Veh	FALSE	TRUE	FALSE	Still significantly different from control	0.425499019
DM+Cont	Nonsignificant genes	Nek11	-0.476550897	0.034609083	0.27533857	0.243238871	-0.199831009	0.512445957	Down in DM+Veh vs Control+Veh	FALSE	TRUE	TRUE	No longer significantly different from control	0.577773688
DM+Cont	Nonsignificant genes	Slc37a2	0.7108841	0.005729451	-0.320601081	0.245018703	0.391174205	0.019967158	Up in DM+Veh vs Control+Veh	FALSE	TRUE	FALSE	Still significantly different from control	0.450989242
DM+Cont	Nonsignificant genes	Ppp1r1a	0.323882259	0.020227748	-0.161153354	0.246605417	0.163760401	0.234311458	Up in DM+Veh vs Control+Veh	FALSE	TRUE	TRUE	No longer significantly different from control	0.49756771
DM+Cont	Nonsignificant genes	Pkmyt1	-0.444053677	0.000125656	0.186175441	0.247891771	-0.255818792	0.102523945	Down in DM+Veh vs Control+Veh	FALSE	TRUE	TRUE	No longer significantly different from control	0.419263369
DM+Cont	Nonsignificant genes	Cpsf4l	-0.552823449	0.002549218	0.258409624	0.247891771	-0.2930144	0.111477409	Down in DM+Veh vs Control+Veh	FALSE	TRUE	TRUE	No longer significantly different from control	0.467436077
DM+Cont	Nonsignificant genes	Ip6k2	0.569678597	0.019455236	-0.405243286	0.248145039	0.16553992	0.667541764	Up in DM+Veh vs Control+Veh	FALSE	TRUE	TRUE	No longer significantly different from control	0.711354241
DM+Cont	Nonsignificant genes	Rorc	0.367752763	0.003291864	-0.185745115	0.249717645	0.182539745	0.338910138	Up in DM+Veh vs Control+Veh	FALSE	TRUE	TRUE	No longer significantly different from control	0.505081494
DM+Cont	Nonsignificant genes	Nscme3l	-0.545546354	0.002680683	0.244926893	0.252819295	-0.299940593	0.059442228	Down in DM+Veh vs Control+Veh	FALSE	TRUE	TRUE	No longer significantly different from control	0.44895707
DM+Cont	Nonsignificant genes	Pcdhgb7	-0.417633172	0.019277665	0.20912924	0.254565153	-0.206994808	0.215552465	Down in DM+Veh vs Control+Veh	FALSE	TRUE	TRUE	No longer significantly different from control	0.500748634
DM+Cont	Nonsignificant genes	Ckmt1	-0.349283914	7.09E-06	0.093528151	0.255160441	-0.254092897	5.05E-05	Down in DM+Veh vs Control+Veh	FALSE	TRUE	FALSE	Still significantly different from control	0.267771138
DM+Cont	Nonsignificant genes	Igf2bp3	-0.605404531	0.003198576	0.267467067	0.256913027	-0.337013105	0.040952606	Down in DM+Veh vs Control+Veh	FALSE	TRUE	FALSE	Still significantly different from control	0.441798919
DM+Cont	Nonsignificant genes	Nav3	-0.405029444	0.002225597	0.207684662	0.257434463	-0.196752212	0.231189494	Down in DM+Veh vs Control+Veh	FALSE	TRUE	TRUE	No longer significantly different from control	0.512764356
DM+Cont	Nonsignificant genes	Wdr97	-0.425664385	0.000181062	0.150260512	0.257500526	-0.273933306	0.044998831	Down in DM+Veh vs Control+Veh	FALSE	TRUE	FALSE	Still significantly different from control	0.353002312
DM+Cont	Nonsignificant genes	Cyp26a1	0.595248857	0.043200929	-0.311832132	0.258040396	0.285894086	0.395606264	Up in DM+Veh vs Control+Veh	FALSE	TRUE	TRUE	No longer significantly different from control	0.523868509
DM+Cont	Nonsignificant genes	Cfap251	-0.434306468	3.70E-05	0.168969086	0.259301751	-0.264107583	0.02363662	Down in DM+Veh vs Control+Veh	FALSE	TRUE	FALSE	Still significantly different from control	0.38905496
DM+Cont	Nonsignificant genes	Cfp	-0.449740791	1.21E-05	0.145175468	0.26775302	-0.303337419	0.005852519	Down in DM+Veh vs Control+Veh	FALSE	TRUE	FALSE	Still significantly different from control	0.322798089
DM+Cont	Nonsignificant genes	Fam107a	0.848120681	0.004321946	-0.359346717	0.2698264	0.489737369	0.029441216	Up in DM+Veh vs Control+Veh	FALSE	TRUE	FALSE	Still significantly different from control	0.423697623
DM+Cont	Nonsignificant genes	Or10v5	-0.429947633	0.048800986	0.244612371	0.270243723	-0.184177816	0.474406134	Down in DM+Veh vs Control+Veh	FALSE	TRUE	TRUE	No longer significantly different from control	0.568935265
DM+Cont	Nonsignificant genes	Fndc8	-0.708681632	0.00223369	0.282570506	0.275720696	-0.424649552	0.084265685	Down in DM+Veh vs Control+Veh	FALSE	TRUE	TRUE	No longer significantly different from control	0.398727007
DM+Cont	Nonsignificant genes	Il33	0.454125912	1.80E-05	-0.138557981	0.276278623	0.316733953	6.36E-05	Up in DM+Veh vs Control+Veh	FALSE	TRUE	FALSE	Still significantly different from control	0.305109173
DM+Cont	Nonsignificant genes	Hif3a	0.871007288	0.00784008	-0.407995702	0.276744949	0.462612006	0.046539833	Up in DM+Veh vs Control+Veh	FALSE	TRUE	FALSE	Still significantly different from control	0.468418241
DM+Cont	Nonsignificant genes	Hgf	0.329523511	0.010003849	-0.156668776	0.283113367	0.17390286	0.287396438	Up in DM+Veh vs Control+Veh	FALSE	TRUE	TRUE	No longer significantly different from control	0.475440357
DM+Cont	Nonsignificant genes	Grm1	-0.379945024	0.01105873	0.169916153	0.283375146	-0.20789571	0.123219601	Down in DM+Veh vs Control+Veh	FALSE	TRUE	TRUE	No longer significantly different from control	0.447212471
DM+Cont	Nonsignificant genes	Rnpep	-0.323460115	0.001871487	0.117506729	0.288975837	-0.204254232	0.065334679	Down in DM+Veh vs Control+Veh	FALSE	TRUE	TRUE	No longer significantly different from control	0.363280429
DM+Cont	Nonsignificant genes	Arrdc2	0.567571825	0.012661521	-0.301374782	0.292565225	0.266905632	0.137424671	Up in DM+Veh vs Control+Veh	FALSE	TRUE	TRUE	No longer significantly different from control	0.53098968
DM+Cont	Nonsignificant genes	Castor1	0.649145797	0.019478742	-0.334496332	0.292790844	0.316200781	0.31765933	Up in DM+Veh vs Control+Veh	FALSE	TRUE	TRUE	No longer significantly different from control	0.51528691
DM+Cont	Nonsignificant genes	Morn2	-0.440152761	0.002280339	0.202359341	0.292965894	-0.23469723	0.20369833	Down in DM+Veh vs Control+Veh	FALSE	TRUE	TRUE	No longer significantly different from control	0.459747975
DM+Cont	Nonsignificant genes	Hmcn2	-0.368727757	0.049991992	0.222026957	0.292965894	-0.145735628	0.522984507	Down in DM+Veh vs Control+Veh	FALSE	TRUE	TRUE	No longer significantly different from control	0.602143323
DM+Cont	Nonsignificant genes	Prodh	0.396230827	0.003938204	-0.187113494	0.29430843	0.210398114	0.18839518	Up in DM+Veh vs Control+Veh	FALSE	TRUE	TRUE	No longer significantly different from control	0.472233559
DM+Cont	Nonsignificant genes	Tnfsf13	-0.430874824	2.93E-05	0.16745951	0.29606187	-0.262511951	0.095236019	Down in DM+Veh vs Control+Veh	FALSE	TRUE	TRUE	No longer significantly different from control	0.388650023
DM+Cont	Nonsignificant genes	Ovca2	-0.435196629	0.001871487	0.185507106	0.299372544	-0.248542118	0.132916802	Down in DM+Veh vs Control+Veh	FALSE	TRUE	TRUE	No longer significantly different from control	0.426260439
DM+Cont	Nonsignificant genes	Xdh	0.794741253	0.004484242	-0.321172044	0.300339742	0.474713614	0.137205528	Up in DM+Veh vs Control+Veh	FALSE	TRUE	TRUE	No longer significantly different from control	0.404121521
DM+Cont	Nonsignificant genes	Sv2c	-0.322876967	0.021272712	0.181240543	0.300339742	-0.140521373	0.411047808	Down in DM+Veh vs Control+Veh	FALSE	TRUE	TRUE	No longer significantly different from control	0.561330047
DM+Cont	Nonsignificant genes	X9230116N13Rik	0.505629416	0.022779786	-0.280181146	0.303378278	0.228031649	0.426331728	Up in DM+Veh vs Control+Veh	FALSE	TRUE	TRUE	No longer significantly different from control	0.554123509
DM+Cont	Nonsignificant genes	Disp2	-0.41686162	0.000594618	0.1328771	0.303770246	-0.282420354	0.005124685	Down in DM+Veh vs Control+Veh	FALSE	TRUE	FALSE	Still significantly different from control	0.318755897
DM+Cont	Nonsignificant genes	Car14	0.350522633	0.002111145	-0.135389559	0.308136828	0.216635844	0.047760381	Up in DM+Veh vs Control+Veh	FALSE	TRUE	FALSE	Still significantly different from control	0.386250549
DM+Cont	Nonsignificant genes	Stk36	-0.36969671	0.001393167	0.132226663	0.308645179	-0.236353826	0.023383071	Down in DM+Veh vs Control+Veh	FALSE	TRUE	FALSE	Still significantly different from control	0.357662537
DM+Cont	Nonsignificant genes	Dok7	0.580754874	0.000472217	-0.24526156	0.313058794	0.335474871	0.153208617	Up in DM+Veh vs Control+Veh	FALSE	TRUE	TRUE	No longer significantly different from control	0.422315113
DM+Cont	Nonsignificant genes	Nod2	0.610747317	0.021243348	-0.321419679	0.313601049	0.29064084	0.465827519	Up in DM+Veh vs Control+Veh	FALSE	TRUE	TRUE	No longer significantly different from control	0.526272764
DM+Cont	Nonsignificant genes	Gm1043	-0.728491692	0.001921179	0.330036842	0.317140544	-0.399408206	0.163714149	Down in DM+Veh vs Control+Veh	FALSE	TRUE	TRUE	No longer significantly different from control	0.453041326
DM+Cont	Nonsignificant genes	Shisa7	-0.472670927	0.000177913	0.147211192	0.31804469	-0.323901809	0.002370742	Down in DM+Veh vs Control+Veh	FALSE	TRUE	FALSE	Still significantly different from control	0.311445412
DM+Cont	Nonsignificant genes	Plxna3	-0.352000711	0.00784008	0.130250854	0.325659741	-0.21981656	0.117832074	Down in DM+Veh vs Control+Veh	FALSE	TRUE	TRUE	No longer significantly different from control	0.370030088
DM+Cont	Nonsignificant genes	Psmg4	0.409218883	0.016181751	-0.154357111	0.32625058	0.255530084	0.126400128	Up in DM+Veh vs Control+Veh	FALSE	TRUE	TRUE	No longer significantly different from control	0.377199385
DM+Cont	Nonsignificant genes	Mt3	0.325175035	0.036815637	-0.176705672	0.327175819	0.149709089	0.444669236	Up in DM+Veh vs Control+Veh	FALSE	TRUE	TRUE	No longer significantly different from control	0.543417092
DM+Cont	Nonsignificant genes	Tincr	-0.556284323	2.37E-05	0.188912058	0.334559512	-0.366842666	0.02074049	Down in DM+Veh vs Control+Veh	FALSE	TRUE	FALSE	Still significantly different from control	0.339596228
DM+Cont	Nonsignificant genes	Aass	0.515960532	0.000949907	-0.234076625	0.335239268	0.284032184	0.265515957	Up in DM+Veh vs Control+Veh	FALSE	TRUE	TRUE	No longer significantly different from control	0.453671571
DM+Cont	Nonsignificant genes	Gulo	-0.39904169	0.008290491	0.132719361	0.33553475	-0.26325354	0.04224656	Down in DM+Veh vs Control+Veh	FALSE	TRUE	FALSE	Still significantly different from control	0.332595227
DM+Cont	Nonsignificant genes	Slco1a4	0.349186857	0.002508857	-0.123392025	0.336239173	0.226918169	0.03792522	Up in DM+Veh vs Control+Veh	FALSE	TRUE	FALSE	Still significantly different from control	0.353369614
DM+Cont	Nonsignificant genes	Car3	-0.581683245	0.024270527	0.398264938	0.336491533	-0.18161028	0.794652703	Down in DM+Veh vs Control+Veh	FALSE	TRUE	TRUE	No longer significantly different from control	0.684676654
DM+Cont	Nonsignificant genes	X1700119H24Rik	-0.624574928	1.10E-06	0.225672886	0.342162502	-0.398162292	0.063752037	Down in DM+Veh vs Control+Veh	FALSE	TRUE	TRUE	No longer significantly different from control	0.361322359
DM+Cont	Nonsignificant genes	Penk	1.51779644	0.007829697	-0.564162244	0.342199945	0.955170149	0.102135823	Up in DM+Veh vs Control+Veh	FALSE	TRUE	TRUE	No longer significantly different from control	0.371698226
DM+Cont	Nonsignificant genes	Frem3	-0.64803947	0.016910013	0.277882151	0.34379847	-0.367175295	0.19686483	Down in DM+Veh vs Control+Veh	FALSE	TRUE	TRUE	No longer significantly different from control	0.428804361
DM+Cont	Nonsignificant genes	Tnfsfm13	-0.482166155	0.006858902	0.221882535	0.343957149	-0.259166453	0.284447865	Down in DM+Veh vs Control+Veh	FALSE	TRUE	TRUE	No longer significantly different from control	0.460178577
DM+Cont	Nonsignificant genes	Abracl	0.686510538	0.034361381	-0.272725744	0.346346826	0.413904778	0.192344596	Up in DM+Veh vs Control+Veh	FALSE	TRUE	TRUE	No longer significantly different from control	0.397263741
DM+Cont	Nonsignificant genes	Nlrc3	-0.435561242	0.008493127	0.214691918	0.347795962	-0.221207675	0.336202447	Down in DM+Veh vs Control+Veh	FALSE	TRUE	TRUE	No longer significantly different from control	0.492908682
DM+Cont	Nonsignificant genes	Baiap3	-0.392827289	0.01105873	0.156361841	0.354960234	-0.234232824	0.039078366	Down in DM+Veh vs Control+Veh	FALSE	TRUE	FALSE	Still significantly different from control	0.398042206
DM+Cont	Nonsignificant genes	Cimap3	0.488050763	0.044863269	-0.217174468	0.374077095	0.271516524	0.405026396	Up in DM+Veh vs Control+Veh	FALSE	TRUE	TRUE	No longer significantly different from control	0.444983359
DM+Cont	Nonsignificant genes	Alk	-0.419993779	0.027936148	0.180840424	0.377428178	-0.23749296	0.175868423	Down in DM+Veh vs Control+Veh	FALSE	TRUE	TRUE	No longer significantly different from control	0.430578815
DM+Cont	Nonsignificant genes	Klf15	0.543441316	0.002390056	-0.207580666	0.379996233	0.337401526	0.097241336	Up in DM+Veh vs Control+Veh	FALSE	TRUE	TRUE	No longer significantly different from control	0.381974391
DM+Cont	Nonsignificant genes	Rdh1	-0.524995076	0.04687001	0.221488069	0.380333357	-0.305122601	0.233739852	Down in DM+Veh vs Control+Veh	FALSE	TRUE	TRUE	No longer significantly different from control	0.421885993
DM+Cont	Nonsignificant genes	Myo1a	-0.349411145	0.04802301	0.183825943	0.380415254	-0.164756267	0.504396029	Down in DM+Veh vs Control+Veh	FALSE	TRUE	TRUE	No longer significantly different from control	0.526102117
DM+Cont	Nonsignificant genes	Col2a1	-0.577412339	0.009701876	0.222883816	0.381025449	-0.352976799	0.120221385	Down in DM+Veh vs Control+Veh	FALSE	TRUE	TRUE	No longer significantly different from control	0.386004595
DM+Cont	Nonsignificant genes	Nrxn1	-0.339701806	0.002468193	0.10890196	0.391229784	-0.228917997	0.004925063	Down in DM+Veh vs Control+Veh	FALSE	TRUE	FALSE	Still significantly different from control	0.320581046
DM+Cont	Nonsignificant genes	Gmnn	0.352119324	0.042902392	-0.16407805	0.3913691	0.189719127	0.403492935	Up in DM+Veh vs Control+Veh	FALSE	TRUE	TRUE	No longer significantly different from control	0.465972864
DM+Cont	Nonsignificant genes	Has3	-0.509690608	0.049098636	0.256008022	0.400535845	-0.253097049	0.369272394	Down in DM+Veh vs Control+Veh	FALSE	TRUE	TRUE	No longer significantly different from control	0.502281223
DM+Cont	Nonsignificant genes	Krtcap3	-0.382552145	0.018603502	0.173392051	0.401958196	-0.207984629	0.290291955	Down in DM+Veh vs Control+Veh	FALSE	TRUE	TRUE	No longer significantly different from control	0.453250761
DM+Cont	Nonsignificant genes	Ttc39aos1	0.513284135	0.001814001	-0.191956721	0.407885007	0.322738432	0.123410188	Up in DM+Veh vs Control+Veh	FALSE	TRUE	TRUE	No longer significantly different from control	0.373977508
DM+Cont	Nonsignificant genes	Lipg	-0.583632152	0.037281625	0.269835825	0.409327566	-0.31144205	0.234437983	Down in DM+Veh vs Control+Veh	FALSE	TRUE	TRUE	No longer significantly different from control	0.462338862
DM+Cont	Nonsignificant genes	Kcnd1	-0.466785386	0.000639746	0.158174656	0.410773467	-0.307902644	0.106793604	Down in DM+Veh vs Control+Veh	FALSE	TRUE	TRUE	No longer significantly different from control	0.338859486
DM+Cont	Nonsignificant genes	Plin4	1.398662712	0.003313801	-0.465527182	0.415548525	0.931619678	0.003931225	Up in DM+Veh vs Control+Veh	FALSE	TRUE	FALSE	Still significantly different from control	0.332837344
DM+Cont	Nonsignificant genes	Sntg2	0.371577884	1.39E-05	-0.108853382	0.415578233	0.264209479	0.014768427	Up in DM+Veh vs Control+Veh	FALSE	TRUE	FALSE	Still significantly different from control	0.292949033
DM+Cont	Nonsignificant genes	Zfand4	0.339853763	0.031506511	-0.149394457	0.415578233	0.191747038	0.363918034	Up in DM+Veh vs Control+Veh	FALSE	TRUE	TRUE	No longer significantly different from control	0.43958453
DM+Cont	Nonsignificant genes	Trmt61b	0.331284169	0.005108462	-0.124941029	0.417090753	0.208248847	0.147196763	Up in DM+Veh vs Control+Veh	FALSE	TRUE	TRUE	No longer significantly different from control	0.377141563
DM+Cont	Nonsignificant genes	Mt1	0.603505499	0.005018909	-0.244979222	0.422188114	0.360067997	0.150118086	Up in DM+Veh vs Control+Veh	FALSE	TRUE	TRUE	No longer significantly different from control	0.405927074
DM+Cont	Nonsignificant genes	Slc7a5	0.359077473	0.010443501	-0.117478631	0.422188114	0.242794761	0.015161128	Up in DM+Veh vs Control+Veh	FALSE	TRUE	FALSE	Still significantly different from control	0.327167923
DM+Cont	Nonsignificant genes	Cfap70	-0.588581914	1.88E-05	0.173907281	0.422250469	-0.414031969	0.005524723	Down in DM+Veh vs Control+Veh	FALSE	TRUE	FALSE	Still significantly different from control	0.295468271
DM+Cont	Nonsignificant genes	E130310I04Rik	-0.458449961	2.77E-05	0.131477927	0.424038201	-0.325376021	0.056194358	Down in DM+Veh vs Control+Veh	FALSE	TRUE	TRUE	No longer significantly different from control	0.286787955
DM+Cont	Nonsignificant genes	Best2	1.294458631	0.03372785	-0.399800611	0.429585284	0.89583288	0.128518607	Up in DM+Veh vs Control+Veh	FALSE	TRUE	TRUE	No longer significantly different from control	0.308855456
DM+Cont	Nonsignificant genes	Rhou	0.457746846	0.000378081	-0.136597374	0.43669492	0.322660229	0.029267282	Up in DM+Veh vs Control+Veh	FALSE	TRUE	FALSE	Still significantly different from control	0.298412485
DM+Cont	Nonsignificant genes	Col7a1	-0.533590699	0.017820071	0.198097791	0.444042898	-0.334225574	0.218664966	Down in DM+Veh vs Control+Veh	FALSE	TRUE	TRUE	No longer significantly different from control	0.371254206
DM+Cont	Nonsignificant genes	Enpp2	0.436414553	0.017520881	-0.186688514	0.445590914	0.251391475	0.244522183	Up in DM+Veh vs Control+Veh	FALSE	TRUE	TRUE	No longer significantly different from control	0.427777929
DM+Cont	Nonsignificant genes	Ccl9	0.400213365	0.048398188	-0.18094533	0.453182341	0.221004818	0.414978109	Up in DM+Veh vs Control+Veh	FALSE	TRUE	TRUE	No longer significantly different from control	0.452122158
DM+Cont	Nonsignificant genes	Ankzf1	-0.427788979	9.98E-06	0.089325507	0.454570686	-0.336743246	4.99E-06	Down in DM+Veh vs Control+Veh	FALSE	TRUE	FALSE	Still significantly different from control	0.208807407
DM+Cont	Nonsignificant genes	Tle2	-0.451544307	0.001034428	0.143641355	0.454829949	-0.307020588	0.045817159	Down in DM+Veh vs Control+Veh	FALSE	TRUE	FALSE	Still significantly different from control	0.31811132
DM+Cont	Nonsignificant genes	Sfi1	-0.423451818	0.000954314	0.113116576	0.455592951	-0.308678722	2.71E-05	Down in DM+Veh vs Control+Veh	FALSE	TRUE	FALSE	Still significantly different from control	0.267129746
DM+Cont	Nonsignificant genes	Pcdhb6	-0.399452205	0.027568417	0.158740728	0.458403901	-0.23809329	0.175748294	Down in DM+Veh vs Control+Veh	FALSE	TRUE	TRUE	No longer significantly different from control	0.39739605
DM+Cont	Nonsignificant genes	Arhgdib	-0.560360908	0.004139924	0.210990323	0.462084318	-0.34762393	0.122446427	Down in DM+Veh vs Control+Veh	FALSE	TRUE	TRUE	No longer significantly different from control	0.37652577
DM+Cont	Nonsignificant genes	Zmym3	-0.325519208	0.006227534	0.08600635	0.464755796	-0.23784963	0.024292382	Down in DM+Veh vs Control+Veh	FALSE	TRUE	FALSE	Still significantly different from control	0.264212825
DM+Cont	Nonsignificant genes	X2210406O10Rik	0.571946096	0.024580383	-0.233056707	0.469028116	0.342328471	0.359541412	Up in DM+Veh vs Control+Veh	FALSE	TRUE	TRUE	No longer significantly different from control	0.407480196
DM+Cont	Nonsignificant genes	Gstm7	0.470579304	0.007988339	-0.155141913	0.469918028	0.317279518	0.139875109	Up in DM+Veh vs Control+Veh	FALSE	TRUE	TRUE	No longer significantly different from control	0.329682822
DM+Cont	Nonsignificant genes	Dsc2	0.499893085	0.048593815	-0.215687562	0.473146949	0.28584309	0.366526863	Up in DM+Veh vs Control+Veh	FALSE	TRUE	TRUE	No longer significantly different from control	0.431467385
DM+Cont	Nonsignificant genes	Ccdc187	0.964199926	0.008290491	0.395114462	0.475585637	1.360750854	0.000525527	Up in DM+Veh vs Control+Veh	FALSE	FALSE	FALSE	Still significantly different from control	0
DM+Cont	Nonsignificant genes	Zfp995	0.368798896	0.00743114	-0.124598505	0.476468853	0.246348929	0.137645142	Up in DM+Veh vs Control+Veh	FALSE	TRUE	TRUE	No longer significantly different from control	0.337849453
DM+Cont	Nonsignificant genes	A2m	0.948583324	0.015275565	-0.381445893	0.477268051	0.569301054	0.277860914	Up in DM+Veh vs Control+Veh	FALSE	TRUE	TRUE	No longer significantly different from control	0.402121651
DM+Cont	Nonsignificant genes	Usp2	0.376102478	0.005456424	-0.188550155	0.47794352	0.188784864	0.446849721	Up in DM+Veh vs Control+Veh	FALSE	TRUE	TRUE	No longer significantly different from control	0.501326543
DM+Cont	Nonsignificant genes	Etnppl	0.886314406	2.83E-14	-0.188208555	0.481212355	0.699796954	4.04E-05	Up in DM+Veh vs Control+Veh	FALSE	TRUE	FALSE	Still significantly different from control	0.212349652
DM+Cont	Nonsignificant genes	Mmp9	-0.324186501	0.011695342	0.092404858	0.487553006	-0.229653972	0.058796721	Down in DM+Veh vs Control+Veh	FALSE	TRUE	TRUE	No longer significantly different from control	0.285036107
DM+Cont	Nonsignificant genes	Zfp984	0.350020542	0.021272712	-0.129651665	0.488474137	0.221854018	0.181802341	Up in DM+Veh vs Control+Veh	FALSE	TRUE	TRUE	No longer significantly different from control	0.370411587
DM+Cont	Nonsignificant genes	Id1	0.560453695	0.017737706	-0.196031341	0.49573824	0.366285754	0.183913741	Up in DM+Veh vs Control+Veh	FALSE	TRUE	TRUE	No longer significantly different from control	0.34977259
DM+Cont	Nonsignificant genes	Ephb4	0.362291797	0.047513724	0.183221819	0.499534366	0.546128044	0.020633628	Up in DM+Veh vs Control+Veh	FALSE	FALSE	FALSE	Still significantly different from control	0
DM+Cont	Nonsignificant genes	Sertad1	0.399715824	0.01874536	0.149868734	0.501762661	0.551244565	0.004632025	Up in DM+Veh vs Control+Veh	FALSE	FALSE	FALSE	Still significantly different from control	0
DM+Cont	Nonsignificant genes	Slc19a1	0.339591741	0.027344505	-0.12379321	0.511463718	0.216548692	0.075222681	Up in DM+Veh vs Control+Veh	FALSE	TRUE	TRUE	No longer significantly different from control	0.364535398
DM+Cont	Nonsignificant genes	Pde6c	-0.331382362	5.12E-05	0.070679156	0.51375656	-0.25917671	0.005586343	Down in DM+Veh vs Control+Veh	FALSE	TRUE	FALSE	Still significantly different from control	0.213285813
DM+Cont	Nonsignificant genes	Nqo1	0.63080859	0.004738326	-0.18386542	0.51375656	0.448147278	0.040327593	Up in DM+Veh vs Control+Veh	FALSE	TRUE	FALSE	Still significantly different from control	0.29147577
DM+Cont	Nonsignificant genes	Fbxo36	-0.384193607	0.021272712	0.133392138	0.520477057	-0.250326464	0.093599502	Down in DM+Veh vs Control+Veh	FALSE	TRUE	TRUE	No longer significantly different from control	0.347200307
DM+Cont	Nonsignificant genes	Smpdl3a	0.539713516	0.010858871	-0.215926531	0.524015202	0.328020548	0.331272261	Up in DM+Veh vs Control+Veh	FALSE	TRUE	TRUE	No longer significantly different from control	0.400076197
DM+Cont	Nonsignificant genes	Pla2g4b	-0.559113284	0.010660583	0.189474942	0.530133414	-0.368491887	0.126400128	Down in DM+Veh vs Control+Veh	FALSE	TRUE	TRUE	No longer significantly different from control	0.338884708
DM+Cont	Nonsignificant genes	Crip1	0.557970114	0.01974326	-0.164276673	0.530511482	0.393383125	0.123219601	Up in DM+Veh vs Control+Veh	FALSE	TRUE	TRUE	No longer significantly different from control	0.294418409
DM+Cont	Nonsignificant genes	Gulp1	0.404656766	1.59E-05	-0.076037848	0.531600175	0.330064871	0.000221921	Up in DM+Veh vs Control+Veh	FALSE	TRUE	FALSE	Still significantly different from control	0.187907021
DM+Cont	Nonsignificant genes	Bid	0.466586723	0.036941896	-0.168908559	0.532017097	0.299434768	0.22346955	Up in DM+Veh vs Control+Veh	FALSE	TRUE	TRUE	No longer significantly different from control	0.362008926
DM+Cont	Nonsignificant genes	Prkag3	0.505619593	0.007457383	-0.159125796	0.543905995	0.348037418	0.189662296	Up in DM+Veh vs Control+Veh	FALSE	TRUE	TRUE	No longer significantly different from control	0.314714457
DM+Cont	Nonsignificant genes	Itga10	-0.690097302	0.000217963	0.157508606	0.549254332	-0.531765203	0.008161332	Down in DM+Veh vs Control+Veh	FALSE	TRUE	FALSE	Still significantly different from control	0.228241156
DM+Cont	Nonsignificant genes	Csf1r	-0.351420228	0.01296346	0.113599876	0.552472434	-0.23627311	0.150412306	Down in DM+Veh vs Control+Veh	FALSE	TRUE	TRUE	No longer significantly different from control	0.323259353
DM+Cont	Nonsignificant genes	X1700096K18Rik	0.500105125	1.04E-06	-0.093367439	0.552659309	0.408613651	0.000272241	Up in DM+Veh vs Control+Veh	FALSE	TRUE	FALSE	Still significantly different from control	0.186695626
DM+Cont	Nonsignificant genes	Ptk2b	0.801055526	0.002826259	-0.185463779	0.552659309	0.615515205	0.003200759	Up in DM+Veh vs Control+Veh	FALSE	TRUE	FALSE	Still significantly different from control	0.231524249
DM+Cont	Nonsignificant genes	Meg3	-0.390749933	0.015613179	0.162539234	0.554695068	-0.226865285	0.389975357	Down in DM+Veh vs Control+Veh	FALSE	TRUE	TRUE	No longer significantly different from control	0.4159674
DM+Cont	Nonsignificant genes	Tspan2	0.325114306	0.0219354	-0.108364806	0.561268652	0.218320866	0.178819074	Up in DM+Veh vs Control+Veh	FALSE	TRUE	TRUE	No longer significantly different from control	0.333312942
DM+Cont	Nonsignificant genes	Otop3	-0.550149048	8.63E-05	0.126177196	0.569265268	-0.423756264	0.004925063	Down in DM+Veh vs Control+Veh	FALSE	TRUE	FALSE	Still significantly different from control	0.22935093
DM+Cont	Nonsignificant genes	Ociad2	0.505412	0.000668372	-0.168445715	0.569824243	0.340503518	0.216019221	Up in DM+Veh vs Control+Veh	FALSE	TRUE	TRUE	No longer significantly different from control	0.333283964
DM+Cont	Nonsignificant genes	Gpx3	1.4030535	0.02602525	-0.325335153	0.572200864	1.078978044	0.063304318	Up in DM+Veh vs Control+Veh	FALSE	TRUE	TRUE	No longer significantly different from control	0.231876513
DM+Cont	Nonsignificant genes	Serpina3n	1.617224821	0.036103252	-0.539473837	0.574081955	1.080030949	0.221039704	Up in DM+Veh vs Control+Veh	FALSE	TRUE	TRUE	No longer significantly different from control	0.333579988
DM+Cont	Nonsignificant genes	Mroh7	-0.464999474	0.016910013	0.133965637	0.579832686	-0.329501953	0.120862497	Down in DM+Veh vs Control+Veh	FALSE	TRUE	TRUE	No longer significantly different from control	0.28809847
DM+Cont	Nonsignificant genes	Tas1r3	0.50825195	0.030846488	-0.152856992	0.580441643	0.357062645	0.186256353	Up in DM+Veh vs Control+Veh	FALSE	TRUE	TRUE	No longer significantly different from control	0.300750429
DM+Cont	Nonsignificant genes	Riiad1	0.601138438	0.010403926	-0.153869719	0.581693483	0.448792022	0.099207812	Up in DM+Veh vs Control+Veh	FALSE	TRUE	TRUE	No longer significantly different from control	0.255963866
DM+Cont	Nonsignificant genes	Fsbp	0.385252816	0.00045311	-0.073074804	0.585353302	0.313500414	0.003583593	Up in DM+Veh vs Control+Veh	FALSE	TRUE	FALSE	Still significantly different from control	0.18968013
DM+Cont	Nonsignificant genes	Csf2ra	-0.325133439	0.007364993	0.096282202	0.594272704	-0.227702437	0.094146347	Down in DM+Veh vs Control+Veh	FALSE	TRUE	TRUE	No longer significantly different from control	0.296131343
DM+Cont	Nonsignificant genes	Dcdc2b	-0.473731288	0.007297002	0.119113695	0.595079961	-0.353103975	0.024366818	Down in DM+Veh vs Control+Veh	FALSE	TRUE	FALSE	Still significantly different from control	0.251437255
DM+Cont	Nonsignificant genes	Kctd12b	0.449055257	0.013626043	-0.126282366	0.605323996	0.324943482	0.119295291	Up in DM+Veh vs Control+Veh	FALSE	TRUE	TRUE	No longer significantly different from control	0.281217877
DM+Cont	Nonsignificant genes	Josd2	-0.395357554	0.000594618	0.063035684	0.606733456	-0.33042327	0.000851797	Down in DM+Veh vs Control+Veh	FALSE	TRUE	FALSE	Still significantly different from control	0.159439684
DM+Cont	Nonsignificant genes	Nmi	0.459804135	0.005927184	-0.127506487	0.610349708	0.3336223	0.106202179	Up in DM+Veh vs Control+Veh	FALSE	TRUE	TRUE	No longer significantly different from control	0.27730609
DM+Cont	Nonsignificant genes	Apobec2	0.545529603	0.008187689	0.154190207	0.611451714	0.70121391	0.000310176	Up in DM+Veh vs Control+Veh	FALSE	FALSE	FALSE	Still significantly different from control	0
DM+Cont	Nonsignificant genes	Mip	3.626083585	0.017172359	-1.12064859	0.611999686	-0.540226682	0.859106506	Up in DM+Veh vs Control+Veh	FALSE	TRUE	TRUE	No longer significantly different from control	0.309052057
DM+Cont	Nonsignificant genes	Cnmd	-0.479334304	0.00103239	0.100296444	0.614009702	-0.377450543	0.002659024	Down in DM+Veh vs Control+Veh	FALSE	TRUE	FALSE	Still significantly different from control	0.209241114
DM+Cont	Nonsignificant genes	Zscan22	-0.362720453	1.55E-05	0.067414058	0.614710285	-0.293978587	0.000271375	Down in DM+Veh vs Control+Veh	FALSE	TRUE	FALSE	Still significantly different from control	0.185856787
DM+Cont	Nonsignificant genes	Otulinl	0.325505077	0.034361381	-0.100270223	0.616144644	0.226412074	0.240677569	Up in DM+Veh vs Control+Veh	FALSE	TRUE	TRUE	No longer significantly different from control	0.308045035
DM+Cont	Nonsignificant genes	Arhgef28	0.361510199	0.021948098	-0.09793672	0.623471651	0.264341205	0.059868886	Up in DM+Veh vs Control+Veh	FALSE	TRUE	TRUE	No longer significantly different from control	0.270909977
DM+Cont	Nonsignificant genes	Gm14827	-0.454084397	0.04168241	0.137426318	0.624684524	-0.314729949	0.163714149	Down in DM+Veh vs Control+Veh	FALSE	TRUE	TRUE	No longer significantly different from control	0.30264488
DM+Cont	Nonsignificant genes	Calcrl	0.609327987	0.000183181	-0.108255216	0.625041017	0.503035743	0.001584133	Up in DM+Veh vs Control+Veh	FALSE	TRUE	FALSE	Still significantly different from control	0.177663292
DM+Cont	Nonsignificant genes	Cdcp3	-0.832739765	3.84E-06	0.295528489	0.626288799	-0.535492413	0.366740955	Down in DM+Veh vs Control+Veh	FALSE	TRUE	TRUE	No longer significantly different from control	0.354886966
DM+Cont	Nonsignificant genes	Cmtm3	0.673064059	0.030047204	0.230661237	0.632606897	0.908569183	0.018122707	Up in DM+Veh vs Control+Veh	FALSE	FALSE	FALSE	Still significantly different from control	0
DM+Cont	Nonsignificant genes	Crhbp	0.788163353	0.043089797	-0.143253128	0.635056481	0.646075859	0.06907687	Up in DM+Veh vs Control+Veh	FALSE	TRUE	TRUE	No longer significantly different from control	0.181755632
DM+Cont	Nonsignificant genes	Tchh	0.693431325	0.022928781	-0.137294218	0.636392455	0.555710346	0.053417002	Up in DM+Veh vs Control+Veh	FALSE	TRUE	TRUE	No longer significantly different from control	0.197992523
DM+Cont	Nonsignificant genes	Cspg4b	0.529942536	0.032367638	0.232272681	0.639594172	0.765146199	0.063924091	Up in DM+Veh vs Control+Veh	FALSE	FALSE	TRUE	No longer significantly different from control	0
DM+Cont	Nonsignificant genes	Pcdhb8	-0.354025216	0.042191741	0.117579794	0.640746724	-0.235044049	0.286277853	Down in DM+Veh vs Control+Veh	FALSE	TRUE	TRUE	No longer significantly different from control	0.332122653
DM+Cont	Nonsignificant genes	Npl	0.484375675	0.018058527	-0.130244445	0.642479616	0.3546734	0.278724077	Up in DM+Veh vs Control+Veh	FALSE	TRUE	TRUE	No longer significantly different from control	0.268891383
DM+Cont	Nonsignificant genes	Cd151	0.337404383	0.009262608	-0.092784019	0.642543851	0.245862813	0.175066561	Up in DM+Veh vs Control+Veh	FALSE	TRUE	TRUE	No longer significantly different from control	0.274993519
DM+Cont	Nonsignificant genes	Cldn1	1.197038682	0.034361381	-0.293786429	0.645344852	0.903962264	0.07863308	Up in DM+Veh vs Control+Veh	FALSE	TRUE	TRUE	No longer significantly different from control	0.245427682
DM+Cont	Nonsignificant genes	Adam8	-0.692193539	0.000158795	0.12770659	0.646892614	-0.563005554	0.000573019	Down in DM+Veh vs Control+Veh	FALSE	TRUE	FALSE	Still significantly different from control	0.184495495
DM+Cont	Nonsignificant genes	Parp10	-0.330854198	0.017005386	0.109641729	0.653388069	-0.2214414	0.255582614	Down in DM+Veh vs Control+Veh	FALSE	TRUE	TRUE	No longer significantly different from control	0.331389869
DM+Cont	Nonsignificant genes	A830019P07Rik	0.330482551	0.044185527	-0.085004059	0.654055037	0.24655602	0.162116368	Up in DM+Veh vs Control+Veh	FALSE	TRUE	TRUE	No longer significantly different from control	0.257211942
DM+Cont	Nonsignificant genes	Col5a3	0.968189843	0.000147319	0.269143668	0.655464022	1.237986975	0.00414855	Up in DM+Veh vs Control+Veh	FALSE	FALSE	FALSE	Still significantly different from control	0
DM+Cont	Nonsignificant genes	Nxnl1	-0.372879712	1.82E-07	0.054777389	0.655633356	-0.316482821	2.71E-05	Down in DM+Veh vs Control+Veh	FALSE	TRUE	FALSE	Still significantly different from control	0.146903646
DM+Cont	Nonsignificant genes	Nalcn	-0.333583281	0.001650399	0.064453986	0.658137126	-0.267349979	0.004091521	Down in DM+Veh vs Control+Veh	FALSE	TRUE	FALSE	Still significantly different from control	0.193217076
DM+Cont	Nonsignificant genes	Gm19466	-0.377999505	0.0311474	0.109243777	0.66769334	-0.266935557	0.169407006	Down in DM+Veh vs Control+Veh	FALSE	TRUE	TRUE	No longer significantly different from control	0.289005081
DM+Cont	Nonsignificant genes	P2rx5	0.360263158	0.03452379	-0.131039722	0.669170846	0.22936882	0.478919071	Up in DM+Veh vs Control+Veh	FALSE	TRUE	TRUE	No longer significantly different from control	0.363733341
DM+Cont	Nonsignificant genes	Ppp1r1b	0.509806641	0.002393139	-0.092843908	0.671663941	0.417321423	0.000573019	Up in DM+Veh vs Control+Veh	FALSE	TRUE	FALSE	Still significantly different from control	0.182115925
DM+Cont	Nonsignificant genes	Slc5a5	0.320966274	0.019209554	0.079101422	0.678990017	0.401334068	0.000739773	Up in DM+Veh vs Control+Veh	FALSE	FALSE	FALSE	Still significantly different from control	0
DM+Cont	Nonsignificant genes	Amigo3	-0.463530134	0.000148691	0.086165095	0.681760161	-0.376230153	0.011837	Down in DM+Veh vs Control+Veh	FALSE	TRUE	FALSE	Still significantly different from control	0.185888875
DM+Cont	Nonsignificant genes	Grm6	-0.43867488	0.000718671	0.07344902	0.685744929	-0.363668454	0.000131504	Down in DM+Veh vs Control+Veh	FALSE	TRUE	FALSE	Still significantly different from control	0.16743384
DM+Cont	Nonsignificant genes	Calr	-0.391779058	6.38E-05	0.051019275	0.693867148	-0.339048787	0.000279439	Down in DM+Veh vs Control+Veh	FALSE	TRUE	FALSE	Still significantly different from control	0.130224609
DM+Cont	Nonsignificant genes	Pld5	0.98287235	0.04850718	-0.27654329	0.693867148	0.708506055	0.220909149	Up in DM+Veh vs Control+Veh	FALSE	TRUE	TRUE	No longer significantly different from control	0.281362366
DM+Cont	Nonsignificant genes	Grin1	-0.352027335	0.008170749	0.077369317	0.694618058	-0.273350392	0.051850319	Down in DM+Veh vs Control+Veh	FALSE	TRUE	TRUE	No longer significantly different from control	0.219782129
DM+Cont	Nonsignificant genes	Gm35315	0.381394521	0.016817088	-0.102059704	0.695038362	0.281246939	0.242984039	Up in DM+Veh vs Control+Veh	FALSE	TRUE	TRUE	No longer significantly different from control	0.267596145
DM+Cont	Nonsignificant genes	Txnip	0.668710457	0.000252525	-0.113857197	0.698835141	0.556487235	0.004925063	Up in DM+Veh vs Control+Veh	FALSE	TRUE	FALSE	Still significantly different from control	0.17026382
DM+Cont	Nonsignificant genes	Marcksl1	0.432299829	0.000941628	-0.082521087	0.701052554	0.351393427	0.010888078	Up in DM+Veh vs Control+Veh	FALSE	TRUE	FALSE	Still significantly different from control	0.19088855
DM+Cont	Nonsignificant genes	Cox7a1	0.525164195	0.048220905	0.13271863	0.703848439	0.659501376	0.00331648	Up in DM+Veh vs Control+Veh	FALSE	FALSE	FALSE	Still significantly different from control	0
DM+Cont	Nonsignificant genes	Sugct	0.613579591	0.00223369	-0.110966893	0.704224591	0.50488614	0.030718624	Up in DM+Veh vs Control+Veh	FALSE	TRUE	FALSE	Still significantly different from control	0.180851668
DM+Cont	Nonsignificant genes	Stag3	0.338999185	0.007342703	0.079848466	0.705491657	0.419463141	0.004925063	Up in DM+Veh vs Control+Veh	FALSE	FALSE	FALSE	Still significantly different from control	0
DM+Cont	Nonsignificant genes	Cpq	0.371141893	0.047847211	-0.129796777	0.705491657	0.243249861	0.516119107	Up in DM+Veh vs Control+Veh	FALSE	TRUE	TRUE	No longer significantly different from control	0.349722787
DM+Cont	Nonsignificant genes	Rec8	-0.343850626	0.010646919	0.088903236	0.706317809	-0.254865581	0.190583065	Down in DM+Veh vs Control+Veh	FALSE	TRUE	TRUE	No longer significantly different from control	0.25855191
DM+Cont	Nonsignificant genes	Hsd17b11	0.359358124	0.00151083	-0.086831285	0.707646486	0.275838393	0.149775526	Up in DM+Veh vs Control+Veh	FALSE	TRUE	TRUE	No longer significantly different from control	0.241628834
DM+Cont	Nonsignificant genes	Adprhl1	0.540225544	0.010216752	0.114482819	0.708856484	0.65647178	0.001641764	Up in DM+Veh vs Control+Veh	FALSE	FALSE	FALSE	Still significantly different from control	0
DM+Cont	Nonsignificant genes	Rras	0.377404817	0.019478742	-0.092302354	0.709329629	0.286764965	0.174179184	Up in DM+Veh vs Control+Veh	FALSE	TRUE	TRUE	No longer significantly different from control	0.244571213
DM+Cont	Nonsignificant genes	Nup210l	-0.558552098	0.022552702	0.132007263	0.713908741	-0.426027992	0.069260564	Down in DM+Veh vs Control+Veh	FALSE	TRUE	TRUE	No longer significantly different from control	0.236338317
DM+Cont	Nonsignificant genes	Hhipl1	0.422131323	0.032791634	-0.106276384	0.714965762	0.316941162	0.174179184	Up in DM+Veh vs Control+Veh	FALSE	TRUE	TRUE	No longer significantly different from control	0.251761427
DM+Cont	Nonsignificant genes	Parvg	-0.606138069	0.033822089	0.149786484	0.715133363	-0.455928485	0.059868886	Down in DM+Veh vs Control+Veh	FALSE	TRUE	TRUE	No longer significantly different from control	0.247116114
DM+Cont	Nonsignificant genes	Tmem220	0.536546632	0.028604195	-0.099222746	0.716500213	0.437955134	0.09756379	Up in DM+Veh vs Control+Veh	FALSE	TRUE	TRUE	No longer significantly different from control	0.184928467
DM+Cont	Nonsignificant genes	Fstl3	0.731507239	0.000668372	-0.126531973	0.718051743	0.605855468	0.012863474	Up in DM+Veh vs Control+Veh	FALSE	TRUE	FALSE	Still significantly different from control	0.172974327
DM+Cont	Nonsignificant genes	Syne4	-0.413117665	0.019679517	0.087180974	0.723536348	-0.324673039	0.107364933	Down in DM+Veh vs Control+Veh	FALSE	TRUE	TRUE	No longer significantly different from control	0.211031822
DM+Cont	Nonsignificant genes	Sst	0.623376166	0.010360597	-0.124058329	0.731352981	0.501068161	0.080981259	Up in DM+Veh vs Control+Veh	FALSE	TRUE	TRUE	No longer significantly different from control	0.199010382
DM+Cont	Nonsignificant genes	Acot1	0.509664323	0.021908478	-0.096398402	0.735191237	0.414452508	0.089100062	Up in DM+Veh vs Control+Veh	FALSE	TRUE	TRUE	No longer significantly different from control	0.189140965
DM+Cont	Nonsignificant genes	Rsph9	0.552157146	0.023573914	-0.132596356	0.739062903	0.422239807	0.228672429	Up in DM+Veh vs Control+Veh	FALSE	TRUE	TRUE	No longer significantly different from control	0.240142425
DM+Cont	Nonsignificant genes	Spata31f3	0.47486399	0.042879785	-0.117161845	0.739579244	0.359656955	0.21154387	Up in DM+Veh vs Control+Veh	FALSE	TRUE	TRUE	No longer significantly different from control	0.246727163
DM+Cont	Nonsignificant genes	Colec12	0.607583871	0.005926258	0.108105008	0.739765378	0.717815809	0.00225775	Up in DM+Veh vs Control+Veh	FALSE	FALSE	FALSE	Still significantly different from control	0
DM+Cont	Nonsignificant genes	Slc27a6	0.52502461	0.002798635	-0.088251261	0.742767319	0.436262324	0.059868886	Up in DM+Veh vs Control+Veh	FALSE	TRUE	TRUE	No longer significantly different from control	0.168089761
DM+Cont	Nonsignificant genes	Nudt14	0.350487484	0.003344932	-0.060945408	0.746938869	0.291347485	0.019294262	Up in DM+Veh vs Control+Veh	FALSE	TRUE	FALSE	Still significantly different from control	0.173887546
DM+Cont	Nonsignificant genes	Slc39a8	0.738579448	0.000785397	-0.126734666	0.74890125	0.614503225	0.040327593	Up in DM+Veh vs Control+Veh	FALSE	TRUE	FALSE	Still significantly different from control	0.171592463
DM+Cont	Nonsignificant genes	Timp3	0.52496667	0.012619863	-0.108425583	0.754133839	0.418397021	0.098705275	Up in DM+Veh vs Control+Veh	FALSE	TRUE	TRUE	No longer significantly different from control	0.206538032
DM+Cont	Nonsignificant genes	Nbl1	0.348187984	0.009311435	0.063364811	0.754592496	0.413309725	0.030431564	Up in DM+Veh vs Control+Veh	FALSE	FALSE	FALSE	Still significantly different from control	0
DM+Cont	Nonsignificant genes	Atp1b3	0.512161939	0.032038215	-0.123962419	0.754592496	0.390001097	0.287396438	Up in DM+Veh vs Control+Veh	FALSE	TRUE	TRUE	No longer significantly different from control	0.242037546
DM+Cont	Nonsignificant genes	H2.K1	0.399365873	5.91E-06	0.077296099	0.759708276	0.478212159	0.003921597	Up in DM+Veh vs Control+Veh	FALSE	FALSE	FALSE	Still significantly different from control	0
DM+Cont	Nonsignificant genes	Cdc42ep2	0.54916841	0.034369621	0.097221603	0.760754259	0.648546989	0.005495322	Up in DM+Veh vs Control+Veh	FALSE	FALSE	FALSE	Still significantly different from control	0
DM+Cont	Nonsignificant genes	Cyp4f15	1.215219151	0.002311204	-0.144167588	0.764126383	1.072186663	0.005631188	Up in DM+Veh vs Control+Veh	FALSE	TRUE	FALSE	Still significantly different from control	0.118635053
DM+Cont	Nonsignificant genes	Cbs	0.518635483	0.01604559	-0.109207962	0.767070445	0.41078498	0.146645578	Up in DM+Veh vs Control+Veh	FALSE	TRUE	TRUE	No longer significantly different from control	0.210567856
DM+Cont	Nonsignificant genes	Pla2g2f	0.585900784	0.021704721	0.11094291	0.768554038	0.698659061	0.006918865	Up in DM+Veh vs Control+Veh	FALSE	FALSE	FALSE	Still significantly different from control	0
DM+Cont	Nonsignificant genes	Aldh1l1	0.340111723	0.004335685	-0.055509945	0.77275135	0.285983907	0.019865437	Up in DM+Veh vs Control+Veh	FALSE	TRUE	FALSE	Still significantly different from control	0.163210913
DM+Cont	Nonsignificant genes	Smim3	0.652114734	0.001027187	-0.098394974	0.775938654	0.556251623	0.045383037	Up in DM+Veh vs Control+Veh	FALSE	TRUE	FALSE	Still significantly different from control	0.150885986
DM+Cont	Nonsignificant genes	Kctd21	-0.320924446	0.035447034	0.067349637	0.77935166	-0.251415432	0.202706395	Down in DM+Veh vs Control+Veh	FALSE	TRUE	TRUE	No longer significantly different from control	0.209861347
DM+Cont	Nonsignificant genes	Acacb	0.445157202	0.045229377	0.077796637	0.77935166	0.524789062	0.010420706	Up in DM+Veh vs Control+Veh	FALSE	FALSE	FALSE	Still significantly different from control	0
DM+Cont	Nonsignificant genes	Akr1b8	0.913484576	0.000743491	-0.10184044	0.781218256	0.813632525	0.000131504	Up in DM+Veh vs Control+Veh	FALSE	TRUE	FALSE	Still significantly different from control	0.11148567
DM+Cont	Nonsignificant genes	Psd4	-0.376281125	0.044230678	0.0699117	0.782320002	-0.304649452	0.121339041	Down in DM+Veh vs Control+Veh	FALSE	TRUE	TRUE	No longer significantly different from control	0.185796457
DM+Cont	Nonsignificant genes	Tph2	-0.537060615	0.03274149	0.116309589	0.788207004	-0.419343824	0.104729536	Down in DM+Veh vs Control+Veh	FALSE	TRUE	TRUE	No longer significantly different from control	0.216566968
DM+Cont	Nonsignificant genes	Col11a2	-0.428568679	0.00914728	0.086434318	0.793855711	-0.341999677	0.240411748	Down in DM+Veh vs Control+Veh	FALSE	TRUE	TRUE	No longer significantly different from control	0.201681369
DM+Cont	Nonsignificant genes	Ccdc51	0.392132646	0.000228562	-0.055258555	0.794571936	0.337911904	0.006669052	Up in DM+Veh vs Control+Veh	FALSE	TRUE	FALSE	Still significantly different from control	0.140918017
DM+Cont	Nonsignificant genes	Ifih1	0.496516443	0.024679943	-0.0639004	0.796564271	0.432888292	0.041042809	Up in DM+Veh vs Control+Veh	FALSE	TRUE	FALSE	Still significantly different from control	0.12869745
DM+Cont	Nonsignificant genes	Fblim1	0.696263725	0.027568417	-0.122667387	0.796564271	0.574616573	0.060116507	Up in DM+Veh vs Control+Veh	FALSE	TRUE	TRUE	No longer significantly different from control	0.176179489
DM+Cont	Nonsignificant genes	Cks2	0.487376813	0.04967265	-0.097391467	0.796927456	0.392374387	0.228569107	Up in DM+Veh vs Control+Veh	FALSE	TRUE	TRUE	No longer significantly different from control	0.199827862
DM+Cont	Nonsignificant genes	Gramd2b	0.407625891	0.038012368	-0.072045885	0.798415829	0.337033625	0.171746625	Up in DM+Veh vs Control+Veh	FALSE	TRUE	TRUE	No longer significantly different from control	0.176745115
DM+Cont	Nonsignificant genes	Tsku	0.555965575	0.015520248	-0.074384818	0.802086983	0.480552431	0.004895014	Up in DM+Veh vs Control+Veh	FALSE	TRUE	FALSE	Still significantly different from control	0.133793927
DM+Cont	Nonsignificant genes	Paqr5	0.551685097	0.026103905	-0.082627629	0.802810526	0.470039491	0.036984896	Up in DM+Veh vs Control+Veh	FALSE	TRUE	FALSE	Still significantly different from control	0.149773176
DM+Cont	Nonsignificant genes	P3h4	0.398650931	0.047297771	-0.063098684	0.808290627	0.337124271	0.137645142	Up in DM+Veh vs Control+Veh	FALSE	TRUE	TRUE	No longer significantly different from control	0.158280537
DM+Cont	Nonsignificant genes	Scn4a	0.897655812	0.000186966	-0.112536471	0.811960956	0.786303105	0.004735382	Up in DM+Veh vs Control+Veh	FALSE	TRUE	FALSE	Still significantly different from control	0.125367061
DM+Cont	Nonsignificant genes	Serpinb9	0.351155366	0.025817742	-0.054553924	0.814586956	0.298611229	0.115195138	Up in DM+Veh vs Control+Veh	FALSE	TRUE	TRUE	No longer significantly different from control	0.155355519
DM+Cont	Nonsignificant genes	Mr1	0.444236529	0.001461619	0.05311664	0.816962443	0.499394564	0.002321036	Up in DM+Veh vs Control+Veh	FALSE	FALSE	FALSE	Still significantly different from control	0
DM+Cont	Nonsignificant genes	Suclg2	0.652713123	0.019277665	-0.110113167	0.821638901	0.544737622	0.168077501	Up in DM+Veh vs Control+Veh	FALSE	TRUE	TRUE	No longer significantly different from control	0.16870071
DM+Cont	Nonsignificant genes	Adamts9	0.714043226	0.038012368	-0.110828495	0.823324	0.604143389	0.081703247	Up in DM+Veh vs Control+Veh	FALSE	TRUE	TRUE	No longer significantly different from control	0.155212585
DM+Cont	Nonsignificant genes	Tspan14	0.366419852	0.020280326	-0.055276273	0.829144863	0.312757911	0.111038058	Up in DM+Veh vs Control+Veh	FALSE	TRUE	TRUE	No longer significantly different from control	0.150855017
DM+Cont	Nonsignificant genes	Mir1968	-0.400508198	0.03771178	-0.058536763	0.832233576	-0.457360767	0.020859131	Down in DM+Veh vs Control+Veh	FALSE	FALSE	FALSE	Still significantly different from control	0
DM+Cont	Nonsignificant genes	E130018N17Rik	0.615982694	0.037281625	-0.095335785	0.833944942	0.521189374	0.155003206	Up in DM+Veh vs Control+Veh	FALSE	TRUE	TRUE	No longer significantly different from control	0.154770233
DM+Cont	Nonsignificant genes	Clca1	-0.408514806	0.009348398	-0.056973541	0.835167598	-0.464301688	0.003436361	Down in DM+Veh vs Control+Veh	FALSE	FALSE	FALSE	Still significantly different from control	0
DM+Cont	Nonsignificant genes	Cadps2	0.433858407	0.013524527	-0.059189152	0.840904854	0.376168282	0.048234593	Up in DM+Veh vs Control+Veh	FALSE	TRUE	FALSE	Still significantly different from control	0.136425043
DM+Cont	Nonsignificant genes	Gm5460	0.507548417	0.003313801	0.07234887	0.842451196	0.581346669	0.004207103	Up in DM+Veh vs Control+Veh	FALSE	FALSE	FALSE	Still significantly different from control	0
DM+Cont	Nonsignificant genes	Ceacam1	0.428486239	0.021510879	0.055921859	0.842451196	0.485783432	0.009927249	Up in DM+Veh vs Control+Veh	FALSE	FALSE	FALSE	Still significantly different from control	0
DM+Cont	Nonsignificant genes	Clic6	0.413270253	0.02228968	-0.051257373	0.843846222	0.364064744	0.114711085	Up in DM+Veh vs Control+Veh	FALSE	TRUE	TRUE	No longer significantly different from control	0.124028703
DM+Cont	Nonsignificant genes	Gnb3	-0.400353306	8.73E-08	0.026877922	0.845924649	-0.371957942	5.71E-07	Down in DM+Veh vs Control+Veh	FALSE	TRUE	FALSE	Still significantly different from control	0.067135507
DM+Cont	Nonsignificant genes	Rnase4	0.711990204	0.000181062	-0.061787181	0.846823951	0.653236811	0.002403434	Up in DM+Veh vs Control+Veh	FALSE	TRUE	FALSE	Still significantly different from control	0.086780943
DM+Cont	Nonsignificant genes	Ap1s3	0.468130343	0.015010497	-0.066707834	0.847283211	0.401513678	0.095346534	Up in DM+Veh vs Control+Veh	FALSE	TRUE	TRUE	No longer significantly different from control	0.142498419
DM+Cont	Nonsignificant genes	Pak6	0.397777793	0.041399328	-0.056184586	0.847611057	0.342833906	0.150685386	Up in DM+Veh vs Control+Veh	FALSE	TRUE	TRUE	No longer significantly different from control	0.14124616
DM+Cont	Nonsignificant genes	Dnase1l1	0.414680819	0.02261802	-0.055585292	0.849390575	0.361124227	0.078962925	Up in DM+Veh vs Control+Veh	FALSE	TRUE	TRUE	No longer significantly different from control	0.134043558
DM+Cont	Nonsignificant genes	Tnfrsf1a	0.444995415	0.009892495	-0.054179689	0.85470082	0.393342535	0.074773241	Up in DM+Veh vs Control+Veh	FALSE	TRUE	TRUE	No longer significantly different from control	0.121753366
DM+Cont	Nonsignificant genes	Mirg	-0.431794239	0.034876412	0.044900489	0.857074152	-0.384732399	0.033237506	Down in DM+Veh vs Control+Veh	FALSE	TRUE	FALSE	Still significantly different from control	0.103985846
DM+Cont	Nonsignificant genes	Cdh19	0.886094233	0.008011625	-0.141076665	0.859277049	0.747115141	0.139918431	Up in DM+Veh vs Control+Veh	FALSE	TRUE	TRUE	No longer significantly different from control	0.159211809
DM+Cont	Nonsignificant genes	Edn3	1.375344796	6.70E-06	0.159861462	0.861241545	1.541591264	0.01014116	Up in DM+Veh vs Control+Veh	FALSE	FALSE	FALSE	Still significantly different from control	0
DM+Cont	Nonsignificant genes	Efna1	0.483206375	0.022855974	0.05928806	0.873169687	0.543232971	0.039078366	Up in DM+Veh vs Control+Veh	FALSE	FALSE	FALSE	Still significantly different from control	0
DM+Cont	Nonsignificant genes	Foxp2	0.506755756	0.000706242	-0.055312392	0.873698944	0.453332119	0.054313117	Up in DM+Veh vs Control+Veh	FALSE	TRUE	TRUE	No longer significantly different from control	0.109150003
DM+Cont	Nonsignificant genes	Tmem176a	0.362229245	0.009662893	0.060427437	0.874560917	0.424536432	0.140374826	Up in DM+Veh vs Control+Veh	FALSE	FALSE	TRUE	No longer significantly different from control	0
DM+Cont	Nonsignificant genes	Bdh2	0.548482826	0.01475621	-0.066048716	0.875726341	0.485241978	0.087876964	Up in DM+Veh vs Control+Veh	FALSE	TRUE	TRUE	No longer significantly different from control	0.120420755
DM+Cont	Nonsignificant genes	Sema3b	0.351065231	0.044044971	0.057244247	0.876619097	0.409898526	0.134319997	Up in DM+Veh vs Control+Veh	FALSE	FALSE	TRUE	No longer significantly different from control	0
DM+Cont	Nonsignificant genes	Vsig10l	0.434170806	0.000880146	-0.039810245	0.87835166	0.395827968	0.014485918	Up in DM+Veh vs Control+Veh	FALSE	TRUE	FALSE	Still significantly different from control	0.091692589
DM+Cont	Nonsignificant genes	Mgst1	0.89256377	0.010580766	-0.101781022	0.87835166	0.792926884	0.061800377	Up in DM+Veh vs Control+Veh	FALSE	TRUE	TRUE	No longer significantly different from control	0.114032213
DM+Cont	Nonsignificant genes	Ephx1	0.416817496	0.01576906	0.061430541	0.883356124	0.480002013	0.119911677	Up in DM+Veh vs Control+Veh	FALSE	FALSE	TRUE	No longer significantly different from control	0
DM+Cont	Nonsignificant genes	Tex15	0.325488	0.030323688	0.045746025	0.883615199	0.374908478	0.076119981	Up in DM+Veh vs Control+Veh	FALSE	FALSE	TRUE	No longer significantly different from control	0
DM+Cont	Nonsignificant genes	Chac1	-0.471553977	0.046258988	0.062408939	0.884525625	-0.408367753	0.221902928	Down in DM+Veh vs Control+Veh	FALSE	TRUE	TRUE	No longer significantly different from control	0.132347393
DM+Cont	Nonsignificant genes	X2900052N01Rik	0.402113301	0.00743114	-0.038223992	0.887729641	0.365737281	0.104627876	Up in DM+Veh vs Control+Veh	FALSE	TRUE	TRUE	No longer significantly different from control	0.095057766
DM+Cont	Nonsignificant genes	Ube2t	0.928005073	0.000183181	-0.059609762	0.887835104	0.870667825	0.000952639	Up in DM+Veh vs Control+Veh	FALSE	TRUE	FALSE	Still significantly different from control	0.064234306
DM+Cont	Nonsignificant genes	Gldc	0.379895936	0.007507482	0.037346521	0.891675966	0.418587415	0.001403308	Up in DM+Veh vs Control+Veh	FALSE	FALSE	FALSE	Still significantly different from control	0
DM+Cont	Nonsignificant genes	Pdzrn3	0.338209764	0.018850502	0.042627751	0.891817964	0.385341086	0.078962925	Up in DM+Veh vs Control+Veh	FALSE	FALSE	TRUE	No longer significantly different from control	0
DM+Cont	Nonsignificant genes	Gadd45b	0.64981699	0.000454372	-0.058876496	0.892611507	0.592100801	0.005378531	Up in DM+Veh vs Control+Veh	FALSE	TRUE	FALSE	Still significantly different from control	0.090604735
DM+Cont	Nonsignificant genes	Rph3al	0.395428897	0.008777065	0.034388912	0.895312356	0.432545164	0.009803047	Up in DM+Veh vs Control+Veh	FALSE	FALSE	FALSE	Still significantly different from control	0
DM+Cont	Nonsignificant genes	Adhfe1	0.493884351	0.003103203	-0.043252903	0.900204214	0.4528645	0.032820042	Up in DM+Veh vs Control+Veh	FALSE	TRUE	FALSE	Still significantly different from control	0.087576987
DM+Cont	Nonsignificant genes	Atf3	0.359004593	0.044185527	0.029861981	0.904764565	0.388751388	0.00465909	Up in DM+Veh vs Control+Veh	FALSE	FALSE	FALSE	Still significantly different from control	0
DM+Cont	Nonsignificant genes	Acvrl1	0.498886253	0.001710573	-0.029936074	0.905088784	0.47029819	0.00369242	Up in DM+Veh vs Control+Veh	FALSE	TRUE	FALSE	Still significantly different from control	0.06000581
DM+Cont	Nonsignificant genes	Sec31b	0.411756596	0.035406975	-0.038162376	0.905600684	0.375241267	0.078837883	Up in DM+Veh vs Control+Veh	FALSE	TRUE	TRUE	No longer significantly different from control	0.092681882
DM+Cont	Nonsignificant genes	Tst	0.701678222	0.019650466	-0.088745264	0.908419652	0.615564626	0.318295767	Up in DM+Veh vs Control+Veh	FALSE	TRUE	TRUE	No longer significantly different from control	0.126475728
DM+Cont	Nonsignificant genes	Bcar3	0.3584029	0.000460669	-0.024253909	0.908971782	0.335215271	0.004728347	Up in DM+Veh vs Control+Veh	FALSE	TRUE	FALSE	Still significantly different from control	0.067672191
DM+Cont	Nonsignificant genes	Ism2	0.866866058	0.035925165	-0.067707374	0.911366872	0.80053266	0.061800377	Up in DM+Veh vs Control+Veh	FALSE	TRUE	TRUE	No longer significantly different from control	0.078105924
DM+Cont	Nonsignificant genes	Tmem116	0.367907667	0.023573914	-0.027317263	0.912714166	0.342149225	0.039104446	Up in DM+Veh vs Control+Veh	FALSE	TRUE	FALSE	Still significantly different from control	0.074250323
DM+Cont	Nonsignificant genes	Hspb6	-0.331113458	0.00021579	0.019543697	0.918924461	-0.31017645	0.00755148	Down in DM+Veh vs Control+Veh	FALSE	TRUE	FALSE	Still significantly different from control	0.05902417
DM+Cont	Nonsignificant genes	Casp7	-0.340620871	6.70E-05	0.022916362	0.920623768	-0.316798238	0.016677539	Down in DM+Veh vs Control+Veh	FALSE	TRUE	FALSE	Still significantly different from control	0.06727821
DM+Cont	Nonsignificant genes	Hspb8	0.373630899	0.026500371	0.036059098	0.921836872	0.413256631	0.106793604	Up in DM+Veh vs Control+Veh	FALSE	FALSE	TRUE	No longer significantly different from control	0
DM+Cont	Nonsignificant genes	Asl	0.36302811	0.001235369	-0.019808583	0.926874639	0.344901744	0.003200759	Up in DM+Veh vs Control+Veh	FALSE	TRUE	FALSE	Still significantly different from control	0.054564873
DM+Cont	Nonsignificant genes	Rgs11	-0.341567582	0.006309597	-0.015983135	0.927749393	-0.355998323	0.000341121	Down in DM+Veh vs Control+Veh	FALSE	FALSE	FALSE	Still significantly different from control	0
DM+Cont	Nonsignificant genes	Nkd2	0.698161248	0.044185527	-0.069178273	0.933962163	0.633391573	0.306547259	Up in DM+Veh vs Control+Veh	FALSE	TRUE	TRUE	No longer significantly different from control	0.099086384
DM+Cont	Nonsignificant genes	Spdya	0.56120391	0.047847211	-0.033845571	0.933962163	0.526750914	0.022853051	Up in DM+Veh vs Control+Veh	FALSE	TRUE	FALSE	Still significantly different from control	0.060308866
DM+Cont	Nonsignificant genes	Cyp39a1	0.379880239	0.027069693	-0.027409141	0.937394282	0.35379948	0.148390312	Up in DM+Veh vs Control+Veh	FALSE	TRUE	TRUE	No longer significantly different from control	0.072152058
DM+Cont	Nonsignificant genes	Cgnl1	0.445875629	0.037812208	-0.03091586	0.939496049	0.416920217	0.124216869	Up in DM+Veh vs Control+Veh	FALSE	TRUE	TRUE	No longer significantly different from control	0.069337407
DM+Cont	Nonsignificant genes	Tmem51	0.462531357	0.021408873	-0.033992296	0.942246708	0.428253298	0.167055257	Up in DM+Veh vs Control+Veh	FALSE	TRUE	TRUE	No longer significantly different from control	0.073491873
DM+Cont	Nonsignificant genes	Il17re	0.65117766	0.02252323	0.030140484	0.947486198	0.683027685	0.024911882	Up in DM+Veh vs Control+Veh	FALSE	FALSE	FALSE	Still significantly different from control	0
DM+Cont	Nonsignificant genes	Rskr	-0.369494541	0.001136562	-0.011769671	0.94777372	-0.379745581	0.000230019	Down in DM+Veh vs Control+Veh	FALSE	FALSE	FALSE	Still significantly different from control	0
DM+Cont	Nonsignificant genes	Cracr2b	0.538971739	0.021272712	0.02938913	0.948471476	0.57086507	0.07392429	Up in DM+Veh vs Control+Veh	FALSE	FALSE	TRUE	No longer significantly different from control	0
DM+Cont	Nonsignificant genes	Tshz3	-0.393186277	0.00913935	0.017649471	0.950241827	-0.373816098	0.027474479	Down in DM+Veh vs Control+Veh	FALSE	TRUE	FALSE	Still significantly different from control	0.044888318
DM+Cont	Nonsignificant genes	H2.Q4	0.352170727	0.017521257	0.018294001	0.950463042	0.371336819	0.055290056	Up in DM+Veh vs Control+Veh	FALSE	FALSE	TRUE	No longer significantly different from control	0
DM+Cont	Nonsignificant genes	Bmp4	0.795024331	0.002894157	0.038921333	0.952888829	0.841846153	0.084265685	Up in DM+Veh vs Control+Veh	FALSE	FALSE	TRUE	No longer significantly different from control	0
DM+Cont	Nonsignificant genes	Socs3	0.324833416	0.026675559	0.016905389	0.955530024	0.346145948	0.114711085	Up in DM+Veh vs Control+Veh	FALSE	FALSE	TRUE	No longer significantly different from control	0
DM+Cont	Nonsignificant genes	Slc16a12	1.127598191	0.015358829	0.026283074	0.963707032	1.155769013	0.012288008	Up in DM+Veh vs Control+Veh	FALSE	FALSE	FALSE	Still significantly different from control	0
DM+Cont	Nonsignificant genes	Gdf10	1.03146264	0.007853705	-0.039937933	0.96503476	0.990185893	0.094554378	Up in DM+Veh vs Control+Veh	FALSE	TRUE	TRUE	No longer significantly different from control	0.038719709
DM+Cont	Nonsignificant genes	Itpr3	0.489895936	0.017837842	-0.016839756	0.968216833	0.473568198	0.170578855	Up in DM+Veh vs Control+Veh	FALSE	TRUE	TRUE	No longer significantly different from control	0.03437415
DM+Cont	Nonsignificant genes	Ttc41	-0.328747859	0.018169132	-0.011249065	0.972256804	-0.340466622	0.048624053	Down in DM+Veh vs Control+Veh	FALSE	FALSE	FALSE	Still significantly different from control	0
DM+Cont	Nonsignificant genes	Parp3	0.472158598	0.002853123	0.006628286	0.983069527	0.480069668	0.004091521	Up in DM+Veh vs Control+Veh	FALSE	FALSE	FALSE	Still significantly different from control	0
DM+Cont	Nonsignificant genes	Epop	0.435425802	0.005518456	0.005396913	0.985066509	0.441794287	0.002928667	Up in DM+Veh vs Control+Veh	FALSE	FALSE	FALSE	Still significantly different from control	0
DM+Cont	Nonsignificant genes	Csrp3	-0.980556398	0.001532362	0.01375627	0.988385797	-0.966557301	0.073111272	Down in DM+Veh vs Control+Veh	FALSE	TRUE	TRUE	No longer significantly different from control	0.014029045
DM+Cont	Nonsignificant genes	Tmem255b	0.434198036	0.04850718	-0.006105866	0.989187922	0.430122221	0.115758786	Up in DM+Veh vs Control+Veh	FALSE	TRUE	TRUE	No longer significantly different from control	0.0140624
DM+Cont	Nonsignificant genes	Plscr2	0.746871795	0.001412346	-0.004269479	0.993828661	0.745153701	0.007143971	Up in DM+Veh vs Control+Veh	FALSE	TRUE	FALSE	Still significantly different from control	0.005716482
DM+Cont	Nonsignificant genes	Rab3il1	0.33723599	0.018755431	0.002435874	0.99589325	0.34208835	0.1534531	Up in DM+Veh vs Control+Veh	FALSE	FALSE	TRUE	No longer significantly different from control	0
DM+Cont	Nonsignificant genes	Pear1	0.695095704	0.022473018	0.001868649	0.998143854	0.698182055	0.081650531	Up in DM+Veh vs Control+Veh	FALSE	FALSE	TRUE	No longer significantly different from control	0
DM+Cont	Nonsignificant genes	A730081D07Rik	-0.741389073	0.005951473	0.421416116	NA	-0.319399792	0.227523951	Down in DM+Veh vs Control+Veh	FALSE	TRUE	TRUE	No longer significantly different from control	0.568414253
DM+Cont	Nonsignificant genes	Sytl1	-0.771532871	0.007499528	0.331738054	NA	-0.436479912	0.253032047	Down in DM+Veh vs Control+Veh	FALSE	TRUE	TRUE	No longer significantly different from control	0.429972678
DM+Cont	Nonsignificant genes	Noxred1	-0.673331978	0.013046706	0.035864292	NA	-0.637779591	0.01755965	Down in DM+Veh vs Control+Veh	FALSE	TRUE	FALSE	Still significantly different from control	0.053263907
DM+Cont	Nonsignificant genes	A1bg	-0.780281089	0.016373354	0.46082032	NA	-0.318117345	0.396615526	Down in DM+Veh vs Control+Veh	FALSE	TRUE	TRUE	No longer significantly different from control	0.590582453
DM+Cont	Nonsignificant genes	A430108G06Rik	0.607516019	0.023000285	-0.240277524	NA	0.368130767	0.23195746	Up in DM+Veh vs Control+Veh	FALSE	TRUE	TRUE	No longer significantly different from control	0.395508128
DM+Cont	Nonsignificant genes	Tbx3os1	-0.683221573	0.026853575	0.515018474	NA	-0.166393234	0.67250997	Down in DM+Veh vs Control+Veh	FALSE	TRUE	TRUE	No longer significantly different from control	0.753808858
DM+Cont	Nonsignificant genes	Catsperg1	-0.69297083	0.031688277	0.445015889	NA	-0.24518025	0.511551746	Down in DM+Veh vs Control+Veh	FALSE	TRUE	TRUE	No longer significantly different from control	0.642185602
DM+Cont	Nonsignificant genes	Siglech	-0.524920364	0.045301114	0.287457089	NA	-0.235442203	0.455963695	Down in DM+Veh vs Control+Veh	FALSE	TRUE	TRUE	No longer significantly different from control	0.547620379
DM+Cont	Significantly different but not normalized	Tafa4	0.761217577	4.25E-07	-0.413969646	0.01407054	0.348562941	0.017474058	Up in DM+Veh vs Control+Veh	TRUE	TRUE	FALSE	Still significantly different from control	0.543825653
DM+Cont	Significantly different but not normalized	Col20a1	-0.753739275	1.59E-08	0.347010654	0.027544317	-0.405463824	0.002222077	Down in DM+Veh vs Control+Veh	TRUE	TRUE	FALSE	Still significantly different from control	0.460385528
DM+Cont	Significantly different but not normalized	Lcn2	1.093576469	1.49E-06	-0.55862346	0.027544317	0.535987411	0.026246738	Up in DM+Veh vs Control+Veh	TRUE	TRUE	FALSE	Still significantly different from control	0.510822495
DM+Cont	Significantly reversed and normalized	Dnai4	-0.399815244	9.05E-06	0.334543731	0.000445533	-0.063767336	0.581643445	Down in DM+Veh vs Control+Veh	TRUE	TRUE	TRUE	No longer significantly different from control	0.836745811
DM+Cont	Significantly reversed and normalized	Ryr3	-0.426056294	9.07E-05	0.351676657	0.001818993	-0.072954212	0.599972435	Down in DM+Veh vs Control+Veh	TRUE	TRUE	TRUE	No longer significantly different from control	0.825422982
DM+Cont	Significantly reversed and normalized	Pcdhgc5	-0.617684453	0.000378081	0.582401681	0.001818993	-0.034146987	0.897959043	Down in DM+Veh vs Control+Veh	TRUE	TRUE	TRUE	No longer significantly different from control	0.94287897
DM+Cont	Significantly reversed and normalized	Wdr31	-0.320926074	0.003665532	0.388393981	0.001818993	0.068732344	0.677341843	Down in DM+Veh vs Control+Veh	TRUE	TRUE	TRUE	No longer significantly different from control	1.210228812
DM+Cont	Significantly reversed and normalized	Hmcn1	-0.457931564	0.017545206	0.55782027	0.001818993	0.101577211	0.672209448	Down in DM+Veh vs Control+Veh	TRUE	TRUE	TRUE	No longer significantly different from control	1.218130206
DM+Cont	Significantly reversed and normalized	Gm15348	-1.110238924	3.89E-07	0.788274053	0.001910415	-0.320702848	0.281205104	Down in DM+Veh vs Control+Veh	TRUE	TRUE	TRUE	No longer significantly different from control	0.710003978
DM+Cont	Significantly reversed and normalized	Ly6c1	0.756175401	9.90E-05	-0.549230313	0.002993272	0.208218987	0.212775893	Up in DM+Veh vs Control+Veh	TRUE	TRUE	TRUE	No longer significantly different from control	0.726326607
DM+Cont	Significantly reversed and normalized	Bsn	-0.367064294	0.047585441	0.365445742	0.002993272	-0.000195405	0.998840217	Down in DM+Veh vs Control+Veh	TRUE	TRUE	TRUE	No longer significantly different from control	0.995590548
DM+Cont	Significantly reversed and normalized	Ago2	-0.337792523	0.011169782	0.361951264	0.003194721	0.025329774	0.869278496	Down in DM+Veh vs Control+Veh	TRUE	TRUE	TRUE	No longer significantly different from control	1.071519466
DM+Cont	Significantly reversed and normalized	Guca1a	0.41527078	0.017140365	-0.457395985	0.00415214	-0.040794289	0.882245047	Up in DM+Veh vs Control+Veh	TRUE	TRUE	TRUE	No longer significantly different from control	1.101440331
DM+Cont	Significantly reversed and normalized	Magohb	0.397362645	0.001484185	-0.34553741	0.004657569	0.05330164	0.807796204	Up in DM+Veh vs Control+Veh	TRUE	TRUE	TRUE	No longer significantly different from control	0.869576982
DM+Cont	Significantly reversed and normalized	Shc3	-0.323528967	0.025105085	0.401776873	0.005234876	0.079435106	0.706794351	Down in DM+Veh vs Control+Veh	TRUE	TRUE	TRUE	No longer significantly different from control	1.241857496
DM+Cont	Significantly reversed and normalized	Smox	0.374612759	0.000843578	-0.351080022	0.005559436	0.024724424	0.898109638	Up in DM+Veh vs Control+Veh	TRUE	TRUE	TRUE	No longer significantly different from control	0.937181165
DM+Cont	Significantly reversed and normalized	Gucy1a2	-0.489921587	0.03833905	0.608946981	0.006189854	0.118723459	0.666506477	Down in DM+Veh vs Control+Veh	TRUE	TRUE	TRUE	No longer significantly different from control	1.242947844
DM+Cont	Significantly reversed and normalized	Kmt2d	-0.61978055	0.016910013	0.70072964	0.006460721	0.082425254	0.820614215	Down in DM+Veh vs Control+Veh	TRUE	TRUE	TRUE	No longer significantly different from control	1.130609278
DM+Cont	Significantly reversed and normalized	Atxn1	-0.357577799	0.005524342	0.346721258	0.006581975	-0.009298386	0.965202905	Down in DM+Veh vs Control+Veh	TRUE	TRUE	TRUE	No longer significantly different from control	0.96963866
DM+Cont	Significantly reversed and normalized	Syne2	-0.401783589	0.034369621	0.422447588	0.006888731	0.022184454	0.906079493	Down in DM+Veh vs Control+Veh	TRUE	TRUE	TRUE	No longer significantly different from control	1.051430671
DM+Cont	Significantly reversed and normalized	Pcdhgb2	-0.493216643	0.001534158	0.401481965	0.008553716	-0.090747037	0.665830959	Down in DM+Veh vs Control+Veh	TRUE	TRUE	TRUE	No longer significantly different from control	0.814007335
DM+Cont	Significantly reversed and normalized	Ttc21a	-0.725452881	0.006544269	0.633391696	0.013518799	-0.091080748	0.810750092	Down in DM+Veh vs Control+Veh	TRUE	TRUE	TRUE	No longer significantly different from control	0.873098326
DM+Cont	Significantly reversed and normalized	Dnhd1	-0.337676902	0.042060679	0.419016485	0.015667944	0.082238389	0.743764848	Down in DM+Veh vs Control+Veh	TRUE	TRUE	TRUE	No longer significantly different from control	1.240879916
DM+Cont	Significantly reversed and normalized	Igsf9b	-0.493684106	0.009422975	0.498636435	0.018974982	0.006338664	0.985004549	Down in DM+Veh vs Control+Veh	TRUE	TRUE	TRUE	No longer significantly different from control	1.010031371
DM+Cont	Significantly reversed and normalized	Col12a1	-0.395883448	0.019007769	0.355201189	0.019058076	-0.038268793	0.842019505	Down in DM+Veh vs Control+Veh	TRUE	TRUE	TRUE	No longer significantly different from control	0.897236777
DM+Cont	Significantly reversed and normalized	X9330102E08Rik	-0.509728111	0.002906164	0.370288906	0.0197389	-0.137021617	0.431242708	Down in DM+Veh vs Control+Veh	TRUE	TRUE	TRUE	No longer significantly different from control	0.726443956
DM+Cont	Significantly reversed and normalized	Ryr2	-0.363783485	0.004961998	0.373986698	0.0197389	0.011517117	0.951918228	Down in DM+Veh vs Control+Veh	TRUE	TRUE	TRUE	No longer significantly different from control	1.028047488
DM+Cont	Significantly reversed and normalized	Syne1	-0.437391437	0.000189649	0.356420942	0.020094709	-0.079430229	0.680862889	Down in DM+Veh vs Control+Veh	TRUE	TRUE	TRUE	No longer significantly different from control	0.814878647
DM+Cont	Significantly reversed and normalized	Pcdhgb5	-0.458781479	0.026103905	0.442301694	0.02022037	-0.014897552	0.965209985	Down in DM+Veh vs Control+Veh	TRUE	TRUE	TRUE	No longer significantly different from control	0.964079228
DM+Cont	Significantly reversed and normalized	Retn	-0.458792193	0.027404403	0.44416337	0.021642627	-0.013153263	0.967433711	Down in DM+Veh vs Control+Veh	TRUE	TRUE	TRUE	No longer significantly different from control	0.968114489
DM+Cont	Significantly reversed and normalized	Gm16982	-0.440581669	0.007364993	0.377422402	0.024313147	-0.062460912	0.734720993	Down in DM+Veh vs Control+Veh	TRUE	TRUE	TRUE	No longer significantly different from control	0.856645723
DM+Cont	Significantly reversed and normalized	Dnai7	-0.441061766	0.017079181	0.385016481	0.025093683	-0.054349418	0.851094209	Down in DM+Veh vs Control+Veh	TRUE	TRUE	TRUE	No longer significantly different from control	0.872930983
DM+Cont	Significantly reversed and normalized	Srcap	-0.339654704	0.042007749	0.342108349	0.026618424	0.003578881	0.989100401	Down in DM+Veh vs Control+Veh	TRUE	TRUE	TRUE	No longer significantly different from control	1.007223938
DM+Cont	Significantly reversed and normalized	Cacna1e	-0.422592225	0.017236953	0.374305176	0.028103509	-0.046808774	0.860803753	Down in DM+Veh vs Control+Veh	TRUE	TRUE	TRUE	No longer significantly different from control	0.885736068
DM+Cont	Significantly reversed and normalized	Katnal2	-0.641225473	5.89E-05	0.46613305	0.031719722	-0.174264717	0.34032932	Down in DM+Veh vs Control+Veh	TRUE	TRUE	TRUE	No longer significantly different from control	0.726940942
DM+Cont	Significantly reversed and normalized	X4930578M01Rik	-0.363366501	0.005788716	0.330266928	0.031760475	-0.032914948	0.885150598	Down in DM+Veh vs Control+Veh	TRUE	TRUE	TRUE	No longer significantly different from control	0.908908574
DM+Cont	Significantly reversed and normalized	Dgki	-0.365132833	0.02498323	0.344339622	0.032079349	-0.019475182	0.946222399	Down in DM+Veh vs Control+Veh	TRUE	TRUE	TRUE	No longer significantly different from control	0.943053023
DM+Cont	Significantly reversed and normalized	L3mbtl1	-0.515136399	0.006733603	0.476735717	0.032386711	-0.037202046	0.914145248	Down in DM+Veh vs Control+Veh	TRUE	TRUE	TRUE	No longer significantly different from control	0.925455313
DM+Cont	Significantly reversed and normalized	Lrrk1	-0.419910295	0.026103905	0.399589073	0.034014441	-0.018886699	0.949656865	Down in DM+Veh vs Control+Veh	TRUE	TRUE	TRUE	No longer significantly different from control	0.951605801
DM+Cont	Significantly reversed and normalized	Ago3	-0.324916326	0.013809848	0.331572906	0.034310517	0.008122038	0.973656359	Down in DM+Veh vs Control+Veh	TRUE	TRUE	TRUE	No longer significantly different from control	1.020487058
DM+Cont	Significantly reversed and normalized	Kcnq3	-0.340166736	0.019157709	0.324927463	0.035364759	-0.014199914	0.956277933	Down in DM+Veh vs Control+Veh	TRUE	TRUE	TRUE	No longer significantly different from control	0.95520058
DM+Cont	Significantly reversed and normalized	Gfy	-0.5608417	0.036338087	0.577760292	0.036293807	0.017646975	0.964171476	Down in DM+Veh vs Control+Veh	TRUE	TRUE	TRUE	No longer significantly different from control	1.030166429
DM+Cont	Significantly reversed and normalized	Ryr1	-0.429027322	0.0151445	0.432751882	0.036755641	0.003402561	0.99127845	Down in DM+Veh vs Control+Veh	TRUE	TRUE	TRUE	No longer significantly different from control	1.008681406
DM+Cont	Significantly reversed and normalized	Cacna1c	-0.364531367	0.021426919	0.341234919	0.037035595	-0.021940631	0.922431546	Down in DM+Veh vs Control+Veh	TRUE	TRUE	TRUE	No longer significantly different from control	0.936092061
DM+Cont	Significantly reversed and normalized	Tenm1	-0.360332874	0.031183348	0.321203707	0.039375722	-0.037187431	0.861091572	Down in DM+Veh vs Control+Veh	TRUE	TRUE	TRUE	No longer significantly different from control	0.891408278
DM+Cont	Significantly reversed and normalized	Erich6	-0.625820423	0.021472467	0.553626649	0.040955032	-0.07092016	0.868028804	Down in DM+Veh vs Control+Veh	TRUE	TRUE	TRUE	No longer significantly different from control	0.88464139
DM+Cont	Significantly reversed and normalized	X4930562C15Rik	-0.622389437	7.67E-05	0.404140903	0.041446893	-0.217706691	0.291081583	Down in DM+Veh vs Control+Veh	TRUE	TRUE	TRUE	No longer significantly different from control	0.649337663
DM+Cont	Significantly reversed and normalized	Tmprss7	-0.479536556	0.019455236	0.36451865	0.045378879	-0.11389081	0.707700753	Down in DM+Veh vs Control+Veh	TRUE	TRUE	TRUE	No longer significantly different from control	0.760147783
DM+Cont	Significantly reversed and normalized	Msantd1	-0.743293791	1.16E-05	0.448487788	0.046545498	-0.293707975	0.211538881	Down in DM+Veh vs Control+Veh	TRUE	TRUE	TRUE	No longer significantly different from control	0.603378897
DM+Wash	Nonsignificant genes	Ccna2	-0.398032484	9.52E-08	0.291723108	0.007231949	-0.101370956	0.404403017	Down in DM+Veh vs Control+Veh	FALSE	TRUE	TRUE	No longer significantly different from control	0.732912814
DM+Wash	Nonsignificant genes	Dlg4	-0.509990913	5.40E-10	0.284284875	0.018239798	-0.220592523	0.002277841	Down in DM+Veh vs Control+Veh	FALSE	TRUE	FALSE	Still significantly different from control	0.557431257
DM+Wash	Nonsignificant genes	Abhd14b	-0.407520566	6.70E-06	0.288320235	0.018239798	-0.113545766	0.521488665	Down in DM+Veh vs Control+Veh	FALSE	TRUE	TRUE	No longer significantly different from control	0.707498613
DM+Wash	Nonsignificant genes	Dnai4	-0.399815244	9.05E-06	0.306305439	0.018239798	-0.088582358	0.59152673	Down in DM+Veh vs Control+Veh	FALSE	TRUE	TRUE	No longer significantly different from control	0.76611746
DM+Wash	Nonsignificant genes	Rpgrip1	-0.550801879	6.36E-12	0.296146367	0.021312314	-0.249672902	0.000979729	Down in DM+Veh vs Control+Veh	FALSE	TRUE	FALSE	Still significantly different from control	0.537664046
DM+Wash	Nonsignificant genes	Car14	0.350522633	0.002111145	-0.318982936	0.028415301	0.036642147	0.862139145	Up in DM+Veh vs Control+Veh	FALSE	TRUE	TRUE	No longer significantly different from control	0.910020942
DM+Wash	Nonsignificant genes	Zswim7	0.362310146	0.002925727	-0.305494284	0.03131738	0.061755236	0.827962128	Up in DM+Veh vs Control+Veh	FALSE	TRUE	TRUE	No longer significantly different from control	0.84318446
DM+Wash	Nonsignificant genes	Rbm3	0.378443429	0.000245388	-0.285917501	0.036698006	0.097530909	0.571170545	Up in DM+Veh vs Control+Veh	FALSE	TRUE	TRUE	No longer significantly different from control	0.755509223
DM+Wash	Nonsignificant genes	Bsn	-0.367064294	0.047585441	0.306109386	0.036924446	-0.056009331	0.828716449	Down in DM+Veh vs Control+Veh	FALSE	TRUE	TRUE	No longer significantly different from control	0.833939424
DM+Wash	Nonsignificant genes	Hsd17b11	0.359358124	0.00151083	-0.294744847	0.043836088	0.069682046	0.777148236	Up in DM+Veh vs Control+Veh	FALSE	TRUE	TRUE	No longer significantly different from control	0.820198088
DM+Wash	Nonsignificant genes	Ank3	-0.322630145	0.001594056	0.261309995	0.043836088	-0.056149174	0.67895134	Down in DM+Veh vs Control+Veh	FALSE	TRUE	TRUE	No longer significantly different from control	0.809936698
DM+Wash	Nonsignificant genes	Smug1	-0.5636471	4.31E-12	0.262343144	0.044848097	-0.295927164	6.94E-05	Down in DM+Veh vs Control+Veh	FALSE	TRUE	FALSE	Still significantly different from control	0.465438647
DM+Wash	Nonsignificant genes	Pcdhga12	-0.586685154	0.000295433	0.437309338	0.05036806	-0.145483287	0.558105045	Down in DM+Veh vs Control+Veh	FALSE	TRUE	TRUE	No longer significantly different from control	0.745390154
DM+Wash	Nonsignificant genes	Slc2a4rg.ps	-0.496183143	0.007830731	0.364305363	0.055039246	-0.124862575	0.718706227	Down in DM+Veh vs Control+Veh	FALSE	TRUE	TRUE	No longer significantly different from control	0.734215516
DM+Wash	Nonsignificant genes	Slc25a35	-0.515565887	5.59E-11	0.266545028	0.058145257	-0.244238615	0.035273989	Down in DM+Veh vs Control+Veh	FALSE	TRUE	FALSE	Still significantly different from control	0.516995082
DM+Wash	Nonsignificant genes	Tnfsf13	-0.430874824	2.93E-05	0.24300048	0.058145257	-0.182327419	0.200744722	Down in DM+Veh vs Control+Veh	FALSE	TRUE	TRUE	No longer significantly different from control	0.563970014
DM+Wash	Nonsignificant genes	Ebpl	0.480382318	0.008290491	-0.502903959	0.059538648	-0.017839824	0.943048598	Up in DM+Veh vs Control+Veh	FALSE	TRUE	TRUE	No longer significantly different from control	1.046882744
DM+Wash	Nonsignificant genes	Sbsn	-0.366279712	0.035010402	0.41194956	0.060422983	0.052296552	0.824088757	Down in DM+Veh vs Control+Veh	FALSE	TRUE	TRUE	No longer significantly different from control	1.124685713
DM+Wash	Nonsignificant genes	Ociad2	0.505412	0.000668372	-0.33691504	0.060755509	0.172902201	0.425198008	Up in DM+Veh vs Control+Veh	FALSE	TRUE	TRUE	No longer significantly different from control	0.666614645
DM+Wash	Nonsignificant genes	Ghrl	-0.552937404	0.029456627	0.611341643	0.062073662	0.062273055	0.900657047	Down in DM+Veh vs Control+Veh	FALSE	TRUE	TRUE	No longer significantly different from control	1.105625407
DM+Wash	Nonsignificant genes	Spice1	-0.341323849	1.59E-05	0.200641749	0.063616127	-0.134916119	0.163621237	Down in DM+Veh vs Control+Veh	FALSE	TRUE	TRUE	No longer significantly different from control	0.587833957
DM+Wash	Nonsignificant genes	Morn2	-0.440152761	0.002280339	0.341312204	0.064258292	-0.094737012	0.706047799	Down in DM+Veh vs Control+Veh	FALSE	TRUE	TRUE	No longer significantly different from control	0.775440334
DM+Wash	Nonsignificant genes	Atxn1	-0.357577799	0.005524342	0.301947093	0.06669052	-0.050758363	0.818784702	Down in DM+Veh vs Control+Veh	FALSE	TRUE	TRUE	No longer significantly different from control	0.844423489
DM+Wash	Nonsignificant genes	Actc1	-0.433458928	0.041399328	0.50652531	0.069116726	0.077643176	0.875227647	Down in DM+Veh vs Control+Veh	FALSE	TRUE	TRUE	No longer significantly different from control	1.168565871
DM+Wash	Nonsignificant genes	Hmcn1	-0.457931564	0.017545206	0.419090391	0.069991119	-0.033734213	0.930305004	Down in DM+Veh vs Control+Veh	FALSE	TRUE	TRUE	No longer significantly different from control	0.915181271
DM+Wash	Nonsignificant genes	Srcap	-0.339654704	0.042007749	0.324337614	0.069991119	-0.011549421	0.972699608	Down in DM+Veh vs Control+Veh	FALSE	TRUE	TRUE	No longer significantly different from control	0.954903935
DM+Wash	Nonsignificant genes	Erich6	-0.625820423	0.021472467	0.590100772	0.071397321	-0.031444496	0.959444913	Down in DM+Veh vs Control+Veh	FALSE	TRUE	TRUE	No longer significantly different from control	0.942923482
DM+Wash	Nonsignificant genes	Hkdc1	-0.539231503	0.0002658	0.383786131	0.071430789	-0.149780643	0.438551786	Down in DM+Veh vs Control+Veh	FALSE	TRUE	TRUE	No longer significantly different from control	0.711727948
DM+Wash	Nonsignificant genes	Slc7a5	0.359077473	0.010443501	-0.333932598	0.071430789	0.03017519	0.913576499	Up in DM+Veh vs Control+Veh	FALSE	TRUE	TRUE	No longer significantly different from control	0.929973677
DM+Wash	Nonsignificant genes	X4930562C15Rik	-0.622389437	7.67E-05	0.412668004	0.072303896	-0.206082409	0.289280154	Down in DM+Veh vs Control+Veh	FALSE	TRUE	TRUE	No longer significantly different from control	0.663038251
DM+Wash	Nonsignificant genes	Katnal2	-0.641225473	5.89E-05	0.416639849	0.072691387	-0.219120045	0.173154315	Down in DM+Veh vs Control+Veh	FALSE	TRUE	TRUE	No longer significantly different from control	0.649755612
DM+Wash	Nonsignificant genes	Rnf123	-0.756425878	2.28E-16	0.241988517	0.074647127	-0.509285644	9.56E-13	Down in DM+Veh vs Control+Veh	FALSE	TRUE	FALSE	Still significantly different from control	0.319910415
DM+Wash	Nonsignificant genes	Airn	-0.393867082	0.021272712	0.359281342	0.077286167	-0.029718282	0.944039873	Down in DM+Veh vs Control+Veh	FALSE	TRUE	TRUE	No longer significantly different from control	0.91218931
DM+Wash	Nonsignificant genes	Slc9a5	-0.370025217	3.69E-06	0.224084476	0.078684086	-0.140960988	0.191464984	Down in DM+Veh vs Control+Veh	FALSE	TRUE	TRUE	No longer significantly different from control	0.605592444
DM+Wash	Nonsignificant genes	Pcdhga9	-0.581296927	0.015892225	0.456464488	0.078684086	-0.119114499	0.781637996	Down in DM+Veh vs Control+Veh	FALSE	TRUE	TRUE	No longer significantly different from control	0.78525185
DM+Wash	Nonsignificant genes	Cables1	0.694050724	3.02E-05	-0.408724302	0.07890463	0.290554706	0.275107091	Up in DM+Veh vs Control+Veh	FALSE	TRUE	TRUE	No longer significantly different from control	0.588896875
DM+Wash	Nonsignificant genes	X1700096K18Rik	0.500105125	1.04E-06	-0.260483321	0.079695214	0.244636255	0.067040794	Up in DM+Veh vs Control+Veh	FALSE	TRUE	TRUE	No longer significantly different from control	0.520857131
DM+Wash	Nonsignificant genes	Ncam1	-0.371470877	0.000232211	0.244769117	0.080806824	-0.121376662	0.079186599	Down in DM+Veh vs Control+Veh	FALSE	TRUE	TRUE	No longer significantly different from control	0.658918726
DM+Wash	Nonsignificant genes	Fabp5	1.622165609	0.03493054	-1.739898806	0.084166884	-0.1084533	0.724526208	Up in DM+Veh vs Control+Veh	FALSE	TRUE	TRUE	No longer significantly different from control	1.072577791
DM+Wash	Nonsignificant genes	Usp2	0.376102478	0.005456424	-0.30972202	0.087051616	0.070989355	0.633054726	Up in DM+Veh vs Control+Veh	FALSE	TRUE	TRUE	No longer significantly different from control	0.823504333
DM+Wash	Nonsignificant genes	Plekhg4	-0.538670786	0.000124821	0.361909049	0.088568048	-0.171921908	0.404877314	Down in DM+Veh vs Control+Veh	FALSE	TRUE	TRUE	No longer significantly different from control	0.67185572
DM+Wash	Nonsignificant genes	Xdh	0.794741253	0.004484242	-0.650171131	0.088568048	0.14948299	0.818784702	Up in DM+Veh vs Control+Veh	FALSE	TRUE	TRUE	No longer significantly different from control	0.818091584
DM+Wash	Nonsignificant genes	Shc3	-0.323528967	0.025105085	0.359391786	0.089809744	0.040881801	0.912214213	Down in DM+Veh vs Control+Veh	FALSE	TRUE	TRUE	No longer significantly different from control	1.110848865
DM+Wash	Nonsignificant genes	X4930578M01Rik	-0.363366501	0.005788716	0.316225509	0.090990952	-0.042096792	0.872770211	Down in DM+Veh vs Control+Veh	FALSE	TRUE	TRUE	No longer significantly different from control	0.870265993
DM+Wash	Nonsignificant genes	Acadvl	-0.376010247	9.13E-07	0.190018866	0.093895302	-0.180626671	0.087673031	Down in DM+Veh vs Control+Veh	FALSE	TRUE	TRUE	No longer significantly different from control	0.505355551
DM+Wash	Nonsignificant genes	Msantd1	-0.743293791	1.16E-05	0.4325879	0.094214537	-0.30685139	0.163138626	Down in DM+Veh vs Control+Veh	FALSE	TRUE	TRUE	No longer significantly different from control	0.581987775
DM+Wash	Nonsignificant genes	Slco1a4	0.349186857	0.002508857	-0.274651509	0.096401415	0.079172999	0.735877251	Up in DM+Veh vs Control+Veh	FALSE	TRUE	TRUE	No longer significantly different from control	0.786545953
DM+Wash	Nonsignificant genes	Ip6k2	0.569678597	0.019455236	-0.554330128	0.097647367	0.019827611	0.938425549	Up in DM+Veh vs Control+Veh	FALSE	TRUE	TRUE	No longer significantly different from control	0.973057671
DM+Wash	Nonsignificant genes	Cdkn1a	1.331608166	0.000915445	-1.034437627	0.099419966	0.302589608	0.58921214	Up in DM+Veh vs Control+Veh	FALSE	TRUE	TRUE	No longer significantly different from control	0.776833346
DM+Wash	Nonsignificant genes	Cmah	-0.485577714	0.003125258	0.363949918	0.099419966	-0.117239161	0.702551586	Down in DM+Veh vs Control+Veh	FALSE	TRUE	TRUE	No longer significantly different from control	0.749519403
DM+Wash	Nonsignificant genes	Gm11944	-0.53838677	0.000432039	0.353386458	0.099498242	-0.180105682	0.376444157	Down in DM+Veh vs Control+Veh	FALSE	TRUE	TRUE	No longer significantly different from control	0.656380278
DM+Wash	Nonsignificant genes	Tincr	-0.556284323	2.37E-05	0.303233137	0.101142446	-0.248563716	0.081405753	Down in DM+Veh vs Control+Veh	FALSE	TRUE	TRUE	No longer significantly different from control	0.545104589
DM+Wash	Nonsignificant genes	Gucy1a2	-0.489921587	0.03833905	0.503205039	0.105042074	0.017171737	0.971316652	Down in DM+Veh vs Control+Veh	FALSE	TRUE	TRUE	No longer significantly different from control	1.027113423
DM+Wash	Nonsignificant genes	Edn3	1.375344796	6.70E-06	-0.695959972	0.10708489	0.684854317	0.117993333	Up in DM+Veh vs Control+Veh	FALSE	TRUE	TRUE	No longer significantly different from control	0.506025815
DM+Wash	Nonsignificant genes	Penk	1.51779644	0.007829697	-0.907024339	0.107584966	0.61589283	0.398647819	Up in DM+Veh vs Control+Veh	FALSE	TRUE	TRUE	No longer significantly different from control	0.597592875
DM+Wash	Nonsignificant genes	Gucy2f	-0.343361092	0.001825547	0.247019933	0.110781583	-0.091388429	0.653499467	Down in DM+Veh vs Control+Veh	FALSE	TRUE	TRUE	No longer significantly different from control	0.719417367
DM+Wash	Nonsignificant genes	Igsf9	-0.331973739	0.000129971	0.201593369	0.110984204	-0.125303704	0.212300413	Down in DM+Veh vs Control+Veh	FALSE	TRUE	TRUE	No longer significantly different from control	0.607256977
DM+Wash	Nonsignificant genes	Enpp2	0.436414553	0.017520881	-0.386072967	0.111112365	0.054856871	0.83268287	Up in DM+Veh vs Control+Veh	FALSE	TRUE	TRUE	No longer significantly different from control	0.884647326
DM+Wash	Nonsignificant genes	Dnhd1	-0.337676902	0.042060679	0.320753943	0.111112365	-0.011523278	0.972699608	Down in DM+Veh vs Control+Veh	FALSE	TRUE	TRUE	No longer significantly different from control	0.949884169
DM+Wash	Nonsignificant genes	Aldh1l1	0.340111723	0.004335685	-0.297507138	0.113167828	0.048014883	0.867286354	Up in DM+Veh vs Control+Veh	FALSE	TRUE	TRUE	No longer significantly different from control	0.87473356
DM+Wash	Nonsignificant genes	Odad4	-0.322781328	0.012527838	0.252398112	0.113787763	-0.064679288	0.790071484	Down in DM+Veh vs Control+Veh	FALSE	TRUE	TRUE	No longer significantly different from control	0.781947685
DM+Wash	Nonsignificant genes	Map1b	-0.332209072	0.00743114	0.251552125	0.114407665	-0.075380052	0.594577882	Down in DM+Veh vs Control+Veh	FALSE	TRUE	TRUE	No longer significantly different from control	0.757210282
DM+Wash	Nonsignificant genes	Sntg2	0.371577884	1.39E-05	-0.220215615	0.116239959	0.15653183	0.259892293	Up in DM+Veh vs Control+Veh	FALSE	TRUE	TRUE	No longer significantly different from control	0.592649952
DM+Wash	Nonsignificant genes	A2m	0.948583324	0.015275565	-0.917147207	0.116959491	0.036979637	0.972575187	Up in DM+Veh vs Control+Veh	FALSE	TRUE	TRUE	No longer significantly different from control	0.96685993
DM+Wash	Nonsignificant genes	BC065397	-0.414248178	0.002802537	0.343143449	0.117043351	-0.066792985	0.826798414	Down in DM+Veh vs Control+Veh	FALSE	TRUE	TRUE	No longer significantly different from control	0.828352343
DM+Wash	Nonsignificant genes	Map2	-0.408318334	1.02E-10	0.172421808	0.11979016	-0.230921316	0.007240904	Down in DM+Veh vs Control+Veh	FALSE	TRUE	FALSE	Still significantly different from control	0.422273
DM+Wash	Nonsignificant genes	Or10v5	-0.429947633	0.048800986	0.41243322	0.121121839	-0.01272969	0.978017266	Down in DM+Veh vs Control+Veh	FALSE	TRUE	TRUE	No longer significantly different from control	0.959263845
DM+Wash	Nonsignificant genes	Ryr1	-0.429027322	0.0151445	0.401436321	0.121246971	-0.023303462	0.960777351	Down in DM+Veh vs Control+Veh	FALSE	TRUE	TRUE	No longer significantly different from control	0.93568941
DM+Wash	Nonsignificant genes	Cacna1e	-0.422592225	0.017236953	0.360630799	0.125539314	-0.057044996	0.87740202	Down in DM+Veh vs Control+Veh	FALSE	TRUE	TRUE	No longer significantly different from control	0.853377742
DM+Wash	Nonsignificant genes	Pla2r1	-0.41247268	3.87E-05	0.242741872	0.126314148	-0.164762353	0.144044621	Down in DM+Veh vs Control+Veh	FALSE	TRUE	TRUE	No longer significantly different from control	0.588504122
DM+Wash	Nonsignificant genes	Wdr97	-0.425664385	0.000181062	0.244329225	0.130540639	-0.176526432	0.388073222	Down in DM+Veh vs Control+Veh	FALSE	TRUE	TRUE	No longer significantly different from control	0.573994991
DM+Wash	Nonsignificant genes	Ctxnd1	-0.65863596	2.37E-05	0.306647739	0.133283609	-0.345896737	0.070272679	Down in DM+Veh vs Control+Veh	FALSE	TRUE	TRUE	No longer significantly different from control	0.465580013
DM+Wash	Nonsignificant genes	Fbxo4	-0.335572165	0.010715647	0.252279976	0.133638363	-0.078219876	0.759640825	Down in DM+Veh vs Control+Veh	FALSE	TRUE	TRUE	No longer significantly different from control	0.751790532
DM+Wash	Nonsignificant genes	Calcrl	0.609327987	0.000183181	-0.345237168	0.134039833	0.269248725	0.253496449	Up in DM+Veh vs Control+Veh	FALSE	TRUE	TRUE	No longer significantly different from control	0.566586756
DM+Wash	Nonsignificant genes	Cfp	-0.449740791	1.21E-05	0.224716445	0.134100424	-0.219662088	0.099173435	Down in DM+Veh vs Control+Veh	FALSE	TRUE	TRUE	No longer significantly different from control	0.499657691
DM+Wash	Nonsignificant genes	Ntrk3	-0.509623163	0.011382173	0.344056247	0.134993566	-0.160423486	0.44643135	Down in DM+Veh vs Control+Veh	FALSE	TRUE	TRUE	No longer significantly different from control	0.675118936
DM+Wash	Nonsignificant genes	Ttc39aos1	0.513284135	0.001814001	-0.365015781	0.139191086	0.15459003	0.606177449	Up in DM+Veh vs Control+Veh	FALSE	TRUE	TRUE	No longer significantly different from control	0.71113786
DM+Wash	Nonsignificant genes	Abca4	-0.36247732	9.05E-05	0.186444702	0.140632284	-0.170886194	0.093778648	Down in DM+Veh vs Control+Veh	FALSE	TRUE	TRUE	No longer significantly different from control	0.514362394
DM+Wash	Nonsignificant genes	Gtdc1	0.32505709	0.001393167	-0.214159717	0.141367138	0.116142928	0.463487795	Up in DM+Veh vs Control+Veh	FALSE	TRUE	TRUE	No longer significantly different from control	0.658837244
DM+Wash	Nonsignificant genes	Tnfrsf18	-0.390242878	0.004041679	0.275655409	0.141367138	-0.109729056	0.652315593	Down in DM+Veh vs Control+Veh	FALSE	TRUE	TRUE	No longer significantly different from control	0.70636884
DM+Wash	Nonsignificant genes	Mip	3.626083585	0.017172359	-3.286200275	0.142102169	0.377022711	0.907040418	Up in DM+Veh vs Control+Veh	FALSE	TRUE	TRUE	No longer significantly different from control	0.906267105
DM+Wash	Nonsignificant genes	Casp7	-0.340620871	6.70E-05	0.215766513	0.146556553	-0.119691658	0.432941373	Down in DM+Veh vs Control+Veh	FALSE	TRUE	TRUE	No longer significantly different from control	0.633450652
DM+Wash	Nonsignificant genes	Mak	-0.332895169	4.44E-08	0.138236957	0.152479915	-0.189568251	0.000945551	Down in DM+Veh vs Control+Veh	FALSE	TRUE	FALSE	Still significantly different from control	0.415256722
DM+Wash	Nonsignificant genes	Kcnj6	-0.447131233	0.006623126	0.297366395	0.158730821	-0.145055152	0.595405443	Down in DM+Veh vs Control+Veh	FALSE	TRUE	TRUE	No longer significantly different from control	0.665053955
DM+Wash	Nonsignificant genes	Nscme3l	-0.545546354	0.002680683	0.386627754	0.164440118	-0.155793197	0.495824576	Down in DM+Veh vs Control+Veh	FALSE	TRUE	TRUE	No longer significantly different from control	0.708698263
DM+Wash	Nonsignificant genes	Tmem176a	0.362229245	0.009662893	-0.30397314	0.165659312	0.064241786	0.867286354	Up in DM+Veh vs Control+Veh	FALSE	TRUE	TRUE	No longer significantly different from control	0.839173381
DM+Wash	Nonsignificant genes	Josd2	-0.395357554	0.000594618	0.184521334	0.166889076	-0.205166342	0.171817628	Down in DM+Veh vs Control+Veh	FALSE	TRUE	TRUE	No longer significantly different from control	0.466720142
DM+Wash	Nonsignificant genes	Grin2a	-0.361951777	0.02252323	0.295305839	0.166892086	-0.061739299	0.805638233	Down in DM+Veh vs Control+Veh	FALSE	TRUE	TRUE	No longer significantly different from control	0.815870671
DM+Wash	Nonsignificant genes	Igf2bp3	-0.605404531	0.003198576	0.408955319	0.169152379	-0.192586412	0.314738406	Down in DM+Veh vs Control+Veh	FALSE	TRUE	TRUE	No longer significantly different from control	0.67550753
DM+Wash	Nonsignificant genes	A330023F24Rik	-0.450328669	6.73E-05	0.244141568	0.169332559	-0.201021956	0.041488964	Down in DM+Veh vs Control+Veh	FALSE	TRUE	FALSE	Still significantly different from control	0.54214085
DM+Wash	Nonsignificant genes	Tgfbr3l	-0.414768924	0.000880146	0.251341019	0.172812063	-0.158421456	0.322003751	Down in DM+Veh vs Control+Veh	FALSE	TRUE	TRUE	No longer significantly different from control	0.605978426
DM+Wash	Nonsignificant genes	Sspo	-0.820866823	0.000177835	0.455144422	0.179796496	-0.360490944	0.099037985	Down in DM+Veh vs Control+Veh	FALSE	TRUE	TRUE	No longer significantly different from control	0.554468045
DM+Wash	Nonsignificant genes	Stk36	-0.36969671	0.001393167	0.212985321	0.179796496	-0.15214068	0.256849599	Down in DM+Veh vs Control+Veh	FALSE	TRUE	TRUE	No longer significantly different from control	0.576108239
DM+Wash	Nonsignificant genes	Arhgef28	0.361510199	0.021948098	-0.293953857	0.179796496	0.071596348	0.789278448	Up in DM+Veh vs Control+Veh	FALSE	TRUE	TRUE	No longer significantly different from control	0.813127422
DM+Wash	Nonsignificant genes	Otop3	-0.550149048	8.63E-05	0.297190789	0.181436775	-0.248198117	0.172610411	Down in DM+Veh vs Control+Veh	FALSE	TRUE	TRUE	No longer significantly different from control	0.540200496
DM+Wash	Nonsignificant genes	Pcdhgb5	-0.458781479	0.026103905	0.416491532	0.181436775	-0.036740449	0.943521015	Down in DM+Veh vs Control+Veh	FALSE	TRUE	TRUE	No longer significantly different from control	0.907821155
DM+Wash	Nonsignificant genes	Pde4dip	-0.342365343	1.21E-05	0.156446181	0.183935829	-0.180641443	0.010839719	Down in DM+Veh vs Control+Veh	FALSE	TRUE	FALSE	Still significantly different from control	0.456956829
DM+Wash	Nonsignificant genes	Meg3	-0.390749933	0.015613179	0.315680076	0.186805257	-0.070393116	0.786207654	Down in DM+Veh vs Control+Veh	FALSE	TRUE	TRUE	No longer significantly different from control	0.807882612
DM+Wash	Nonsignificant genes	Serpina3n	1.617224821	0.036103252	-1.37670568	0.188194674	0.246275783	0.890025453	Up in DM+Veh vs Control+Veh	FALSE	TRUE	TRUE	No longer significantly different from control	0.85127662
DM+Wash	Nonsignificant genes	Hmcn2	-0.368727757	0.049991992	0.339334084	0.197971727	-0.024108404	0.951519226	Down in DM+Veh vs Control+Veh	FALSE	TRUE	TRUE	No longer significantly different from control	0.920283536
DM+Wash	Nonsignificant genes	B130055M24Rik	-0.368210159	0.017301304	0.312369822	0.198864263	-0.051995357	0.827619227	Down in DM+Veh vs Control+Veh	FALSE	TRUE	TRUE	No longer significantly different from control	0.84834656
DM+Wash	Nonsignificant genes	Ccdc51	0.392132646	0.000228562	-0.217500547	0.19891367	0.180048832	0.108079068	Up in DM+Veh vs Control+Veh	FALSE	TRUE	TRUE	No longer significantly different from control	0.554660647
DM+Wash	Nonsignificant genes	Map1a	-0.439478555	6.52E-05	0.198571539	0.199394985	-0.235432791	0.028912916	Down in DM+Veh vs Control+Veh	FALSE	TRUE	FALSE	Still significantly different from control	0.451834422
DM+Wash	Nonsignificant genes	Col20a1	-0.753739275	1.59E-08	0.260712917	0.201366818	-0.487380532	3.63E-06	Down in DM+Veh vs Control+Veh	FALSE	TRUE	FALSE	Still significantly different from control	0.345892706
DM+Wash	Nonsignificant genes	Eva1a	0.645677075	0.002468193	-0.410613412	0.201620336	0.240644059	0.592021645	Up in DM+Veh vs Control+Veh	FALSE	TRUE	TRUE	No longer significantly different from control	0.635942374
DM+Wash	Nonsignificant genes	Cadps2	0.433858407	0.013524527	-0.331010117	0.204260883	0.108579164	0.738763381	Up in DM+Veh vs Control+Veh	FALSE	TRUE	TRUE	No longer significantly different from control	0.762945035
DM+Wash	Nonsignificant genes	Sertad1	0.399715824	0.01874536	-0.333331737	0.204260883	0.072545711	0.881295725	Up in DM+Veh vs Control+Veh	FALSE	TRUE	TRUE	No longer significantly different from control	0.833921793
DM+Wash	Nonsignificant genes	Nudt4	0.453684038	1.10E-06	-0.171166922	0.205779732	0.287486612	6.46E-05	Up in DM+Veh vs Control+Veh	FALSE	TRUE	FALSE	Still significantly different from control	0.377282222
DM+Wash	Nonsignificant genes	Htt	-0.322801633	0.00784008	0.212175592	0.210645855	-0.105644377	0.466115096	Down in DM+Veh vs Control+Veh	FALSE	TRUE	TRUE	No longer significantly different from control	0.657294048
DM+Wash	Nonsignificant genes	Col2a1	-0.577412339	0.009701876	0.266700911	0.210645855	-0.304553803	0.037124469	Down in DM+Veh vs Control+Veh	FALSE	TRUE	FALSE	Still significantly different from control	0.461889872
DM+Wash	Nonsignificant genes	Slc39a8	0.738579448	0.000785397	-0.394681145	0.217666752	0.348506144	0.291006357	Up in DM+Veh vs Control+Veh	FALSE	TRUE	TRUE	No longer significantly different from control	0.534378727
DM+Wash	Nonsignificant genes	Hspb8	0.373630899	0.026500371	-0.27775103	0.221711697	0.101677663	0.781974233	Up in DM+Veh vs Control+Veh	FALSE	TRUE	TRUE	No longer significantly different from control	0.743383458
DM+Wash	Nonsignificant genes	Dqx1	-0.389784715	0.016572794	0.302491282	0.222146359	-0.082464947	0.795015734	Down in DM+Veh vs Control+Veh	FALSE	TRUE	TRUE	No longer significantly different from control	0.77604706
DM+Wash	Nonsignificant genes	Slc22a29	-0.780682081	0.007705671	0.561347339	0.224436515	-0.215645505	0.579026686	Down in DM+Veh vs Control+Veh	FALSE	TRUE	TRUE	No longer significantly different from control	0.719047295
DM+Wash	Nonsignificant genes	Col12a1	-0.395883448	0.019007769	0.289808891	0.224589517	-0.100087622	0.663828152	Down in DM+Veh vs Control+Veh	FALSE	TRUE	TRUE	No longer significantly different from control	0.732056095
DM+Wash	Nonsignificant genes	Slc17a4	-0.623926103	0.045996513	0.52549348	0.224589517	-0.09399303	0.748027157	Down in DM+Veh vs Control+Veh	FALSE	TRUE	TRUE	No longer significantly different from control	0.842236729
DM+Wash	Nonsignificant genes	Kcnq3	-0.340166736	0.019157709	0.242710539	0.224589933	-0.092889358	0.662539927	Down in DM+Veh vs Control+Veh	FALSE	TRUE	TRUE	No longer significantly different from control	0.713504624
DM+Wash	Nonsignificant genes	Kcnd1	-0.466785386	0.000639746	0.213304179	0.225546023	-0.247493328	0.213494176	Down in DM+Veh vs Control+Veh	FALSE	TRUE	TRUE	No longer significantly different from control	0.456964134
DM+Wash	Nonsignificant genes	Cpsf4l	-0.552823449	0.002549218	0.338180121	0.225890097	-0.209923975	0.322003751	Down in DM+Veh vs Control+Veh	FALSE	TRUE	TRUE	No longer significantly different from control	0.61173259
DM+Wash	Nonsignificant genes	Akap6	-0.323104952	0.005094012	0.187450644	0.227072934	-0.130449424	0.250117765	Down in DM+Veh vs Control+Veh	FALSE	TRUE	TRUE	No longer significantly different from control	0.580154042
DM+Wash	Nonsignificant genes	Gm1043	-0.728491692	0.001921179	0.409921298	0.230747547	-0.313471272	0.184428748	Down in DM+Veh vs Control+Veh	FALSE	TRUE	TRUE	No longer significantly different from control	0.562698659
DM+Wash	Nonsignificant genes	Snn	0.458738413	1.87E-06	-0.180182675	0.239367697	0.283059217	0.000718897	Up in DM+Veh vs Control+Veh	FALSE	TRUE	FALSE	Still significantly different from control	0.392778694
DM+Wash	Nonsignificant genes	Sorl1	-0.345771782	0.003117615	0.173801131	0.240454085	-0.166469642	0.250970246	Down in DM+Veh vs Control+Veh	FALSE	TRUE	TRUE	No longer significantly different from control	0.502646949
DM+Wash	Nonsignificant genes	Ankzf1	-0.427788979	9.98E-06	0.171177152	0.242365217	-0.25092175	0.002057392	Down in DM+Veh vs Control+Veh	FALSE	TRUE	FALSE	Still significantly different from control	0.400143903
DM+Wash	Nonsignificant genes	Pcdhgb6	-0.375563083	0.009892495	0.199721319	0.245413894	-0.170213897	0.424986255	Down in DM+Veh vs Control+Veh	FALSE	TRUE	TRUE	No longer significantly different from control	0.53179167
DM+Wash	Nonsignificant genes	Fam107a	0.848120681	0.004321946	-0.483294687	0.246156271	0.368731867	0.020414252	Up in DM+Veh vs Control+Veh	FALSE	TRUE	FALSE	Still significantly different from control	0.569841885
DM+Wash	Nonsignificant genes	Kcnma1	-0.32478951	0.000124821	0.146987997	0.24714239	-0.172581051	0.063980327	Down in DM+Veh vs Control+Veh	FALSE	TRUE	TRUE	No longer significantly different from control	0.452563868
DM+Wash	Nonsignificant genes	Dio2	0.404640596	0.013269894	-0.259239857	0.247526976	0.150056075	0.408336277	Up in DM+Veh vs Control+Veh	FALSE	TRUE	TRUE	No longer significantly different from control	0.640666952
DM+Wash	Nonsignificant genes	Gm16299	-0.467567774	0.040896255	0.373132459	0.247725157	-0.089032971	0.847263127	Down in DM+Veh vs Control+Veh	FALSE	TRUE	TRUE	No longer significantly different from control	0.798028606
DM+Wash	Nonsignificant genes	Ush2a	-0.497544732	0.01874536	0.314806599	0.251255099	-0.177899806	0.317787229	Down in DM+Veh vs Control+Veh	FALSE	TRUE	TRUE	No longer significantly different from control	0.632720193
DM+Wash	Nonsignificant genes	Il33	0.454125912	1.80E-05	-0.192125321	0.254375689	0.266614662	0.000330886	Up in DM+Veh vs Control+Veh	FALSE	TRUE	FALSE	Still significantly different from control	0.423066195
DM+Wash	Nonsignificant genes	Scn4a	0.897655812	0.000186966	-0.397887896	0.25713865	0.504761317	0.000109319	Up in DM+Veh vs Control+Veh	FALSE	TRUE	FALSE	Still significantly different from control	0.443252181
DM+Wash	Nonsignificant genes	Txnip	0.668710457	0.000252525	-0.383378626	0.25713865	0.291312268	0.398352435	Up in DM+Veh vs Control+Veh	FALSE	TRUE	TRUE	No longer significantly different from control	0.57331035
DM+Wash	Nonsignificant genes	Rhou	0.457746846	0.000378081	-0.235326822	0.259328504	0.227683481	0.2478293	Up in DM+Veh vs Control+Veh	FALSE	TRUE	TRUE	No longer significantly different from control	0.514098185
DM+Wash	Nonsignificant genes	Tenm2	-0.323859639	0.009272819	0.190966928	0.26044776	-0.126838107	0.353255773	Down in DM+Veh vs Control+Veh	FALSE	TRUE	TRUE	No longer significantly different from control	0.589659546
DM+Wash	Nonsignificant genes	Thsd4	-0.41100634	0.012328978	0.30885374	0.264030545	-0.097704301	0.781974233	Down in DM+Veh vs Control+Veh	FALSE	TRUE	TRUE	No longer significantly different from control	0.751457362
DM+Wash	Nonsignificant genes	Hif3a	0.871007288	0.00784008	-0.634249123	0.265582742	0.240693951	0.57596927	Up in DM+Veh vs Control+Veh	FALSE	TRUE	TRUE	No longer significantly different from control	0.728178894
DM+Wash	Nonsignificant genes	Acrbp	-0.355365234	0.003975754	0.209871191	0.268966162	-0.140204104	0.31490922	Down in DM+Veh vs Control+Veh	FALSE	TRUE	TRUE	No longer significantly different from control	0.59057885
DM+Wash	Nonsignificant genes	Tsku	0.555965575	0.015520248	-0.344994263	0.271941395	0.213974734	0.488579512	Up in DM+Veh vs Control+Veh	FALSE	TRUE	TRUE	No longer significantly different from control	0.620531698
DM+Wash	Nonsignificant genes	X1500009L16Rik	0.63502711	0.000183181	-0.277278873	0.272384155	0.361823948	0.112441416	Up in DM+Veh vs Control+Veh	FALSE	TRUE	TRUE	No longer significantly different from control	0.436641001
DM+Wash	Nonsignificant genes	Plxna3	-0.352000711	0.00784008	0.191443352	0.272384155	-0.154393489	0.477401953	Down in DM+Veh vs Control+Veh	FALSE	TRUE	TRUE	No longer significantly different from control	0.543872061
DM+Wash	Nonsignificant genes	Guca1a	0.41527078	0.017140365	-0.313895638	0.273460191	0.106166008	0.80186306	Up in DM+Veh vs Control+Veh	FALSE	TRUE	TRUE	No longer significantly different from control	0.755881833
DM+Wash	Nonsignificant genes	Bdh2	0.548482826	0.01475621	-0.354627362	0.276077405	0.198350016	0.571489387	Up in DM+Veh vs Control+Veh	FALSE	TRUE	TRUE	No longer significantly different from control	0.646560558
DM+Wash	Nonsignificant genes	Otulinl	0.325505077	0.034361381	-0.269320366	0.276412124	0.060833356	0.887021756	Up in DM+Veh vs Control+Veh	FALSE	TRUE	TRUE	No longer significantly different from control	0.827392212
DM+Wash	Nonsignificant genes	Tmprss7	-0.479536556	0.019455236	0.267697765	0.282572099	-0.207762921	0.559384634	Down in DM+Veh vs Control+Veh	FALSE	TRUE	TRUE	No longer significantly different from control	0.558242664
DM+Wash	Nonsignificant genes	Slc19a1	0.339591741	0.027344505	-0.23981784	0.283110997	0.103572279	0.4798579	Up in DM+Veh vs Control+Veh	FALSE	TRUE	TRUE	No longer significantly different from control	0.706194559
DM+Wash	Nonsignificant genes	Eif5a2	0.352148979	0.00021579	-0.198530612	0.284108873	0.158673817	0.401567224	Up in DM+Veh vs Control+Veh	FALSE	TRUE	TRUE	No longer significantly different from control	0.563768814
DM+Wash	Nonsignificant genes	Mrps6	0.322234664	0.036448365	-0.297163817	0.284483541	0.030313949	0.946058643	Up in DM+Veh vs Control+Veh	FALSE	TRUE	TRUE	No longer significantly different from control	0.922196926
DM+Wash	Nonsignificant genes	Col7a1	-0.533590699	0.017820071	0.224139109	0.289493234	-0.302692013	0.13762667	Down in DM+Veh vs Control+Veh	FALSE	TRUE	TRUE	No longer significantly different from control	0.420058125
DM+Wash	Nonsignificant genes	Ppp1r1a	0.323882259	0.020227748	-0.210238658	0.289898133	0.11889848	0.595405443	Up in DM+Veh vs Control+Veh	FALSE	TRUE	TRUE	No longer significantly different from control	0.649120635
DM+Wash	Nonsignificant genes	A3galt2	-0.419828	0.043345723	0.300702294	0.290538404	-0.114199409	0.769355356	Down in DM+Veh vs Control+Veh	FALSE	TRUE	TRUE	No longer significantly different from control	0.716251164
DM+Wash	Nonsignificant genes	Mdn1	-0.359310531	0.005108248	0.200120383	0.292122372	-0.153941456	0.165851022	Down in DM+Veh vs Control+Veh	FALSE	TRUE	TRUE	No longer significantly different from control	0.556956631
DM+Wash	Nonsignificant genes	Dcdc2b	-0.473731288	0.007297002	0.284896096	0.2943979	-0.184360435	0.489951313	Down in DM+Veh vs Control+Veh	FALSE	TRUE	TRUE	No longer significantly different from control	0.601387545
DM+Wash	Nonsignificant genes	Gm14827	-0.454084397	0.04168241	0.330834188	0.299733391	-0.117514575	0.777616998	Down in DM+Veh vs Control+Veh	FALSE	TRUE	TRUE	No longer significantly different from control	0.728574227
DM+Wash	Nonsignificant genes	Klf15	0.543441316	0.002390056	-0.297833724	0.301702262	0.250757206	0.311575328	Up in DM+Veh vs Control+Veh	FALSE	TRUE	TRUE	No longer significantly different from control	0.548051308
DM+Wash	Nonsignificant genes	Tifa	0.416474904	0.00013515	-0.183983492	0.310060252	0.237845354	0.129218217	Up in DM+Veh vs Control+Veh	FALSE	TRUE	TRUE	No longer significantly different from control	0.441763693
DM+Wash	Nonsignificant genes	Pkmyt1	-0.444053677	0.000125656	0.19678218	0.315521921	-0.241913468	0.163621237	Down in DM+Veh vs Control+Veh	FALSE	TRUE	TRUE	No longer significantly different from control	0.443149534
DM+Wash	Nonsignificant genes	Gmnn	0.352119324	0.042902392	-0.256501211	0.315521921	0.101365066	0.8020665	Up in DM+Veh vs Control+Veh	FALSE	TRUE	TRUE	No longer significantly different from control	0.728449686
DM+Wash	Nonsignificant genes	Plin4	1.398662712	0.003313801	-0.765027922	0.31605599	0.636554025	0.164349951	Up in DM+Veh vs Control+Veh	FALSE	TRUE	TRUE	No longer significantly different from control	0.546970986
DM+Wash	Nonsignificant genes	Sfi1	-0.423451818	0.000954314	0.200874511	0.319795898	-0.217371515	0.016761711	Down in DM+Veh vs Control+Veh	FALSE	TRUE	FALSE	Still significantly different from control	0.474373949
DM+Wash	Nonsignificant genes	Rnpep	-0.323460115	0.001871487	0.133938147	0.321947453	-0.183551919	0.166504378	Down in DM+Veh vs Control+Veh	FALSE	TRUE	TRUE	No longer significantly different from control	0.414079327
DM+Wash	Nonsignificant genes	LOC129135233	-0.685848339	0.010122335	0.392704843	0.321947453	-0.288630054	0.208988457	Down in DM+Veh vs Control+Veh	FALSE	TRUE	TRUE	No longer significantly different from control	0.572582626
DM+Wash	Nonsignificant genes	Amigo3	-0.463530134	0.000148691	0.224446363	0.324087239	-0.234095369	0.287820827	Down in DM+Veh vs Control+Veh	FALSE	TRUE	TRUE	No longer significantly different from control	0.484210942
DM+Wash	Nonsignificant genes	Slc7a7	-0.425744782	0.042007749	0.291936834	0.326397148	-0.126713939	0.72745074	Down in DM+Veh vs Control+Veh	FALSE	TRUE	TRUE	No longer significantly different from control	0.685708543
DM+Wash	Nonsignificant genes	Nbas	-0.323040961	0.001325072	0.140036746	0.329092789	-0.177544244	0.122408167	Down in DM+Veh vs Control+Veh	FALSE	TRUE	TRUE	No longer significantly different from control	0.433495326
DM+Wash	Nonsignificant genes	Kcnb2	-0.355756046	0.032213617	0.238141544	0.330468643	-0.112931659	0.628777187	Down in DM+Veh vs Control+Veh	FALSE	TRUE	TRUE	No longer significantly different from control	0.669395634
DM+Wash	Nonsignificant genes	Spata31f3	0.47486399	0.042879785	-0.309515816	0.338543637	0.168846653	0.679782456	Up in DM+Veh vs Control+Veh	FALSE	TRUE	TRUE	No longer significantly different from control	0.651798878
DM+Wash	Nonsignificant genes	Adam8	-0.692193539	0.000158795	0.305177842	0.342346506	-0.382355888	0.07550899	Down in DM+Veh vs Control+Veh	FALSE	TRUE	TRUE	No longer significantly different from control	0.440885135
DM+Wash	Nonsignificant genes	Mybl1	0.481030706	1.60E-05	-0.188162281	0.34383486	0.297339982	0.113634189	Up in DM+Veh vs Control+Veh	FALSE	TRUE	TRUE	No longer significantly different from control	0.391164803
DM+Wash	Nonsignificant genes	Epop	0.435425802	0.005518456	-0.226547884	0.34383486	0.214024969	0.392424598	Up in DM+Veh vs Control+Veh	FALSE	TRUE	TRUE	No longer significantly different from control	0.520290443
DM+Wash	Nonsignificant genes	Fam174c	-0.359055106	0.007705671	0.200270192	0.34383486	-0.153559753	0.490356348	Down in DM+Veh vs Control+Veh	FALSE	TRUE	TRUE	No longer significantly different from control	0.55777007
DM+Wash	Nonsignificant genes	Dok3	-0.670822052	0.001584114	0.337806065	0.344657805	-0.327665944	0.090255957	Down in DM+Veh vs Control+Veh	FALSE	TRUE	TRUE	No longer significantly different from control	0.503570305
DM+Wash	Nonsignificant genes	Cfap251	-0.434306468	3.70E-05	0.174841165	0.345840685	-0.254343121	0.007492039	Down in DM+Veh vs Control+Veh	FALSE	TRUE	FALSE	Still significantly different from control	0.402575549
DM+Wash	Nonsignificant genes	Ppp1r1b	0.509806641	0.002393139	-0.2582692	0.348666688	0.256431511	0.225582193	Up in DM+Veh vs Control+Veh	FALSE	TRUE	TRUE	No longer significantly different from control	0.506602267
DM+Wash	Nonsignificant genes	Cd151	0.337404383	0.009262608	-0.20185795	0.349326268	0.141095879	0.620608879	Up in DM+Veh vs Control+Veh	FALSE	TRUE	TRUE	No longer significantly different from control	0.598267124
DM+Wash	Nonsignificant genes	Ovca2	-0.435196629	0.001871487	0.22180534	0.3494127	-0.208456912	0.335818687	Down in DM+Veh vs Control+Veh	FALSE	TRUE	TRUE	No longer significantly different from control	0.509666953
DM+Wash	Nonsignificant genes	Shisa7	-0.472670927	0.000177913	0.17807033	0.352375057	-0.28972888	0.008596359	Down in DM+Veh vs Control+Veh	FALSE	TRUE	FALSE	Still significantly different from control	0.376732141
DM+Wash	Nonsignificant genes	Clic6	0.413270253	0.02228968	-0.205586817	0.355890353	0.211752424	0.36308903	Up in DM+Veh vs Control+Veh	FALSE	TRUE	TRUE	No longer significantly different from control	0.497463381
DM+Wash	Nonsignificant genes	Dok7	0.580754874	0.000472217	-0.289821039	0.355908504	0.295496968	0.317787229	Up in DM+Veh vs Control+Veh	FALSE	TRUE	TRUE	No longer significantly different from control	0.499041941
DM+Wash	Nonsignificant genes	Cnmd	-0.479334304	0.00103239	0.223289953	0.356702894	-0.251462254	0.16628871	Down in DM+Veh vs Control+Veh	FALSE	TRUE	TRUE	No longer significantly different from control	0.465833451
DM+Wash	Nonsignificant genes	Pde6c	-0.331382362	5.12E-05	0.115184468	0.358725043	-0.211169674	0.081087985	Down in DM+Veh vs Control+Veh	FALSE	TRUE	TRUE	No longer significantly different from control	0.347587805
DM+Wash	Nonsignificant genes	Sema3b	0.351065231	0.044044971	-0.285310789	0.358725043	0.072305038	0.90973378	Up in DM+Veh vs Control+Veh	FALSE	TRUE	TRUE	No longer significantly different from control	0.812700215
DM+Wash	Nonsignificant genes	Krtcap3	-0.382552145	0.018603502	0.230283756	0.361970614	-0.146738878	0.584899686	Down in DM+Veh vs Control+Veh	FALSE	TRUE	TRUE	No longer significantly different from control	0.601966972
DM+Wash	Nonsignificant genes	Slc27a3	-0.431658358	0.00662857	0.247303209	0.362049894	-0.179366235	0.544523598	Down in DM+Veh vs Control+Veh	FALSE	TRUE	TRUE	No longer significantly different from control	0.572914215
DM+Wash	Nonsignificant genes	Plscr2	0.746871795	0.001412346	-0.291581808	0.363198114	0.459546575	0.133691379	Up in DM+Veh vs Control+Veh	FALSE	TRUE	TRUE	No longer significantly different from control	0.390404096
DM+Wash	Nonsignificant genes	Ckmt1	-0.349283914	7.09E-06	0.11212878	0.363467854	-0.231830705	0.003725701	Down in DM+Veh vs Control+Veh	FALSE	TRUE	FALSE	Still significantly different from control	0.321024747
DM+Wash	Nonsignificant genes	Grm6	-0.43867488	0.000718671	0.181934257	0.365344469	-0.251652561	0.016173427	Down in DM+Veh vs Control+Veh	FALSE	TRUE	FALSE	Still significantly different from control	0.414735981
DM+Wash	Nonsignificant genes	Pla2g4b	-0.559113284	0.010660583	0.291634004	0.37157699	-0.262512114	0.344874169	Down in DM+Veh vs Control+Veh	FALSE	TRUE	TRUE	No longer significantly different from control	0.521600922
DM+Wash	Nonsignificant genes	Pld5	0.98287235	0.04850718	-0.651008252	0.374737291	0.336848909	0.720068024	Up in DM+Veh vs Control+Veh	FALSE	TRUE	TRUE	No longer significantly different from control	0.662352799
DM+Wash	Nonsignificant genes	Ccdc163	-0.473843962	4.27E-05	0.156472253	0.374818792	-0.311599334	0.001049162	Down in DM+Veh vs Control+Veh	FALSE	TRUE	FALSE	Still significantly different from control	0.330218945
DM+Wash	Nonsignificant genes	Nudt14	0.350487484	0.003344932	-0.177681319	0.380107953	0.178676884	0.321905703	Up in DM+Veh vs Control+Veh	FALSE	TRUE	TRUE	No longer significantly different from control	0.506954819
DM+Wash	Nonsignificant genes	Cep41	-0.324762649	0.015370528	0.177360586	0.381853374	-0.141472895	0.337731946	Down in DM+Veh vs Control+Veh	FALSE	TRUE	TRUE	No longer significantly different from control	0.546123722
DM+Wash	Nonsignificant genes	Mgst1	0.89256377	0.010580766	-0.531211699	0.382929728	0.367712751	0.562930571	Up in DM+Veh vs Control+Veh	FALSE	TRUE	TRUE	No longer significantly different from control	0.595152657
DM+Wash	Nonsignificant genes	Has3	-0.509690608	0.049098636	0.342763412	0.384016083	-0.162009835	0.710407656	Down in DM+Veh vs Control+Veh	FALSE	TRUE	TRUE	No longer significantly different from control	0.672493091
DM+Wash	Nonsignificant genes	Slc37a2	0.7108841	0.005729451	-0.349924707	0.384108059	0.366374566	0.042662495	Up in DM+Veh vs Control+Veh	FALSE	TRUE	FALSE	Still significantly different from control	0.492238759
DM+Wash	Nonsignificant genes	Erich3	-0.381486551	0.023330439	0.214607379	0.389596287	-0.160034882	0.435310634	Down in DM+Veh vs Control+Veh	FALSE	TRUE	TRUE	No longer significantly different from control	0.562555555
DM+Wash	Nonsignificant genes	Bid	0.466586723	0.036941896	-0.333602254	0.390254587	0.139869941	0.794047206	Up in DM+Veh vs Control+Veh	FALSE	TRUE	TRUE	No longer significantly different from control	0.714984455
DM+Wash	Nonsignificant genes	Best2	1.294458631	0.03372785	-0.634863741	0.39519991	0.665691679	0.53816803	Up in DM+Veh vs Control+Veh	FALSE	TRUE	TRUE	No longer significantly different from control	0.4904473
DM+Wash	Nonsignificant genes	Csrp3	-0.980556398	0.001532362	0.380310443	0.397064648	-0.594992854	0.04652026	Down in DM+Veh vs Control+Veh	FALSE	TRUE	FALSE	Still significantly different from control	0.387851676
DM+Wash	Nonsignificant genes	Gulo	-0.39904169	0.008290491	0.181091202	0.400316569	-0.212046277	0.322003751	Down in DM+Veh vs Control+Veh	FALSE	TRUE	TRUE	No longer significantly different from control	0.453815246
DM+Wash	Nonsignificant genes	Cldn1	1.197038682	0.034361381	-0.601584974	0.401203632	0.59930295	0.389746417	Up in DM+Veh vs Control+Veh	FALSE	TRUE	TRUE	No longer significantly different from control	0.502561014
DM+Wash	Nonsignificant genes	Foxp2	0.506755756	0.000706242	-0.284668489	0.403088329	0.226788942	0.565556136	Up in DM+Veh vs Control+Veh	FALSE	TRUE	TRUE	No longer significantly different from control	0.561746929
DM+Wash	Nonsignificant genes	L3mbtl1	-0.515136399	0.006733603	0.258274383	0.403088329	-0.251544615	0.297206118	Down in DM+Veh vs Control+Veh	FALSE	TRUE	TRUE	No longer significantly different from control	0.501370867
DM+Wash	Nonsignificant genes	Rskr	-0.369494541	0.001136562	0.134055566	0.404992894	-0.230320398	0.116626118	Down in DM+Veh vs Control+Veh	FALSE	TRUE	TRUE	No longer significantly different from control	0.362807975
DM+Wash	Nonsignificant genes	Marcksl1	0.432299829	0.000941628	-0.168391114	0.406025512	0.269127736	0.013807992	Up in DM+Veh vs Control+Veh	FALSE	TRUE	FALSE	Still significantly different from control	0.389523898
DM+Wash	Nonsignificant genes	Myo19	-0.358526448	0.003438833	0.163828137	0.406025512	-0.188742376	0.232480171	Down in DM+Veh vs Control+Veh	FALSE	TRUE	TRUE	No longer significantly different from control	0.456948539
DM+Wash	Nonsignificant genes	Psmg4	0.409218883	0.016181751	-0.202652674	0.406626947	0.211452892	0.455423182	Up in DM+Veh vs Control+Veh	FALSE	TRUE	TRUE	No longer significantly different from control	0.495218285
DM+Wash	Nonsignificant genes	Zfand4	0.339853763	0.031506511	-0.183272837	0.406626947	0.16187829	0.579026686	Up in DM+Veh vs Control+Veh	FALSE	TRUE	TRUE	No longer significantly different from control	0.5392697
DM+Wash	Nonsignificant genes	Nkd2	0.698161248	0.044185527	-0.457667185	0.407427637	0.24770155	0.752234765	Up in DM+Veh vs Control+Veh	FALSE	TRUE	TRUE	No longer significantly different from control	0.655532208
DM+Wash	Nonsignificant genes	Apobec2	0.545529603	0.008187689	-0.269634026	0.408199854	0.28252662	0.2481425	Up in DM+Veh vs Control+Veh	FALSE	TRUE	TRUE	No longer significantly different from control	0.494261034
DM+Wash	Nonsignificant genes	Ccl9	0.400213365	0.048398188	-0.287606214	0.411835648	0.11781919	0.823831811	Up in DM+Veh vs Control+Veh	FALSE	TRUE	TRUE	No longer significantly different from control	0.718632207
DM+Wash	Nonsignificant genes	Ptk2b	0.801055526	0.002826259	-0.335014414	0.412806074	0.470359786	0.119284626	Up in DM+Veh vs Control+Veh	FALSE	TRUE	TRUE	No longer significantly different from control	0.41821622
DM+Wash	Nonsignificant genes	Aass	0.515960532	0.000949907	-0.221667433	0.413252505	0.299725229	0.219754526	Up in DM+Veh vs Control+Veh	FALSE	TRUE	TRUE	No longer significantly different from control	0.429620909
DM+Wash	Nonsignificant genes	Zfp984	0.350020542	0.021272712	-0.170282102	0.414889819	0.184197829	0.305665418	Up in DM+Veh vs Control+Veh	FALSE	TRUE	TRUE	No longer significantly different from control	0.486491738
DM+Wash	Nonsignificant genes	Tenm1	-0.360332874	0.031183348	0.196859106	0.414889819	-0.157909149	0.394287812	Down in DM+Veh vs Control+Veh	FALSE	TRUE	TRUE	No longer significantly different from control	0.54632569
DM+Wash	Nonsignificant genes	X1700119H24Rik	-0.624574928	1.10E-06	0.215033081	0.41755253	-0.405277849	0.033516253	Down in DM+Veh vs Control+Veh	FALSE	TRUE	FALSE	Still significantly different from control	0.344287085
DM+Wash	Nonsignificant genes	Bmp4	0.795024331	0.002894157	-0.283125523	0.41755253	0.518331441	0.212300413	Up in DM+Veh vs Control+Veh	FALSE	TRUE	TRUE	No longer significantly different from control	0.356121835
DM+Wash	Nonsignificant genes	Heatr5b	-0.364959641	0.000183181	0.120985884	0.421110343	-0.238451968	0.012378944	Down in DM+Veh vs Control+Veh	FALSE	TRUE	FALSE	Still significantly different from control	0.331504829
DM+Wash	Nonsignificant genes	Gulp1	0.404656766	1.59E-05	-0.110217631	0.42135677	0.299237529	0.001005752	Up in DM+Veh vs Control+Veh	FALSE	TRUE	FALSE	Still significantly different from control	0.272373132
DM+Wash	Nonsignificant genes	Sptssa	0.320516663	0.002955353	-0.141545081	0.42135677	0.184188522	0.166658927	Up in DM+Veh vs Control+Veh	FALSE	TRUE	TRUE	No longer significantly different from control	0.441615359
DM+Wash	Nonsignificant genes	Pcdhga11	-0.485333252	0.015892225	0.234122056	0.427780894	-0.245663125	0.39560725	Down in DM+Veh vs Control+Veh	FALSE	TRUE	TRUE	No longer significantly different from control	0.482394426
DM+Wash	Nonsignificant genes	Gpx3	1.4030535	0.02602525	-0.570582513	0.428666596	0.838261965	0.353899008	Up in DM+Veh vs Control+Veh	FALSE	TRUE	TRUE	No longer significantly different from control	0.406671957
DM+Wash	Nonsignificant genes	Ephb4	0.362291797	0.047513724	-0.253046947	0.428722576	0.114367161	0.811266797	Up in DM+Veh vs Control+Veh	FALSE	TRUE	TRUE	No longer significantly different from control	0.698461708
DM+Wash	Nonsignificant genes	Gm16982	-0.440581669	0.007364993	0.22445733	0.430869535	-0.211018177	0.24685526	Down in DM+Veh vs Control+Veh	FALSE	TRUE	TRUE	No longer significantly different from control	0.509456807
DM+Wash	Nonsignificant genes	Gm14399	-0.516267897	0.001721762	0.201801726	0.433361788	-0.309884553	0.048185759	Down in DM+Veh vs Control+Veh	FALSE	TRUE	FALSE	Still significantly different from control	0.390885676
DM+Wash	Nonsignificant genes	Srpx	-0.413296491	0.034467918	0.230801965	0.434768689	-0.178236326	0.414234295	Down in DM+Veh vs Control+Veh	FALSE	TRUE	TRUE	No longer significantly different from control	0.558441626
DM+Wash	Nonsignificant genes	Gadd45b	0.64981699	0.000454372	-0.371223465	0.437692975	0.284220989	0.47293848	Up in DM+Veh vs Control+Veh	FALSE	TRUE	TRUE	No longer significantly different from control	0.571273868
DM+Wash	Nonsignificant genes	Ism2	0.866866058	0.035925165	-0.352591129	0.444527767	0.519091015	0.282694786	Up in DM+Veh vs Control+Veh	FALSE	TRUE	TRUE	No longer significantly different from control	0.40674234
DM+Wash	Nonsignificant genes	Col11a2	-0.428568679	0.00914728	0.145227347	0.451179044	-0.277351402	0.201161605	Down in DM+Veh vs Control+Veh	FALSE	TRUE	TRUE	No longer significantly different from control	0.338865984
DM+Wash	Nonsignificant genes	Socs3	0.324833416	0.026675559	-0.188598853	0.451179044	0.143833931	0.713855869	Up in DM+Veh vs Control+Veh	FALSE	TRUE	TRUE	No longer significantly different from control	0.580601758
DM+Wash	Nonsignificant genes	Atp2a3	-0.389007599	0.040200603	0.235747083	0.459362014	-0.149026209	0.684213252	Down in DM+Veh vs Control+Veh	FALSE	TRUE	TRUE	No longer significantly different from control	0.606021794
DM+Wash	Nonsignificant genes	X9330102E08Rik	-0.509728111	0.002906164	0.203452016	0.46008571	-0.301125139	0.122602893	Down in DM+Veh vs Control+Veh	FALSE	TRUE	TRUE	No longer significantly different from control	0.399138308
DM+Wash	Nonsignificant genes	Dnai7	-0.441061766	0.017079181	0.209181417	0.46008571	-0.226603543	0.457044873	Down in DM+Veh vs Control+Veh	FALSE	TRUE	TRUE	No longer significantly different from control	0.474267852
DM+Wash	Nonsignificant genes	Acvrl1	0.498886253	0.001710573	-0.158198342	0.460801536	0.344697303	0.072947608	Up in DM+Veh vs Control+Veh	FALSE	TRUE	TRUE	No longer significantly different from control	0.317103029
DM+Wash	Nonsignificant genes	Armcx5	0.352216997	0.002544919	-0.155261643	0.462560951	0.2019997	0.302145627	Up in DM+Veh vs Control+Veh	FALSE	TRUE	TRUE	No longer significantly different from control	0.440812466
DM+Wash	Nonsignificant genes	Tk1	-0.523778745	0.041886584	0.3022612	0.465878694	-0.217135225	0.489951313	Down in DM+Veh vs Control+Veh	FALSE	TRUE	TRUE	No longer significantly different from control	0.577078018
DM+Wash	Nonsignificant genes	Rcvrn	-0.320666881	0.001013252	0.103587384	0.470125253	-0.21170026	0.029964046	Down in DM+Veh vs Control+Veh	FALSE	TRUE	FALSE	Still significantly different from control	0.323037363
DM+Wash	Nonsignificant genes	Disp2	-0.41686162	0.000594618	0.130079059	0.474281899	-0.281361581	0.013970164	Down in DM+Veh vs Control+Veh	FALSE	TRUE	FALSE	Still significantly different from control	0.312043739
DM+Wash	Nonsignificant genes	X9230116N13Rik	0.505629416	0.022779786	-0.28138111	0.474281899	0.23064028	0.55300859	Up in DM+Veh vs Control+Veh	FALSE	TRUE	TRUE	No longer significantly different from control	0.556496716
DM+Wash	Nonsignificant genes	Sv2c	-0.322876967	0.021272712	0.152746788	0.47482107	-0.164809834	0.220531971	Down in DM+Veh vs Control+Veh	FALSE	TRUE	TRUE	No longer significantly different from control	0.473080471
DM+Wash	Nonsignificant genes	Hhipl1	0.422131323	0.032791634	-0.191488253	0.47482107	0.236446654	0.311575328	Up in DM+Veh vs Control+Veh	FALSE	TRUE	TRUE	No longer significantly different from control	0.453622469
DM+Wash	Nonsignificant genes	Hgf	0.329523511	0.010003849	-0.172583766	0.47522291	0.160756914	0.57596927	Up in DM+Veh vs Control+Veh	FALSE	TRUE	TRUE	No longer significantly different from control	0.523737336
DM+Wash	Nonsignificant genes	Timp3	0.52496667	0.012619863	-0.261106111	0.476944802	0.269618042	0.425198008	Up in DM+Veh vs Control+Veh	FALSE	TRUE	TRUE	No longer significantly different from control	0.497376549
DM+Wash	Nonsignificant genes	Adhfe1	0.493884351	0.003103203	-0.19879262	0.477257048	0.300413507	0.140770736	Up in DM+Veh vs Control+Veh	FALSE	TRUE	TRUE	No longer significantly different from control	0.40250844
DM+Wash	Nonsignificant genes	Cgnl1	0.445875629	0.037812208	-0.171733951	0.478544691	0.279785793	0.357670089	Up in DM+Veh vs Control+Veh	FALSE	TRUE	TRUE	No longer significantly different from control	0.385161108
DM+Wash	Nonsignificant genes	Nrxn1	-0.339701806	0.002468193	0.128452029	0.480185163	-0.206007041	0.043297604	Down in DM+Veh vs Control+Veh	FALSE	TRUE	FALSE	Still significantly different from control	0.378131722
DM+Wash	Nonsignificant genes	Lrguk	-0.41668656	0.015575481	0.163332548	0.486169038	-0.248685357	0.258286272	Down in DM+Veh vs Control+Veh	FALSE	TRUE	TRUE	No longer significantly different from control	0.391979399
DM+Wash	Nonsignificant genes	Cyp26a1	0.595248857	0.043200929	-0.348146108	0.486736508	0.252447511	0.714289886	Up in DM+Veh vs Control+Veh	FALSE	TRUE	TRUE	No longer significantly different from control	0.584874887
DM+Wash	Nonsignificant genes	Nqo1	0.63080859	0.004738326	-0.264301891	0.488100709	0.371087897	0.232480171	Up in DM+Veh vs Control+Veh	FALSE	TRUE	TRUE	No longer significantly different from control	0.418989049
DM+Wash	Nonsignificant genes	Nav3	-0.405029444	0.002225597	0.161240501	0.489694729	-0.240234846	0.054005398	Down in DM+Veh vs Control+Veh	FALSE	TRUE	TRUE	No longer significantly different from control	0.398095751
DM+Wash	Nonsignificant genes	Slc27a6	0.52502461	0.002798635	-0.18824112	0.493873199	0.339836875	0.269345963	Up in DM+Veh vs Control+Veh	FALSE	TRUE	TRUE	No longer significantly different from control	0.358537706
DM+Wash	Nonsignificant genes	Pcyox1l	-0.329836051	0.005108248	0.137694215	0.498356617	-0.186975676	0.267730245	Down in DM+Veh vs Control+Veh	FALSE	TRUE	TRUE	No longer significantly different from control	0.417462598
DM+Wash	Nonsignificant genes	Mroh7	-0.464999474	0.016910013	0.192862922	0.498884769	-0.265545392	0.350631483	Down in DM+Veh vs Control+Veh	FALSE	TRUE	TRUE	No longer significantly different from control	0.414759442
DM+Wash	Nonsignificant genes	Tph2	-0.537060615	0.03274149	0.276972925	0.498884769	-0.256309084	0.282694786	Down in DM+Veh vs Control+Veh	FALSE	TRUE	TRUE	No longer significantly different from control	0.515720046
DM+Wash	Nonsignificant genes	Fndc8	-0.708681632	0.00223369	0.236168733	0.502755824	-0.467102193	0.087673031	Down in DM+Veh vs Control+Veh	FALSE	TRUE	TRUE	No longer significantly different from control	0.333250817
DM+Wash	Nonsignificant genes	Nxnl1	-0.372879712	1.82E-07	0.086264973	0.502816757	-0.2814535	4.26E-06	Down in DM+Veh vs Control+Veh	FALSE	TRUE	FALSE	Still significantly different from control	0.231347992
DM+Wash	Nonsignificant genes	Itga10	-0.690097302	0.000217963	0.23238783	0.503911945	-0.453575201	0.108089983	Down in DM+Veh vs Control+Veh	FALSE	TRUE	TRUE	No longer significantly different from control	0.33674647
DM+Wash	Nonsignificant genes	Pcdhgb7	-0.417633172	0.019277665	0.194362083	0.504568346	-0.219083795	0.364410814	Down in DM+Veh vs Control+Veh	FALSE	TRUE	TRUE	No longer significantly different from control	0.465389475
DM+Wash	Nonsignificant genes	Larp1b	0.452239594	0.005051389	-0.197030832	0.505586139	0.260097145	0.292505214	Up in DM+Veh vs Control+Veh	FALSE	TRUE	TRUE	No longer significantly different from control	0.435677979
DM+Wash	Nonsignificant genes	Magohb	0.397362645	0.001484185	-0.171124309	0.519735794	0.231366455	0.413788053	Up in DM+Veh vs Control+Veh	FALSE	TRUE	TRUE	No longer significantly different from control	0.430650217
DM+Wash	Nonsignificant genes	Grm1	-0.379945024	0.01105873	0.152488149	0.519735794	-0.221685719	0.186979533	Down in DM+Veh vs Control+Veh	FALSE	TRUE	TRUE	No longer significantly different from control	0.401342666
DM+Wash	Nonsignificant genes	E130310I04Rik	-0.458449961	2.77E-05	0.150584784	0.519802164	-0.303247309	0.222178804	Down in DM+Veh vs Control+Veh	FALSE	TRUE	TRUE	No longer significantly different from control	0.328465039
DM+Wash	Nonsignificant genes	X2900052N01Rik	0.402113301	0.00743114	-0.156468178	0.522791997	0.251410663	0.265328822	Up in DM+Veh vs Control+Veh	FALSE	TRUE	TRUE	No longer significantly different from control	0.389114653
DM+Wash	Nonsignificant genes	Ifih1	0.496516443	0.024679943	-0.168284229	0.522791997	0.332707858	0.285562989	Up in DM+Veh vs Control+Veh	FALSE	TRUE	TRUE	No longer significantly different from control	0.338929821
DM+Wash	Nonsignificant genes	Zfp511	-0.342962199	0.000181062	0.096441381	0.525550878	-0.24126551	0.022677044	Down in DM+Veh vs Control+Veh	FALSE	TRUE	FALSE	Still significantly different from control	0.281201197
DM+Wash	Nonsignificant genes	Car3	-0.581683245	0.024270527	0.213439575	0.526668169	-0.361383135	0.585809148	Down in DM+Veh vs Control+Veh	FALSE	TRUE	TRUE	No longer significantly different from control	0.36693437
DM+Wash	Nonsignificant genes	Tex30	0.391918266	0.013562251	-0.146103246	0.532321758	0.249922405	0.259856305	Up in DM+Veh vs Control+Veh	FALSE	TRUE	TRUE	No longer significantly different from control	0.37279009
DM+Wash	Nonsignificant genes	Pcdhga2	-0.372181613	0.034516063	0.16969996	0.533889738	-0.197019692	0.495179019	Down in DM+Veh vs Control+Veh	FALSE	TRUE	TRUE	No longer significantly different from control	0.455960084
DM+Wash	Nonsignificant genes	Rorc	0.367752763	0.003291864	-0.178022784	0.537826608	0.194185934	0.555831214	Up in DM+Veh vs Control+Veh	FALSE	TRUE	TRUE	No longer significantly different from control	0.484082792
DM+Wash	Nonsignificant genes	Zfp995	0.368798896	0.00743114	-0.135595643	0.53902259	0.237730046	0.235526434	Up in DM+Veh vs Control+Veh	FALSE	TRUE	TRUE	No longer significantly different from control	0.367668246
DM+Wash	Nonsignificant genes	Gm5460	0.507548417	0.003313801	-0.167560874	0.541328486	0.342990725	0.003928203	Up in DM+Veh vs Control+Veh	FALSE	TRUE	FALSE	Still significantly different from control	0.330137713
DM+Wash	Nonsignificant genes	Zscan22	-0.362720453	1.55E-05	0.093300838	0.54538949	-0.264283415	0.000271099	Down in DM+Veh vs Control+Veh	FALSE	TRUE	FALSE	Still significantly different from control	0.257225193
DM+Wash	Nonsignificant genes	Tmem51	0.462531357	0.021408873	-0.22620535	0.547818279	0.241068701	0.527264001	Up in DM+Veh vs Control+Veh	FALSE	TRUE	TRUE	No longer significantly different from control	0.48905949
DM+Wash	Nonsignificant genes	Rnase4	0.711990204	0.000181062	-0.184358523	0.551062297	0.532586513	0.028912916	Up in DM+Veh vs Control+Veh	FALSE	TRUE	FALSE	Still significantly different from control	0.258934072
DM+Wash	Nonsignificant genes	Suclg2	0.652713123	0.019277665	-0.284991019	0.552396404	0.374301914	0.496862522	Up in DM+Veh vs Control+Veh	FALSE	TRUE	TRUE	No longer significantly different from control	0.436625232
DM+Wash	Nonsignificant genes	Tnfrsf1a	0.444995415	0.009892495	-0.158106661	0.553901907	0.292155431	0.260415813	Up in DM+Veh vs Control+Veh	FALSE	TRUE	TRUE	No longer significantly different from control	0.355299527
DM+Wash	Nonsignificant genes	Trmt61b	0.331284169	0.005108462	-0.120464599	0.554931142	0.216160282	0.207619727	Up in DM+Veh vs Control+Veh	FALSE	TRUE	TRUE	No longer significantly different from control	0.363629204
DM+Wash	Nonsignificant genes	Catsper2	-0.453467549	4.99E-05	0.124054756	0.555468381	-0.32490234	0.00766287	Down in DM+Veh vs Control+Veh	FALSE	TRUE	FALSE	Still significantly different from control	0.273569203
DM+Wash	Nonsignificant genes	Arhgdib	-0.560360908	0.004139924	0.197438795	0.560270353	-0.358069789	0.061791051	Down in DM+Veh vs Control+Veh	FALSE	TRUE	TRUE	No longer significantly different from control	0.352342199
DM+Wash	Nonsignificant genes	Tdrd9	-0.392088929	0.003117615	0.095530092	0.560979539	-0.290219989	0.078136006	Down in DM+Veh vs Control+Veh	FALSE	TRUE	TRUE	No longer significantly different from control	0.243643942
DM+Wash	Nonsignificant genes	Cfap70	-0.588581914	1.88E-05	0.169415546	0.564337869	-0.41465565	0.005807192	Down in DM+Veh vs Control+Veh	FALSE	TRUE	FALSE	Still significantly different from control	0.28783682
DM+Wash	Nonsignificant genes	Parp10	-0.330854198	0.017005386	0.143934374	0.565201414	-0.183328848	0.308007426	Down in DM+Veh vs Control+Veh	FALSE	TRUE	TRUE	No longer significantly different from control	0.435038683
DM+Wash	Nonsignificant genes	Gnb3	-0.400353306	8.73E-08	0.077334384	0.566575425	-0.317837537	2.24E-06	Down in DM+Veh vs Control+Veh	FALSE	TRUE	FALSE	Still significantly different from control	0.193165344
DM+Wash	Nonsignificant genes	Cpq	0.371141893	0.047847211	-0.153598757	0.566575425	0.223423878	0.492986711	Up in DM+Veh vs Control+Veh	FALSE	TRUE	TRUE	No longer significantly different from control	0.41385454
DM+Wash	Nonsignificant genes	H2.K1	0.399365873	5.91E-06	-0.121513454	0.567995035	0.283686878	0.057826369	Up in DM+Veh vs Control+Veh	FALSE	TRUE	TRUE	No longer significantly different from control	0.304265992
DM+Wash	Nonsignificant genes	Ttc21a	-0.725452881	0.006544269	0.239397791	0.568598374	-0.480947302	0.106247196	Down in DM+Veh vs Control+Veh	FALSE	TRUE	TRUE	No longer significantly different from control	0.329997711
DM+Wash	Nonsignificant genes	Riiad1	0.601138438	0.010403926	-0.191469166	0.581518068	0.415459272	0.244495473	Up in DM+Veh vs Control+Veh	FALSE	TRUE	TRUE	No longer significantly different from control	0.318510936
DM+Wash	Nonsignificant genes	Nos1	-0.334332004	0.023203896	0.123210534	0.587743093	-0.206058837	0.219209571	Down in DM+Veh vs Control+Veh	FALSE	TRUE	TRUE	No longer significantly different from control	0.368527489
DM+Wash	Nonsignificant genes	Gstm7	0.470579304	0.007988339	-0.150329946	0.587744346	0.32604465	0.215977824	Up in DM+Veh vs Control+Veh	FALSE	TRUE	TRUE	No longer significantly different from control	0.319457199
DM+Wash	Nonsignificant genes	Mr1	0.444236529	0.001461619	-0.123654197	0.589376975	0.326689733	0.139606451	Up in DM+Veh vs Control+Veh	FALSE	TRUE	TRUE	No longer significantly different from control	0.278352159
DM+Wash	Nonsignificant genes	Adamts9	0.714043226	0.038012368	-0.262480237	0.58997051	0.453350597	0.233485552	Up in DM+Veh vs Control+Veh	FALSE	TRUE	TRUE	No longer significantly different from control	0.367597125
DM+Wash	Nonsignificant genes	Gm19410	-0.65261847	2.85E-06	0.216424904	0.590175315	-0.433280172	0.173816653	Down in DM+Veh vs Control+Veh	FALSE	TRUE	TRUE	No longer significantly different from control	0.331625466
DM+Wash	Nonsignificant genes	Kctd12b	0.449055257	0.013626043	-0.150705665	0.59602248	0.301964924	0.198468111	Up in DM+Veh vs Control+Veh	FALSE	TRUE	TRUE	No longer significantly different from control	0.335606059
DM+Wash	Nonsignificant genes	Npl	0.484375675	0.018058527	-0.262495805	0.600147667	0.226467494	0.750181766	Up in DM+Veh vs Control+Veh	FALSE	TRUE	TRUE	No longer significantly different from control	0.541926068
DM+Wash	Nonsignificant genes	Tnc	-0.352445489	0.028924362	0.128910386	0.602502726	-0.217136207	0.2694633	Down in DM+Veh vs Control+Veh	FALSE	TRUE	TRUE	No longer significantly different from control	0.365759786
DM+Wash	Nonsignificant genes	Clcn1	-0.413890875	0.000533953	0.134548847	0.603394821	-0.275513816	0.152780524	Down in DM+Veh vs Control+Veh	FALSE	TRUE	TRUE	No longer significantly different from control	0.325082902
DM+Wash	Nonsignificant genes	Dsc2	0.499893085	0.048593815	-0.225836352	0.60454185	0.279529375	0.557095669	Up in DM+Veh vs Control+Veh	FALSE	TRUE	TRUE	No longer significantly different from control	0.451769306
DM+Wash	Nonsignificant genes	Sugct	0.613579591	0.00223369	-0.171444649	0.609504072	0.447951294	0.121272712	Up in DM+Veh vs Control+Veh	FALSE	TRUE	TRUE	No longer significantly different from control	0.279417131
DM+Wash	Nonsignificant genes	Prkag3	0.505619593	0.007457383	-0.135863938	0.610604484	0.374026128	0.144044621	Up in DM+Veh vs Control+Veh	FALSE	TRUE	TRUE	No longer significantly different from control	0.268707819
DM+Wash	Nonsignificant genes	Crhbp	0.788163353	0.043089797	-0.190376063	0.627616123	0.602994957	0.253601676	Up in DM+Veh vs Control+Veh	FALSE	TRUE	TRUE	No longer significantly different from control	0.241543917
DM+Wash	Nonsignificant genes	H2.Q4	0.352170727	0.017521257	-0.114623498	0.627852026	0.242805324	0.283091564	Up in DM+Veh vs Control+Veh	FALSE	TRUE	TRUE	No longer significantly different from control	0.325477074
DM+Wash	Nonsignificant genes	Tst	0.701678222	0.019650466	-0.321234989	0.629648757	0.387869244	0.635275911	Up in DM+Veh vs Control+Veh	FALSE	TRUE	TRUE	No longer significantly different from control	0.457809547
DM+Wash	Nonsignificant genes	Myo1a	-0.349411145	0.04802301	0.151848659	0.632896841	-0.193168697	0.585809148	Down in DM+Veh vs Control+Veh	FALSE	TRUE	TRUE	No longer significantly different from control	0.434584476
DM+Wash	Nonsignificant genes	Zmym3	-0.325519208	0.006227534	0.076713603	0.634336359	-0.243174577	0.061579002	Down in DM+Veh vs Control+Veh	FALSE	TRUE	TRUE	No longer significantly different from control	0.235665364
DM+Wash	Nonsignificant genes	Baiap3	-0.392827289	0.01105873	0.123860496	0.642113544	-0.262623314	0.051304847	Down in DM+Veh vs Control+Veh	FALSE	TRUE	TRUE	No longer significantly different from control	0.315305225
DM+Wash	Nonsignificant genes	Itpr3	0.489895936	0.017837842	-0.143768173	0.642256505	0.351883498	0.228756372	Up in DM+Veh vs Control+Veh	FALSE	TRUE	TRUE	No longer significantly different from control	0.29346676
DM+Wash	Nonsignificant genes	Tle2	-0.451544307	0.001034428	0.110328453	0.642540565	-0.335422273	0.015090863	Down in DM+Veh vs Control+Veh	FALSE	TRUE	FALSE	Still significantly different from control	0.24433583
DM+Wash	Nonsignificant genes	P3h4	0.398650931	0.047297771	-0.151253854	0.643464471	0.253615798	0.519334636	Up in DM+Veh vs Control+Veh	FALSE	TRUE	TRUE	No longer significantly different from control	0.379414276
DM+Wash	Nonsignificant genes	Lipg	-0.583632152	0.037281625	0.216522069	0.645998381	-0.360353227	0.228291121	Down in DM+Veh vs Control+Veh	FALSE	TRUE	TRUE	No longer significantly different from control	0.370990646
DM+Wash	Nonsignificant genes	Gm35315	0.381394521	0.016817088	-0.115856407	0.648204565	0.270794077	0.283366527	Up in DM+Veh vs Control+Veh	FALSE	TRUE	TRUE	No longer significantly different from control	0.303770507
DM+Wash	Nonsignificant genes	Pcdhga8	-0.59306804	0.006348555	0.177910043	0.64824154	-0.411275298	0.037087517	Down in DM+Veh vs Control+Veh	FALSE	TRUE	FALSE	Still significantly different from control	0.299982516
DM+Wash	Nonsignificant genes	Id1	0.560453695	0.017737706	-0.200380217	0.649839614	0.366965768	0.379378462	Up in DM+Veh vs Control+Veh	FALSE	TRUE	TRUE	No longer significantly different from control	0.357532154
DM+Wash	Nonsignificant genes	Calr	-0.391779058	6.38E-05	0.062578834	0.652753623	-0.32380553	0.000848967	Down in DM+Veh vs Control+Veh	FALSE	TRUE	FALSE	Still significantly different from control	0.15972991
DM+Wash	Nonsignificant genes	Nmi	0.459804135	0.005927184	-0.137290932	0.654377472	0.327644619	0.16847073	Up in DM+Veh vs Control+Veh	FALSE	TRUE	TRUE	No longer significantly different from control	0.298585683
DM+Wash	Nonsignificant genes	Olfm4	0.353985464	0.000989072	-0.118165998	0.655489709	0.240258413	0.287139946	Up in DM+Veh vs Control+Veh	FALSE	TRUE	TRUE	No longer significantly different from control	0.333815961
DM+Wash	Nonsignificant genes	P2rx5	0.360263158	0.03452379	-0.152872593	0.658651637	0.210013404	0.61779311	Up in DM+Veh vs Control+Veh	FALSE	TRUE	TRUE	No longer significantly different from control	0.424335903
DM+Wash	Nonsignificant genes	Vsig10l	0.434170806	0.000880146	-0.104399363	0.659633399	0.334766848	0.034379228	Up in DM+Veh vs Control+Veh	FALSE	TRUE	FALSE	Still significantly different from control	0.240456894
DM+Wash	Nonsignificant genes	Cbs	0.518635483	0.01604559	-0.153624994	0.660695064	0.370272045	0.172120626	Up in DM+Veh vs Control+Veh	FALSE	TRUE	TRUE	No longer significantly different from control	0.296209956
DM+Wash	Nonsignificant genes	Kctd21	-0.320924446	0.035447034	0.112933639	0.660885421	-0.202379749	0.434794214	Down in DM+Veh vs Control+Veh	FALSE	TRUE	TRUE	No longer significantly different from control	0.351901016
DM+Wash	Nonsignificant genes	Tex15	0.325488	0.030323688	-0.104022804	0.667135875	0.225665442	0.251567544	Up in DM+Veh vs Control+Veh	FALSE	TRUE	TRUE	No longer significantly different from control	0.31959029
DM+Wash	Nonsignificant genes	Gldc	0.379895936	0.007507482	-0.10479621	0.675140175	0.280539486	0.099037985	Up in DM+Veh vs Control+Veh	FALSE	TRUE	TRUE	No longer significantly different from control	0.275855044
DM+Wash	Nonsignificant genes	Syn1	-0.353283147	0.002701394	0.071963532	0.679694636	-0.275555642	0.061717012	Down in DM+Veh vs Control+Veh	FALSE	TRUE	TRUE	No longer significantly different from control	0.203699307
DM+Wash	Nonsignificant genes	Csf2ra	-0.325133439	0.007364993	0.08335895	0.680339187	-0.235815733	0.02380717	Down in DM+Veh vs Control+Veh	FALSE	TRUE	FALSE	Still significantly different from control	0.256383812
DM+Wash	Nonsignificant genes	Pdzrn3	0.338209764	0.018850502	-0.096274633	0.683385495	0.246470018	0.206798863	Up in DM+Veh vs Control+Veh	FALSE	TRUE	TRUE	No longer significantly different from control	0.284659532
DM+Wash	Nonsignificant genes	Dnase1l1	0.414680819	0.02261802	-0.153290881	0.684520626	0.26811717	0.454035111	Up in DM+Veh vs Control+Veh	FALSE	TRUE	TRUE	No longer significantly different from control	0.369659927
DM+Wash	Nonsignificant genes	Fbxo36	-0.384193607	0.021272712	0.121025559	0.68489836	-0.259743185	0.164349951	Down in DM+Veh vs Control+Veh	FALSE	TRUE	TRUE	No longer significantly different from control	0.315011902
DM+Wash	Nonsignificant genes	Asl	0.36302811	0.001235369	-0.083892788	0.689270194	0.284757365	0.029964046	Up in DM+Veh vs Control+Veh	FALSE	TRUE	FALSE	Still significantly different from control	0.231091715
DM+Wash	Nonsignificant genes	Fermt3	-0.453830694	0.049283239	0.163127772	0.693960088	-0.285137597	0.367935598	Down in DM+Veh vs Control+Veh	FALSE	TRUE	TRUE	No longer significantly different from control	0.359446319
DM+Wash	Nonsignificant genes	Tspan2	0.325114306	0.0219354	-0.086787275	0.701157711	0.243829708	0.139606451	Up in DM+Veh vs Control+Veh	FALSE	TRUE	TRUE	No longer significantly different from control	0.266943881
DM+Wash	Nonsignificant genes	Lrp1b	-0.377660136	0.010715647	0.09550998	0.704286399	-0.276688328	0.150857244	Down in DM+Veh vs Control+Veh	FALSE	TRUE	TRUE	No longer significantly different from control	0.252899291
DM+Wash	Nonsignificant genes	Clca1	-0.408514806	0.009348398	0.131924088	0.711226424	-0.272792678	0.32941712	Down in DM+Veh vs Control+Veh	FALSE	TRUE	TRUE	No longer significantly different from control	0.322935879
DM+Wash	Nonsignificant genes	Csf1r	-0.351420228	0.01296346	-0.093217147	0.720030238	-0.43921605	0.005807192	Down in DM+Veh vs Control+Veh	FALSE	FALSE	FALSE	Still significantly different from control	0
DM+Wash	Nonsignificant genes	Cfap61	-0.325971524	2.37E-05	0.053096473	0.721449965	-0.267926267	0.010297925	Down in DM+Veh vs Control+Veh	FALSE	TRUE	FALSE	Still significantly different from control	0.162886845
DM+Wash	Nonsignificant genes	Ttc41	-0.328747859	0.018169132	0.101460294	0.724866146	-0.222655431	0.250169459	Down in DM+Veh vs Control+Veh	FALSE	TRUE	TRUE	No longer significantly different from control	0.308626477
DM+Wash	Nonsignificant genes	Bcar3	0.3584029	0.000460669	-0.078650304	0.726419188	0.285077696	0.04852839	Up in DM+Veh vs Control+Veh	FALSE	TRUE	FALSE	Still significantly different from control	0.219446618
DM+Wash	Nonsignificant genes	Atp1b3	0.512161939	0.032038215	-0.150447403	0.728952694	0.367416102	0.404877314	Up in DM+Veh vs Control+Veh	FALSE	TRUE	TRUE	No longer significantly different from control	0.293749675
DM+Wash	Nonsignificant genes	Ephx1	0.416817496	0.01576906	-0.161030588	0.731402955	0.262220407	0.624286527	Up in DM+Veh vs Control+Veh	FALSE	TRUE	TRUE	No longer significantly different from control	0.386333562
DM+Wash	Nonsignificant genes	Hspb6	-0.331113458	0.00021579	0.058954678	0.737829899	-0.267280718	0.02961127	Down in DM+Veh vs Control+Veh	FALSE	TRUE	FALSE	Still significantly different from control	0.178049779
DM+Wash	Nonsignificant genes	Alk	-0.419993779	0.027936148	0.110099182	0.738762127	-0.304281244	0.166504378	Down in DM+Veh vs Control+Veh	FALSE	TRUE	TRUE	No longer significantly different from control	0.262144792
DM+Wash	Nonsignificant genes	A830019P07Rik	0.330482551	0.044185527	-0.092416027	0.740811669	0.242766952	0.366906281	Up in DM+Veh vs Control+Veh	FALSE	TRUE	TRUE	No longer significantly different from control	0.279639655
DM+Wash	Nonsignificant genes	Castor1	0.649145797	0.019478742	-0.258273783	0.741765111	0.39512612	0.507523351	Up in DM+Veh vs Control+Veh	FALSE	TRUE	TRUE	No longer significantly different from control	0.397867142
DM+Wash	Nonsignificant genes	Nod2	0.610747317	0.021243348	0.144222368	0.742535409	0.760403338	0.013807992	Up in DM+Veh vs Control+Veh	FALSE	FALSE	FALSE	Still significantly different from control	0
DM+Wash	Nonsignificant genes	Nlrc3	-0.435561242	0.008493127	0.107768116	0.761580078	-0.323475751	0.188511922	Down in DM+Veh vs Control+Veh	FALSE	TRUE	TRUE	No longer significantly different from control	0.247423566
DM+Wash	Nonsignificant genes	Sec31b	0.411756596	0.035406975	-0.1147925	0.761691709	0.302912719	0.334793019	Up in DM+Veh vs Control+Veh	FALSE	TRUE	TRUE	No longer significantly different from control	0.278787276
DM+Wash	Nonsignificant genes	Ap1s3	0.468130343	0.015010497	-0.103212677	0.768963552	0.370119369	0.098151772	Up in DM+Veh vs Control+Veh	FALSE	TRUE	TRUE	No longer significantly different from control	0.220478503
DM+Wash	Nonsignificant genes	Gm3604	0.52561418	0.017016807	-0.114085215	0.779769406	0.416804565	0.1932986	Up in DM+Veh vs Control+Veh	FALSE	TRUE	TRUE	No longer significantly different from control	0.21705125
DM+Wash	Nonsignificant genes	Gramd2b	0.407625891	0.038012368	-0.099888903	0.780133209	0.313241411	0.377887663	Up in DM+Veh vs Control+Veh	FALSE	TRUE	TRUE	No longer significantly different from control	0.245050437
DM+Wash	Nonsignificant genes	Clstn2	-0.324769603	0.010841383	0.066686737	0.781425179	-0.25214012	0.012870466	Down in DM+Veh vs Control+Veh	FALSE	TRUE	FALSE	Still significantly different from control	0.205335526
DM+Wash	Nonsignificant genes	Mir1968	-0.400508198	0.03771178	0.089034355	0.786047124	-0.305116722	0.29120739	Down in DM+Veh vs Control+Veh	FALSE	TRUE	TRUE	No longer significantly different from control	0.222303451
DM+Wash	Nonsignificant genes	Acacb	0.445157202	0.045229377	-0.101270271	0.78809152	0.350029688	0.292802862	Up in DM+Veh vs Control+Veh	FALSE	TRUE	TRUE	No longer significantly different from control	0.227493277
DM+Wash	Nonsignificant genes	Cox7a1	0.525164195	0.048220905	-0.125057995	0.811432599	0.405695151	0.265079551	Up in DM+Veh vs Control+Veh	FALSE	TRUE	TRUE	No longer significantly different from control	0.238131228
DM+Wash	Nonsignificant genes	Pla2g2f	0.585900784	0.021704721	-0.100705688	0.816109012	0.488937699	0.088678308	Up in DM+Veh vs Control+Veh	FALSE	TRUE	TRUE	No longer significantly different from control	0.171881811
DM+Wash	Nonsignificant genes	Cdcp3	-0.832739765	3.84E-06	0.156385829	0.817271452	-0.672426235	0.173512153	Down in DM+Veh vs Control+Veh	FALSE	TRUE	TRUE	No longer significantly different from control	0.187796759
DM+Wash	Nonsignificant genes	Gdf10	1.03146264	0.007853705	-0.273238345	0.823350413	0.762404015	0.484387775	Up in DM+Veh vs Control+Veh	FALSE	TRUE	TRUE	No longer significantly different from control	0.264903773
DM+Wash	Nonsignificant genes	Psd4	-0.376281125	0.044230678	-0.08735482	0.827267416	-0.457416447	0.097019611	Down in DM+Veh vs Control+Veh	FALSE	FALSE	TRUE	No longer significantly different from control	0
DM+Wash	Nonsignificant genes	Lrrk1	-0.419910295	0.026103905	0.109372588	0.827385838	-0.30694154	0.398219439	Down in DM+Veh vs Control+Veh	FALSE	TRUE	TRUE	No longer significantly different from control	0.260466555
DM+Wash	Nonsignificant genes	Chst9	0.327448506	0.006161576	-0.059898518	0.832893698	0.272425487	0.201161605	Up in DM+Veh vs Control+Veh	FALSE	TRUE	TRUE	No longer significantly different from control	0.182925
DM+Wash	Nonsignificant genes	Rras	0.377404817	0.019478742	-0.087401753	0.835739872	0.29695464	0.406639607	Up in DM+Veh vs Control+Veh	FALSE	TRUE	TRUE	No longer significantly different from control	0.231586216
DM+Wash	Nonsignificant genes	Atf3	0.359004593	0.044185527	-0.066329569	0.838452757	0.297244073	0.15149926	Up in DM+Veh vs Control+Veh	FALSE	TRUE	TRUE	No longer significantly different from control	0.184759666
DM+Wash	Nonsignificant genes	Cyp39a1	0.379880239	0.027069693	-0.075868286	0.844918699	0.309855585	0.341318311	Up in DM+Veh vs Control+Veh	FALSE	TRUE	TRUE	No longer significantly different from control	0.199716328
DM+Wash	Nonsignificant genes	X2810049E08Rik	0.39297818	0.014851944	-0.068047269	0.845593719	0.33031353	0.206210036	Up in DM+Veh vs Control+Veh	FALSE	TRUE	TRUE	No longer significantly different from control	0.17315788
DM+Wash	Nonsignificant genes	Tmem255b	0.434198036	0.04850718	-0.078909956	0.847849681	0.359820651	0.196785378	Up in DM+Veh vs Control+Veh	FALSE	TRUE	TRUE	No longer significantly different from control	0.181737247
DM+Wash	Nonsignificant genes	Ube2t	0.928005073	0.000183181	-0.081734122	0.84915599	0.847931844	0.000311412	Up in DM+Veh vs Control+Veh	FALSE	TRUE	FALSE	Still significantly different from control	0.088075081
DM+Wash	Nonsignificant genes	Tshz3	-0.393186277	0.00913935	0.056863138	0.849842123	-0.331510211	0.080903533	Down in DM+Veh vs Control+Veh	FALSE	TRUE	TRUE	No longer significantly different from control	0.14462137
DM+Wash	Nonsignificant genes	Colec12	0.607583871	0.005926258	-0.076435148	0.852203615	0.536678015	0.056147019	Up in DM+Veh vs Control+Veh	FALSE	TRUE	TRUE	No longer significantly different from control	0.125801805
DM+Wash	Nonsignificant genes	Pak6	0.397777793	0.041399328	-0.061802813	0.85519888	0.341247485	0.232480171	Up in DM+Veh vs Control+Veh	FALSE	TRUE	TRUE	No longer significantly different from control	0.155370195
DM+Wash	Nonsignificant genes	Etfbkmt	0.372268915	0.018922387	-0.061042448	0.856903362	0.31629512	0.109817463	Up in DM+Veh vs Control+Veh	FALSE	TRUE	TRUE	No longer significantly different from control	0.163974068
DM+Wash	Nonsignificant genes	Nalcn	-0.333583281	0.001650399	0.040302936	0.86010713	-0.28819565	0.009704374	Down in DM+Veh vs Control+Veh	FALSE	TRUE	FALSE	Still significantly different from control	0.120818215
DM+Wash	Nonsignificant genes	Slc16a12	1.127598191	0.015358829	-0.119457136	0.860678935	1.014499869	0.1267008	Up in DM+Veh vs Control+Veh	FALSE	TRUE	TRUE	No longer significantly different from control	0.105939454
DM+Wash	Nonsignificant genes	Pcdhb6	-0.399452205	0.027568417	0.062710858	0.867508803	-0.330956728	0.109634317	Down in DM+Veh vs Control+Veh	FALSE	TRUE	TRUE	No longer significantly different from control	0.156992144
DM+Wash	Nonsignificant genes	Syne4	-0.413117665	0.019679517	0.051069813	0.870614598	-0.356084897	0.101532273	Down in DM+Veh vs Control+Veh	FALSE	TRUE	TRUE	No longer significantly different from control	0.1236205
DM+Wash	Nonsignificant genes	Sord	0.424384128	0.01039578	-0.100537374	0.873032626	0.329713977	0.539503571	Up in DM+Veh vs Control+Veh	FALSE	TRUE	TRUE	No longer significantly different from control	0.236901823
DM+Wash	Nonsignificant genes	Ceacam1	0.428486239	0.021510879	0.048064656	0.884934396	0.481094458	0.011749005	Up in DM+Veh vs Control+Veh	FALSE	FALSE	FALSE	Still significantly different from control	0
DM+Wash	Nonsignificant genes	Tspan14	0.366419852	0.020280326	-0.049967021	0.888347413	0.321912659	0.212300413	Up in DM+Veh vs Control+Veh	FALSE	TRUE	TRUE	No longer significantly different from control	0.136365484
DM+Wash	Nonsignificant genes	Grin1	-0.352027335	0.008170749	0.033385155	0.895226793	-0.312961774	0.007887066	Down in DM+Veh vs Control+Veh	FALSE	TRUE	FALSE	Still significantly different from control	0.094836824
DM+Wash	Nonsignificant genes	Adprhl1	0.540225544	0.010216752	-0.058120444	0.89882418	0.487915675	0.071522606	Up in DM+Veh vs Control+Veh	FALSE	TRUE	TRUE	No longer significantly different from control	0.107585517
DM+Wash	Nonsignificant genes	Rph3al	0.395428897	0.008777065	-0.045393307	0.906773968	0.357573132	0.174624722	Up in DM+Veh vs Control+Veh	FALSE	TRUE	TRUE	No longer significantly different from control	0.114795118
DM+Wash	Nonsignificant genes	Col5a3	0.968189843	0.000147319	-0.093440916	0.912284331	0.881870585	0.012378944	Up in DM+Veh vs Control+Veh	FALSE	TRUE	FALSE	Still significantly different from control	0.096510945
DM+Wash	Nonsignificant genes	Gm19466	-0.377999505	0.0311474	0.043035925	0.913509784	-0.329228695	0.139606451	Down in DM+Veh vs Control+Veh	FALSE	TRUE	TRUE	No longer significantly different from control	0.113851803
DM+Wash	Nonsignificant genes	Chac1	-0.471553977	0.046258988	0.053656329	0.916695674	-0.412191527	0.322003751	Down in DM+Veh vs Control+Veh	FALSE	TRUE	TRUE	No longer significantly different from control	0.113786186
DM+Wash	Nonsignificant genes	Rab3il1	0.33723599	0.018755431	0.035551931	0.917931496	0.378677601	0.111070824	Up in DM+Veh vs Control+Veh	FALSE	FALSE	TRUE	No longer significantly different from control	0
DM+Wash	Nonsignificant genes	Cspg4b	0.529942536	0.032367638	-0.054295718	0.925719451	0.48212515	0.224841291	Up in DM+Veh vs Control+Veh	FALSE	TRUE	TRUE	No longer significantly different from control	0.102455859
DM+Wash	Nonsignificant genes	Fstl3	0.731507239	0.000668372	-0.044083605	0.928707771	0.693685601	0.002427537	Up in DM+Veh vs Control+Veh	FALSE	TRUE	FALSE	Still significantly different from control	0.060264072
DM+Wash	Nonsignificant genes	Tmem116	0.367907667	0.023573914	-0.023677974	0.936328987	0.34915362	0.056588596	Up in DM+Veh vs Control+Veh	FALSE	TRUE	TRUE	No longer significantly different from control	0.064358469
DM+Wash	Nonsignificant genes	Nbl1	0.348187984	0.009311435	-0.022303459	0.940891916	0.331975563	0.207001819	Up in DM+Veh vs Control+Veh	FALSE	TRUE	TRUE	No longer significantly different from control	0.064055797
DM+Wash	Nonsignificant genes	Rgs11	-0.341567582	0.006309597	-0.016408523	0.944874233	-0.35263541	0.005885364	Down in DM+Veh vs Control+Veh	FALSE	FALSE	FALSE	Still significantly different from control	0
DM+Wash	Nonsignificant genes	Parp3	0.472158598	0.002853123	-0.031302463	0.945789416	0.44626943	0.143322336	Up in DM+Veh vs Control+Veh	FALSE	TRUE	TRUE	No longer significantly different from control	0.0662965
DM+Wash	Nonsignificant genes	Rec8	-0.343850626	0.010646919	0.018211113	0.954791006	-0.320861741	0.092916736	Down in DM+Veh vs Control+Veh	FALSE	TRUE	TRUE	No longer significantly different from control	0.052962279
DM+Wash	Nonsignificant genes	Serpinb9	0.351155366	0.025817742	-0.014862961	0.956166097	0.341506176	0.073857093	Up in DM+Veh vs Control+Veh	FALSE	TRUE	TRUE	No longer significantly different from control	0.042325884
DM+Wash	Nonsignificant genes	Mirg	-0.431794239	0.034876412	0.014420429	0.970540217	-0.41194126	0.087778351	Down in DM+Veh vs Control+Veh	FALSE	TRUE	TRUE	No longer significantly different from control	0.033396529
DM+Wash	Nonsignificant genes	Adcy7	-0.39894863	0.018845961	0.014506056	0.971376112	-0.380172649	0.02229809	Down in DM+Veh vs Control+Veh	FALSE	TRUE	FALSE	Still significantly different from control	0.036360712
DM+Wash	Nonsignificant genes	Mmp9	-0.324186501	0.011695342	-0.008553563	0.973958936	-0.326806136	0.02380717	Down in DM+Veh vs Control+Veh	FALSE	FALSE	FALSE	Still significantly different from control	0
DM+Wash	Nonsignificant genes	Fsbp	0.385252816	0.00045311	0.007046168	0.977635447	0.397420321	0.004277498	Up in DM+Veh vs Control+Veh	FALSE	FALSE	FALSE	Still significantly different from control	0
DM+Wash	Nonsignificant genes	Ccdc187	0.964199926	0.008290491	0.021667645	0.979117129	0.990932438	0.000760393	Up in DM+Veh vs Control+Veh	FALSE	FALSE	FALSE	Still significantly different from control	0
DM+Wash	Nonsignificant genes	Slc5a5	0.320966274	0.019209554	-0.005958223	0.983022463	0.319436012	0.019144393	Up in DM+Veh vs Control+Veh	FALSE	TRUE	FALSE	Still significantly different from control	0.018563392
DM+Wash	Nonsignificant genes	Pcdhb8	-0.354025216	0.042191741	0.006818899	0.985308563	-0.342472153	0.140770736	Down in DM+Veh vs Control+Veh	FALSE	TRUE	TRUE	No longer significantly different from control	0.019261054
DM+Wash	Nonsignificant genes	Efna1	0.483206375	0.022855974	0.006378564	0.989106689	0.494984472	0.157716576	Up in DM+Veh vs Control+Veh	FALSE	FALSE	TRUE	No longer significantly different from control	0
DM+Wash	Nonsignificant genes	Stag3	0.338999185	0.007342703	0.000490499	0.997915957	0.345187166	0.005807192	Up in DM+Veh vs Control+Veh	FALSE	FALSE	FALSE	Still significantly different from control	0
DM+Wash	Nonsignificant genes	Sros1	-1.200708149	1.40E-06	0.497698962	NA	-0.70146454	0.002300707	Down in DM+Veh vs Control+Veh	FALSE	TRUE	FALSE	Still significantly different from control	0.414504526
DM+Wash	Nonsignificant genes	Anln	1.047378277	0.000223125	-0.455906585	NA	0.596022943	NA	Up in DM+Veh vs Control+Veh	FALSE	TRUE	FALSE	Missing from treated vs control comparison	0.435283598
DM+Wash	Nonsignificant genes	Akr1b8	0.913484576	0.000743491	-0.36485824	NA	0.554928252	NA	Up in DM+Veh vs Control+Veh	FALSE	TRUE	FALSE	Missing from treated vs control comparison	0.399413684
DM+Wash	Nonsignificant genes	Smim3	0.652114734	0.001027187	-0.296468501	NA	0.362607835	NA	Up in DM+Veh vs Control+Veh	FALSE	TRUE	FALSE	Missing from treated vs control comparison	0.454626288
DM+Wash	Nonsignificant genes	Cyp4f15	1.215219151	0.002311204	-0.376313933	NA	0.845487969	NA	Up in DM+Veh vs Control+Veh	FALSE	TRUE	FALSE	Missing from treated vs control comparison	0.309667547
DM+Wash	Nonsignificant genes	A730036I17Rik	-0.567136865	0.005849096	0.432938519	NA	-0.128090109	0.805787004	Down in DM+Veh vs Control+Veh	FALSE	TRUE	TRUE	No longer significantly different from control	0.763375731
DM+Wash	Nonsignificant genes	A730081D07Rik	-0.741389073	0.005951473	0.309833346	NA	-0.427721667	NA	Down in DM+Veh vs Control+Veh	FALSE	TRUE	FALSE	Missing from treated vs control comparison	0.417909243
DM+Wash	Nonsignificant genes	Tnfsfm13	-0.482166155	0.006858902	0.325211698	NA	-0.152123882	0.673774839	Down in DM+Veh vs Control+Veh	FALSE	TRUE	TRUE	No longer significantly different from control	0.674480559
DM+Wash	Nonsignificant genes	Sytl1	-0.771532871	0.007499528	0.608026204	NA	-0.161493581	NA	Down in DM+Veh vs Control+Veh	FALSE	TRUE	FALSE	Missing from treated vs control comparison	0.788075566
DM+Wash	Nonsignificant genes	Cdh19	0.886094233	0.008011625	-0.222244894	NA	0.667503177	NA	Up in DM+Veh vs Control+Veh	FALSE	TRUE	FALSE	Missing from treated vs control comparison	0.250814062
DM+Wash	Nonsignificant genes	Tm6sf2	-0.646269311	0.009272819	0.339348736	NA	-0.301190386	0.36282974	Down in DM+Veh vs Control+Veh	FALSE	TRUE	TRUE	No longer significantly different from control	0.525088736
DM+Wash	Nonsignificant genes	X4930405J17Rik	-0.564496996	0.00989039	0.076299927	NA	-0.482815412	0.164349951	Down in DM+Veh vs Control+Veh	FALSE	TRUE	TRUE	No longer significantly different from control	0.135164452
DM+Wash	Nonsignificant genes	Sst	0.623376166	0.010360597	-0.518206567	NA	0.110031419	NA	Up in DM+Veh vs Control+Veh	FALSE	TRUE	FALSE	Missing from treated vs control comparison	0.831290311
DM+Wash	Nonsignificant genes	Noxred1	-0.673331978	0.013046706	0.370072908	NA	-0.298131669	NA	Down in DM+Veh vs Control+Veh	FALSE	TRUE	FALSE	Missing from treated vs control comparison	0.549614336
DM+Wash	Nonsignificant genes	A1bg	-0.780281089	0.016373354	0.709517887	NA	-0.065191995	0.915742817	Down in DM+Veh vs Control+Veh	FALSE	TRUE	TRUE	No longer significantly different from control	0.909310628
DM+Wash	Nonsignificant genes	Bcl2l15	-0.529083161	0.016443105	0.37197679	NA	-0.154822284	0.773333865	Down in DM+Veh vs Control+Veh	FALSE	TRUE	TRUE	No longer significantly different from control	0.703059211
DM+Wash	Nonsignificant genes	Frem3	-0.64803947	0.016910013	0.061665486	NA	-0.581030511	0.084611425	Down in DM+Veh vs Control+Veh	FALSE	TRUE	TRUE	No longer significantly different from control	0.095156991
DM+Wash	Nonsignificant genes	Gpr15lg	-0.737533633	0.017820071	0.285784455	NA	-0.446172937	0.322003751	Down in DM+Veh vs Control+Veh	FALSE	TRUE	TRUE	No longer significantly different from control	0.387486675
DM+Wash	Nonsignificant genes	Crip1	0.557970114	0.01974326	-0.240052664	NA	0.321850865	NA	Up in DM+Veh vs Control+Veh	FALSE	TRUE	FALSE	Missing from treated vs control comparison	0.43022495
DM+Wash	Nonsignificant genes	Cracr2b	0.538971739	0.021272712	-0.182508687	NA	0.364436833	NA	Up in DM+Veh vs Control+Veh	FALSE	TRUE	FALSE	Missing from treated vs control comparison	0.338623853
DM+Wash	Nonsignificant genes	Pear1	0.695095704	0.022473018	-0.179357548	NA	0.521245289	NA	Up in DM+Veh vs Control+Veh	FALSE	TRUE	FALSE	Missing from treated vs control comparison	0.258032882
DM+Wash	Nonsignificant genes	Il17re	0.65117766	0.02252323	-0.322986759	NA	0.334286553	NA	Up in DM+Veh vs Control+Veh	FALSE	TRUE	FALSE	Missing from treated vs control comparison	0.496004054
DM+Wash	Nonsignificant genes	Nup210l	-0.558552098	0.022552702	0.325429458	NA	-0.227954912	0.465688772	Down in DM+Veh vs Control+Veh	FALSE	TRUE	TRUE	No longer significantly different from control	0.582630445
DM+Wash	Nonsignificant genes	Tchh	0.693431325	0.022928781	-0.22162976	NA	0.479033422	NA	Up in DM+Veh vs Control+Veh	FALSE	TRUE	FALSE	Missing from treated vs control comparison	0.319613136
DM+Wash	Nonsignificant genes	A430108G06Rik	0.607516019	0.023000285	-0.062661463	NA	0.550227462	NA	Up in DM+Veh vs Control+Veh	FALSE	TRUE	FALSE	Missing from treated vs control comparison	0.103143721
DM+Wash	Nonsignificant genes	Rsph9	0.552157146	0.023573914	-0.462969169	NA	0.09565049	NA	Up in DM+Veh vs Control+Veh	FALSE	TRUE	FALSE	Missing from treated vs control comparison	0.838473562
DM+Wash	Nonsignificant genes	X2210406O10Rik	0.571946096	0.024580383	-0.074600624	NA	0.500201837	NA	Up in DM+Veh vs Control+Veh	FALSE	TRUE	FALSE	Missing from treated vs control comparison	0.130432962
DM+Wash	Nonsignificant genes	Paqr5	0.551685097	0.026103905	-0.356840816	NA	0.199892922	NA	Up in DM+Veh vs Control+Veh	FALSE	TRUE	FALSE	Missing from treated vs control comparison	0.646819748
DM+Wash	Nonsignificant genes	Fbxo24	-0.45402309	0.026156251	0.377974055	NA	-0.071021895	0.859308309	Down in DM+Veh vs Control+Veh	FALSE	TRUE	TRUE	No longer significantly different from control	0.832499633
DM+Wash	Nonsignificant genes	Tbx3os1	-0.683221573	0.026853575	0.299761384	NA	-0.376883067	NA	Down in DM+Veh vs Control+Veh	FALSE	TRUE	FALSE	Missing from treated vs control comparison	0.438746953
DM+Wash	Nonsignificant genes	Retn	-0.458792193	0.027404403	0.416444186	NA	-0.038963712	0.944727703	Down in DM+Veh vs Control+Veh	FALSE	TRUE	TRUE	No longer significantly different from control	0.907696758
DM+Wash	Nonsignificant genes	Fblim1	0.696263725	0.027568417	-0.082799954	NA	0.618173753	NA	Up in DM+Veh vs Control+Veh	FALSE	TRUE	FALSE	Missing from treated vs control comparison	0.118920391
DM+Wash	Nonsignificant genes	Tmem220	0.536546632	0.028604195	-0.178583085	NA	0.365844532	NA	Up in DM+Veh vs Control+Veh	FALSE	TRUE	FALSE	Missing from treated vs control comparison	0.332837958
DM+Wash	Nonsignificant genes	Dnd1	-0.650074979	0.028721721	0.23258231	NA	-0.411089054	NA	Down in DM+Veh vs Control+Veh	FALSE	TRUE	FALSE	Missing from treated vs control comparison	0.357777667
DM+Wash	Nonsignificant genes	Gpr35	-0.494918555	0.028939007	0.252727825	NA	-0.235598646	0.46983599	Down in DM+Veh vs Control+Veh	FALSE	TRUE	TRUE	No longer significantly different from control	0.510645281
DM+Wash	Nonsignificant genes	Cmtm3	0.673064059	0.030047204	-0.222143779	NA	0.455191011	NA	Up in DM+Veh vs Control+Veh	FALSE	TRUE	FALSE	Missing from treated vs control comparison	0.330048494
DM+Wash	Nonsignificant genes	Tas1r3	0.50825195	0.030846488	-0.043670918	NA	0.469777295	0.166504378	Up in DM+Veh vs Control+Veh	FALSE	TRUE	TRUE	No longer significantly different from control	0.08592376
DM+Wash	Nonsignificant genes	Catsperg1	-0.69297083	0.031688277	0.19225386	NA	-0.492042826	NA	Down in DM+Veh vs Control+Veh	FALSE	TRUE	FALSE	Missing from treated vs control comparison	0.277434275
DM+Wash	Nonsignificant genes	Parvg	-0.606138069	0.033822089	0.304387662	NA	-0.298408967	0.387119672	Down in DM+Veh vs Control+Veh	FALSE	TRUE	TRUE	No longer significantly different from control	0.502175458
DM+Wash	Nonsignificant genes	Abracl	0.686510538	0.034361381	-0.163127165	NA	0.52884863	NA	Up in DM+Veh vs Control+Veh	FALSE	TRUE	FALSE	Missing from treated vs control comparison	0.237617859
DM+Wash	Nonsignificant genes	Cdc42ep2	0.54916841	0.034369621	-0.095883695	NA	0.459264114	0.183593898	Up in DM+Veh vs Control+Veh	FALSE	TRUE	TRUE	No longer significantly different from control	0.17459798
DM+Wash	Nonsignificant genes	Nek11	-0.476550897	0.034609083	0.216852529	NA	-0.254708725	0.521870939	Down in DM+Veh vs Control+Veh	FALSE	TRUE	TRUE	No longer significantly different from control	0.455045894
DM+Wash	Nonsignificant genes	Gfy	-0.5608417	0.036338087	0.268529988	NA	-0.285097058	0.334238884	Down in DM+Veh vs Control+Veh	FALSE	TRUE	TRUE	No longer significantly different from control	0.478798184
DM+Wash	Nonsignificant genes	E130018N17Rik	0.615982694	0.037281625	-0.29868652	NA	0.323668124	NA	Up in DM+Veh vs Control+Veh	FALSE	TRUE	FALSE	Missing from treated vs control comparison	0.484894337
DM+Wash	Nonsignificant genes	Cimap3	0.488050763	0.044863269	-0.196707547	NA	0.293702758	NA	Up in DM+Veh vs Control+Veh	FALSE	TRUE	FALSE	Missing from treated vs control comparison	0.40304731
DM+Wash	Nonsignificant genes	Siglech	-0.524920364	0.045301114	0.482577608	NA	-0.03738729	NA	Down in DM+Veh vs Control+Veh	FALSE	TRUE	FALSE	Missing from treated vs control comparison	0.919334897
DM+Wash	Nonsignificant genes	Rdh1	-0.524995076	0.04687001	-0.141986923	NA	-0.663371561	NA	Down in DM+Veh vs Control+Veh	FALSE	FALSE	FALSE	Missing from treated vs control comparison	0
DM+Wash	Nonsignificant genes	Spdya	0.56120391	0.047847211	0.072058249	NA	0.637895611	NA	Up in DM+Veh vs Control+Veh	FALSE	FALSE	FALSE	Missing from treated vs control comparison	0
DM+Wash	Nonsignificant genes	Cks2	0.487376813	0.04967265	-0.28317306	NA	0.209430946	NA	Up in DM+Veh vs Control+Veh	FALSE	TRUE	FALSE	Missing from treated vs control comparison	0.581014632
DM+Wash	Significantly different but not normalized	Selenbp1	2.058975005	1.95E-05	-1.556038205	0.018239798	0.506442201	0.000744358	Up in DM+Veh vs Control+Veh	TRUE	TRUE	FALSE	Still significantly different from control	0.755734383
DM+Wash	Significantly different but not normalized	Etnppl	0.886314406	2.83E-14	-0.452212654	0.021885163	0.438695671	6.94E-05	Up in DM+Veh vs Control+Veh	TRUE	TRUE	FALSE	Still significantly different from control	0.510216974
DM+Wash	Significantly different but not normalized	Pros1	0.678237672	2.83E-14	-0.322305979	0.024450529	0.360826134	0.000570234	Up in DM+Veh vs Control+Veh	TRUE	TRUE	FALSE	Still significantly different from control	0.475210966
DM+Wash	Significantly different but not normalized	Folh1	1.002208665	1.07E-06	-0.649771646	0.042674674	0.356419205	0.0392259	Up in DM+Veh vs Control+Veh	TRUE	TRUE	FALSE	Still significantly different from control	0.648339681
DM+Wash	Significantly different but not normalized	Fndc1	-0.840142812	1.32E-06	0.383943705	0.043791374	-0.451424667	2.94E-05	Down in DM+Veh vs Control+Veh	TRUE	TRUE	FALSE	Still significantly different from control	0.456998143
DM+Wash	Significantly reversed and normalized	Tmem14a	0.331794227	0.003428902	-0.372984357	0.006010357	-0.03603463	0.907226702	Up in DM+Veh vs Control+Veh	TRUE	TRUE	TRUE	No longer significantly different from control	1.1241436
DM+Wash	Significantly reversed and normalized	Igsf9b	-0.493684106	0.009422975	0.518783258	0.006010357	0.030090475	0.911921107	Down in DM+Veh vs Control+Veh	TRUE	TRUE	TRUE	No longer significantly different from control	1.050840509
DM+Wash	Significantly reversed and normalized	Arrdc2	0.567571825	0.012661521	-0.656204507	0.006010357	-0.08451736	0.614373253	Up in DM+Veh vs Control+Veh	TRUE	TRUE	TRUE	No longer significantly different from control	1.156161172
DM+Wash	Significantly reversed and normalized	C2cd5	-0.371630177	9.17E-05	0.327624625	0.007231949	-0.038857254	0.783786542	Down in DM+Veh vs Control+Veh	TRUE	TRUE	TRUE	No longer significantly different from control	0.881587785
DM+Wash	Significantly reversed and normalized	Wdr31	-0.320926074	0.003665532	0.328776386	0.01124585	0.01305116	0.952012416	Down in DM+Veh vs Control+Veh	TRUE	TRUE	TRUE	No longer significantly different from control	1.024461434
DM+Wash	Significantly reversed and normalized	A930003O13Rik	-0.396967477	0.002925727	0.442965637	0.011303835	0.050745836	0.830123338	Down in DM+Veh vs Control+Veh	TRUE	TRUE	TRUE	No longer significantly different from control	1.115873875
DM+Wash	Significantly reversed and normalized	Mt1	0.603505499	0.005018909	-0.772348479	0.011673046	-0.164197138	0.573459686	Up in DM+Veh vs Control+Veh	TRUE	TRUE	TRUE	No longer significantly different from control	1.279770408
DM+Wash	Significantly reversed and normalized	Smpdl3a	0.539713516	0.010858871	-0.65392937	0.013186876	-0.109999457	0.799411258	Up in DM+Veh vs Control+Veh	TRUE	TRUE	TRUE	No longer significantly different from control	1.211623112
DM+Wash	Significantly reversed and normalized	Arr3	-0.552070557	0.000277028	0.354592989	0.015809724	-0.191787841	0.450286207	Down in DM+Veh vs Control+Veh	TRUE	TRUE	TRUE	No longer significantly different from control	0.642296503
DM+Wash	Significantly reversed and normalized	Ago2	-0.337792523	0.011169782	0.394634536	0.01735372	0.061558961	0.734010524	Down in DM+Veh vs Control+Veh	TRUE	TRUE	TRUE	No longer significantly different from control	1.168274931
DM+Wash	Significantly reversed and normalized	Smox	0.374612759	0.000843578	-0.404593209	0.017422828	-0.024435126	0.930673164	Up in DM+Veh vs Control+Veh	TRUE	TRUE	TRUE	No longer significantly different from control	1.080030511
DM+Wash	Significantly reversed and normalized	Ryr3	-0.426056294	9.07E-05	0.32897352	0.018239798	-0.09197125	0.574329136	Down in DM+Veh vs Control+Veh	TRUE	TRUE	TRUE	No longer significantly different from control	0.772136275
DM+Wash	Significantly reversed and normalized	Zfhx2	-0.496099274	0.000118718	0.435590341	0.018239798	-0.055595752	0.769360672	Down in DM+Veh vs Control+Veh	TRUE	TRUE	TRUE	No longer significantly different from control	0.878030594
DM+Wash	Significantly reversed and normalized	Rad51	0.578010209	0.000159624	-0.48641633	0.018239798	0.097075755	0.779611558	Up in DM+Veh vs Control+Veh	TRUE	TRUE	TRUE	No longer significantly different from control	0.841535879
DM+Wash	Significantly reversed and normalized	Syne1	-0.437391437	0.000189649	0.333750033	0.021911093	-0.098547337	0.524493523	Down in DM+Veh vs Control+Veh	TRUE	TRUE	TRUE	No longer significantly different from control	0.763046564
DM+Wash	Significantly reversed and normalized	Syne2	-0.401783589	0.034369621	0.391502808	0.021911093	-0.005179734	0.983966411	Down in DM+Veh vs Control+Veh	TRUE	TRUE	TRUE	No longer significantly different from control	0.974412144
DM+Wash	Significantly reversed and normalized	Cacna1c	-0.364531367	0.021426919	0.444580202	0.023595917	0.084548939	0.653499467	Down in DM+Veh vs Control+Veh	TRUE	TRUE	TRUE	No longer significantly different from control	1.219593817
DM+Wash	Significantly reversed and normalized	Ago3	-0.324916326	0.013809848	0.365176523	0.024450529	0.045048845	0.84928357	Down in DM+Veh vs Control+Veh	TRUE	TRUE	TRUE	No longer significantly different from control	1.123909433
DM+Wash	Significantly reversed and normalized	Lcn2	1.093576469	1.49E-06	-0.654825027	0.024605545	0.44351263	0.061717012	Up in DM+Veh vs Control+Veh	TRUE	TRUE	TRUE	No longer significantly different from control	0.59879217
DM+Wash	Significantly reversed and normalized	Pcdhgc5	-0.617684453	0.000378081	0.509709424	0.025933475	-0.102362772	0.756760803	Down in DM+Veh vs Control+Veh	TRUE	TRUE	TRUE	No longer significantly different from control	0.82519387
DM+Wash	Significantly reversed and normalized	Gm12992	-0.454829445	0.002092478	0.409932458	0.026736986	-0.040113227	0.898221891	Down in DM+Veh vs Control+Veh	TRUE	TRUE	TRUE	No longer significantly different from control	0.901288303
DM+Wash	Significantly reversed and normalized	Ly6c1	0.756175401	9.90E-05	-0.542051427	0.02710302	0.219419577	0.310557108	Up in DM+Veh vs Control+Veh	TRUE	TRUE	TRUE	No longer significantly different from control	0.716832928
DM+Wash	Significantly reversed and normalized	Ryr2	-0.363783485	0.004961998	0.359466355	0.028460055	0.000745872	0.996776232	Down in DM+Veh vs Control+Veh	TRUE	TRUE	TRUE	No longer significantly different from control	0.988132693
DM+Wash	Significantly reversed and normalized	Ubn2	-0.396648253	0.021005573	0.377644747	0.031408227	-0.014155367	0.958895949	Down in DM+Veh vs Control+Veh	TRUE	TRUE	TRUE	No longer significantly different from control	0.952089778
DM+Wash	Significantly reversed and normalized	Prodh	0.396230827	0.003938204	-0.386857242	0.03178301	0.014286153	0.95810109	Up in DM+Veh vs Control+Veh	TRUE	TRUE	TRUE	No longer significantly different from control	0.976343119
DM+Wash	Significantly reversed and normalized	Tafa4	0.761217577	4.25E-07	-0.487092627	0.033354161	0.280028769	0.171855643	Up in DM+Veh vs Control+Veh	TRUE	TRUE	TRUE	No longer significantly different from control	0.639886206
DM+Wash	Significantly reversed and normalized	Csmd2	-0.384832745	0.005094066	0.333667743	0.034056362	-0.046181411	0.840275372	Down in DM+Veh vs Control+Veh	TRUE	TRUE	TRUE	No longer significantly different from control	0.867046133
DM+Wash	Significantly reversed and normalized	Prdx4	0.351445391	0.002957536	-0.33359051	0.034072776	0.023574534	0.946734281	Up in DM+Veh vs Control+Veh	TRUE	TRUE	TRUE	No longer significantly different from control	0.949195858
DM+Wash	Significantly reversed and normalized	Pcdhgb2	-0.493216643	0.001534158	0.403041629	0.036022636	-0.085604025	0.769355356	Down in DM+Veh vs Control+Veh	TRUE	TRUE	TRUE	No longer significantly different from control	0.817169565
DM+Wash	Significantly reversed and normalized	Kmt2d	-0.61978055	0.016910013	0.597453544	0.036698006	-0.017395703	0.966185522	Down in DM+Veh vs Control+Veh	TRUE	TRUE	TRUE	No longer significantly different from control	0.963975949
DM+Wash	Significantly reversed and normalized	Acot1	0.509664323	0.021908478	-0.548911626	0.036698006	-0.033879965	0.955449761	Up in DM+Veh vs Control+Veh	TRUE	TRUE	TRUE	No longer significantly different from control	1.077006182
DM+Wash	Significantly reversed and normalized	Mt3	0.325175035	0.036815637	-0.375571239	0.036698006	-0.046012117	0.87583594	Up in DM+Veh vs Control+Veh	TRUE	TRUE	TRUE	No longer significantly different from control	1.154981775
DM+Wash	Significantly reversed and normalized	Dgki	-0.365132833	0.02498323	0.386683517	0.036924446	0.026310523	0.936422326	Down in DM+Veh vs Control+Veh	TRUE	TRUE	TRUE	No longer significantly different from control	1.059021488
DM+Wash	Significantly reversed and normalized	Stac3	-0.571414573	0.003665532	0.47171717	0.037100232	-0.092855305	0.826718774	Down in DM+Veh vs Control+Veh	TRUE	TRUE	TRUE	No longer significantly different from control	0.825525271
DM+Wash	Significantly reversed and normalized	Fkbp5	0.846040498	0.000124821	-0.632505252	0.039690356	0.217508749	0.071332103	Up in DM+Veh vs Control+Veh	TRUE	TRUE	TRUE	No longer significantly different from control	0.747606354
DM+Wash	Significantly reversed and normalized	Gm15348	-1.110238924	3.89E-07	0.609575984	0.044848097	-0.495011567	0.103932409	Down in DM+Veh vs Control+Veh	TRUE	TRUE	TRUE	No longer significantly different from control	0.549049372
DM+Wash	Significantly reversed and normalized	Insl5	-0.610963966	0.000360062	0.488995759	0.049545192	-0.116627955	0.693319587	Down in DM+Veh vs Control+Veh	TRUE	TRUE	TRUE	No longer significantly different from control	0.800367593
