# Supplementary material for: L-DOPA Promotes Post-Treatment Neurovascular and Synaptic Homeostasis in Early Diabetic Retinopathy
Source: Invest Ophthalmol Vis Sci. 2026 Jul 20;67(8):42. doi: 10.1167/iovs.67.8.42 (PMC13398881; doi:10.1167/iovs.67.8.42)
Supplement: Supplement 4 [file iovs-67-8-42_s004.csv]

pathway	pathway_genes	comparison	comparison_label	pathway_label	pathway_genes_in_universe	degs_in_pathway	n_total_DEGs	n_universe_genes	n_pathway_genes_in_universe	n_DEGs_in_pathway	percent_pathway_that_is_DEG	percent_DEGs_in_pathway
HALLMARK_IL6_JAK_STAT3_SIGNALING	A2m;Acvr1b;Acvrl1;Bak1;Cbl;Ccl7;Ccr1;Cd14;Cd36;Cd38;Cd44;Cd9;Cntfr;Crlf2;Csf1;Csf2;Csf2ra;Csf2rb2;Csf3r;Cxcl1;Cxcl2;Cxcl3;Cxcl10;Cxcl11;Cxcl13;Cxcl9;Dntt;Ebi3;Fas;Grb2;Hax1;Hmox1;Ifnar1;Ifngr1;Ifngr2;Il10rb;Il12rb1;Il13ra1;Il15ra;Il17ra;Il17rb;Il18r1;Il1b;Il1r1;Il1r2;Il2ra;Il2rg;Il3ra;Il4ra;Il6;Il6st;Il7;Il9r;Inhbe;Irf1;Irf9;Itga4;Itgb3;Jun;Lepr;Ltb;Ltbr;Map3k8;Myd88;Osmr;Pdgfc;Pf4;Pik3r5;Pim1;Pl…	DM_Veh_vs_Ctrl_Veh	DM+Veh vs Ctrl+Veh	IL6/JAK/STAT3 signaling	A2m;Acvr1b;Acvrl1;Bak1;Cbl;Cd14;Cd36;Cd44;Cd9;Cntfr;Crlf2;Csf1;Csf2ra;Grb2;Hax1;Hmox1;Ifnar1;Ifngr1;Ifngr2;Il10rb;Il17ra;Il1r1;Il3ra;Il4ra;Il6st;Il9r;Irf1;Irf9;Itga4;Jun;Ltbr;Map3k8;Myd88;Osmr;Pdgfc;Pik3r5;Pim1;Ptpn1;Ptpn11;Ptpn2;Socs3;Stam2;Stat1;Stat2;Stat3;Tnfrsf12a;Tnfrsf1a;Tnfrsf1b;Tnfrsf21;Tyk2	Acvrl1;Csf2ra;Tnfrsf1a;A2m;Socs3	489	13665	50	5	10	1.02
HALLMARK_REACTIVE_OXYGEN_SPECIES_PATHWAY	Abcc1;Atox1;Cat;Cdkn2d;Egln2;Ercc2;Fes;Ftl1;G6pdx;Gclc;Gclm;Glrx;Glrx2;Gpx3;Gpx4;Gsr;Hhex;Hmox2;Ipcef1;Junb;Lamtor5;Lsp1;Mbp;Mgst1;Mpo;Msra;Ndufa6;Ndufb4;Ndufs2;Nqo1;Oxsr1;Pdlim1;Pfkp;Prdx1;Prdx2;Prdx4;Prdx6;Prnp;Ptpa;Sbno2;Scaf4;Selenos;Sod1;Srxn1;Stk25;Txn1;Txnrd1;Txnrd2	DM_Veh_vs_Ctrl_Veh	DM+Veh vs Ctrl+Veh	Reactive oxygen species	Abcc1;Atox1;Cat;Cdkn2d;Egln2;Ercc2;Fes;Ftl1;G6pdx;Gclc;Gclm;Glrx;Glrx2;Gpx3;Gpx4;Gsr;Hmox2;Ipcef1;Junb;Lamtor5;Lsp1;Mbp;Mgst1;Msra;Ndufa6;Ndufb4;Ndufs2;Nqo1;Oxsr1;Pdlim1;Pfkp;Prdx1;Prdx2;Prdx4;Prdx6;Prnp;Ptpa;Sbno2;Scaf4;Selenos;Sod1;Srxn1;Stk25;Txn1;Txnrd1;Txnrd2	Prdx4;Nqo1;Mgst1;Gpx3	489	13665	46	4	8.7	0.82
HALLMARK_TNFA_SIGNALING_VIA_NFKB	Abca1;Ackr3;Areg;Atf3;Atp2b1;B4galt1;B4galt5;Bcl2a1a;Bcl3;Bcl6;Bhlhe40;Birc2;Birc3;Bmp2;Btg1;Btg2;Btg3;Ccl2;Ccl20;Ccl4;Ccl5;Ccn1;Ccnd1;Ccnl1;Ccrl2;Cd44;Cd69;Cd80;Cd83;Cdkn1a;Cebpb;Cebpd;Cflar;Clcf1;Csf1;Csf2;Cxcl1;Cxcl2;Cxcl3;Cxcl10;Cxcl11;Cxcl5;Dennd5a;Dnajb4;Dram1;Dusp1;Dusp2;Dusp4;Dusp5;Edn1;Efna1;Egr1;Egr2;Egr3;Ehd1;Eif1;Ets2;F2rl1;F3;Fjx1;Fos;Fosb;Fosl1;Fosl2;Fut4;G0s2;Gadd45a;Gadd45b;Gch1;G…	DM_Veh_vs_Ctrl_Veh	DM+Veh vs Ctrl+Veh	TNFA/NFKB signaling	Abca1;Ackr3;Atf3;Atp2b1;B4galt1;B4galt5;Bcl6;Bhlhe40;Birc2;Bmp2;Btg1;Btg2;Btg3;Ccn1;Ccnd1;Ccnl1;Cd44;Cd80;Cd83;Cdkn1a;Cebpd;Cflar;Clcf1;Csf1;Dennd5a;Dnajb4;Dusp1;Dusp4;Dusp5;Edn1;Efna1;Egr1;Ehd1;Eif1;Ets2;F3;Fjx1;Fos;Fosb;Fosl2;G0s2;Gadd45a;Gadd45b;Gem;Gfpt2;Hbegf;Hes1;Id2;Ier2;Ier3;Ier5;Ifih1;Ifit2;Ifngr2;Il18;Il6st;Inhba;Irf1;Irs2;Jag1;Jun;Junb;Kdm6b;Klf10;Klf2;Klf4;Klf6;Klf9;Ldlr;Litaf;Map2k3;…	Snn;Gadd45b;Cdkn1a;Efna1;Ifih1;Socs3;Tnc;Atf3	489	13665	139	8	5.76	1.64
HALLMARK_INTERFERON_GAMMA_RESPONSE	Adar;Apol6;Arid5b;Arl4a;Auts2;B2m;Bank1;Batf2;Bpgm;Bst2;Btg1;C1rb;C1s1;Casp1;Casp3;Casp4;Casp7;Casp8;Ccl2;Ccl5;Ccl7;Cd274;Cd38;Cd40;Cd69;Cd74;Cd86;Cdkn1a;Cfb;Cfh;Ciita;Cmklr1;Cmpk2;Cmtr1;Csf2rb2;Cxcl10;Cxcl11;Cxcl9;Ddx60;Dhx58;Eif2ak2;Eif4e3;Epsti1;Fas;Fcgr1;Fgl2;Fpr1;Gbp3;Gbp10;Gbp4;Gbp8;Gbp9;Gch1;Gpr18;Gzma;Helz2;Herc6;Hif1a;H2-Q10;H2-Q7;Gm8909;H2-D1;H2-M2;H2-DMa;H2-Aa;H2-Eb1;H2-M3;Icam1;Ido1;I…	DM_Veh_vs_Ctrl_Veh	DM+Veh vs Ctrl+Veh	Interferon gamma response	Adar;Arid5b;Arl4a;Auts2;B2m;Bpgm;Bst2;Btg1;C1s1;Casp3;Casp7;Casp8;Cd274;Cd74;Cdkn1a;Cfh;Cmpk2;Cmtr1;Ddx60;Dhx58;Eif2ak2;Eif4e3;Gbp3;Gbp4;Gbp9;Helz2;Herc6;Hif1a;Ifi27;Ifi30;Ifi35;Ifih1;Ifit1bl1;Ifit2;Ifit3;Ifitm3;Ifnar2;Il15;Il18bp;Il4ra;Irf1;Irf2;Irf5;Irf7;Irf8;Irf9;Isg15;Isoc1;Jak2;Lap3;Lats2;Lgals3bp;Ly6e;Lysmd2;Marchf1;Mthfd2;Mvp;Myd88;Nampt;Ncoa3;Nfkb1;Nfkbia;Nmi;Nod1;Nup93;Ogfr;Parp12;Parp14…	Casp7;Txnip;Cdkn1a;Nmi;Ifih1;Socs3	489	13665	126	6	4.76	1.23
HALLMARK_INFLAMMATORY_RESPONSE	Abca1;Abi1;Acvr1b;Acvr2a;Adgre1;Adm;Adora2b;Adrm1;Ahr;Aplnr;Aqp9;Atp2a2;Atp2b1;Atp2c1;Axl;Bdkrb1;Best1;Bst2;Btg2;C3ar1;C5ar1;Calcrl;Ccl17;Ccl2;Ccl20;Ccl22;Ccl24;Ccl5;Ccl7;Ccr7;Ccrl2;Cd14;Cd40;Cd48;Cd55;Cd55b;Cd69;Cd70;Cd82;Cdkn1a;Chst2;Clec5a;Cmklr1;Csf1;Csf3;Csf3r;Cx3cl1;Cxcl10;Cxcl11;Cxcl5;Cxcl9;Cxcr6;Cybb;Dcbld2;Ebi3;Edn1;Eif2ak2;Emp3;Ereg;F3;Ffar2;Fpr1;Fzd5;Gabbr1;Gch1;Gna15;Gnai3;Gp1ba;Gpc3;…	DM_Veh_vs_Ctrl_Veh	DM+Veh vs Ctrl+Veh	Inflammatory response	Abca1;Abi1;Acvr1b;Acvr2a;Adora2b;Adrm1;Ahr;Atp2a2;Atp2b1;Atp2c1;Axl;Bst2;Btg2;Calcrl;Cd14;Cd82;Cdkn1a;Chst2;Csf1;Cx3cl1;Dcbld2;Edn1;Eif2ak2;Emp3;F3;Fzd5;Gabbr1;Gnai3;Gp1ba;Gpc3;Hbegf;Hif1a;Ifitm1;Ifnar1;Ifngr2;Il15;Il18;Il1r1;Il4ra;Inhba;Irak2;Irf1;Irf7;Itga5;Itgb8;Kcna3;Kcnj2;Kcnmb2;Kif1b;Klf6;Lamp3;Ldlr;Lpar1;Ly6e;Lyn;Met;Mmp14;Mxd1;Nampt;Ndp;Nfkb1;Nfkbia;Nmi;Nod2;Osmr;P2rx4;P2ry2;Pcdh7;Pde4b;P…	Calcrl;Cdkn1a;Nmi;Nod2	489	13665	104	4	3.85	0.82
HALLMARK_INTERFERON_ALPHA_RESPONSE	Adar;B2m;Batf2;Bst2;C1s1;Casp1;Casp8;Ccrl2;Cd47;Cd74;Cmpk2;Cmtr1;Cnp;Csf1;Cxcl10;Cxcl11;Ddx60;Dhx58;Eif2ak2;Elf1;Epsti1;Gbp2;Gbp3;Gmpr;Helz2;Herc6;H2-Q10;H2-Q7;Ifi27;Ifi27l2b;Ifi30;Ifi35;Ifi44;Ifi44l;Ifih1;Ifit2;Ifit3;Ifitm1;Ifitm2;Ifitm3;Il15;Il4ra;Il7;Irf1;Irf2;Irf7;Irf9;Isg15;Isg20;Lamp3;Lap3;Lgals3bp;Lpar6;Ly6e;Mov10;Mvb12a;Mx2;Ncoa7;Nmi;Nub1;Oas1a;Oas1g;Oasl1;Ogfr;Parp12;Parp14;Parp9;Plscr1;…	DM_Veh_vs_Ctrl_Veh	DM+Veh vs Ctrl+Veh	Interferon alpha response	Adar;B2m;Bst2;C1s1;Casp8;Cd47;Cd74;Cmpk2;Cmtr1;Cnp;Csf1;Ddx60;Dhx58;Eif2ak2;Elf1;Gbp2;Gbp3;Gmpr;Helz2;Herc6;Ifi27;Ifi30;Ifi35;Ifih1;Ifit2;Ifit3;Ifitm1;Ifitm3;Il15;Il4ra;Irf1;Irf2;Irf7;Irf9;Isg15;Lamp3;Lap3;Lgals3bp;Lpar6;Ly6e;Mov10;Mvb12a;Ncoa7;Nmi;Nub1;Ogfr;Parp12;Parp14;Parp9;Plscr1;Pnpt1;Psma3;Psmb8;Psmb9;Psme1;Psme2;Ripk2;Rnf31;Rsad2;Samd9l;Slc25a28;Stat2;Tap1;Tdrd7;Tent5a;Tmem140;Trafd1;Trim…	Txnip;Nmi;Ifih1	489	13665	76	3	3.95	0.61
HALLMARK_COMPLEMENT	Actn2;Adam9;Adra2b;Akap10;Ang;Anxa5;Apoa4;Apoc1;Atox1;Brpf3;C1qa;C1qc;C1rb;C1s1;C2;C3;C9;Car2;Calm1;Calm3;Casp1;Casp3;Casp4;Casp7;Casp9;Cblb;Ccl5;Cd36;Cd40lg;Cd46;Cd55;Cd55b;Cd59b;Cda;Cdh13;Cdk5r1;Cebpb;Cfb;Cfh;Clu;Col4a2;Cp;Cpm;Cpq;Cr1l;Cr2;Csrp1;Ctsb;Ctsc;Ctsd;Ctsh;Ctsl;Ctso;Ctss;Cxcl1;Cxcl2;Cxcl3;Dgkg;Dgkh;Dock10;Dock4;Dock9;Dpp4;Dusp5;Dusp6;Dyrk2;Ehd1;F10;F2;F3;F5;F7;F8;Fcer1g;Fcnb;Fdx1;Fn1;F…	DM_Veh_vs_Ctrl_Veh	DM+Veh vs Ctrl+Veh	Complement	Adam9;Akap10;Anxa5;Atox1;Brpf3;C1qa;C1qc;C1s1;C3;Car2;Calm1;Calm3;Casp3;Casp7;Casp9;Cblb;Cd36;Cd46;Cda;Cdh13;Cdk5r1;Cfh;Clu;Col4a2;Cp;Cpm;Cpq;Cr1l;Csrp1;Ctsb;Ctsc;Ctsd;Ctsh;Ctsl;Ctso;Ctss;Dgkg;Dgkh;Dock10;Dock4;Dock9;Dpp4;Dusp5;Dusp6;Dyrk2;Ehd1;F3;F5;F8;Fcer1g;Fdx1;Fn1;Fyn;Gca;Gmfb;Gnai2;Gnai3;Gnb2;Gnb4;Gng2;Gngt2;Gp1ba;Gpd2;Grb2;Hpcal4;Hspa1a;Hspa5;Irf1;Irf2;Irf7;Jak2;Kcnip2;Kcnip3;Kif2a;Klkb1;L…	Casp7;Mt3;Cpq	489	13665	137	3	2.19	0.61
HALLMARK_OXIDATIVE_PHOSPHORYLATION	Abcb7;Acaa1a;Acaa2;Acadm;Acadsb;Acadvl;Acat1;Aco2;Afg3l2;Aifm1;Alas1;Aldh6a1;Atp1b1;Atp5a1;Atp5b;Atp5c1;Atp5d;Atp5e;Atp5g1;Atp5g2;Atp5g3;Atp5k;Atp5j2;Atp5l;Atp5pb;Atp5h;Atp5j;Atp5o;Atp6ap1;Atp6v0b;Atp6v0c;Atp6v0e;Atp6v1c1;Atp6v1d;Atp6v1e1;Atp6v1f;Atp6v1g1;Atp6v1h;Bax;Bckdha;Bdh2;Casp7;Cox10;Cox11;Cox15;Cox17;Cox4i1;Cox5a;Cox5b;Cox6a1;Cox6b1;Cox6c;Cox7a2;Cox7a2l;Cox7b;Cox7c;Cox8a;Cpt1a;Cs;Cyb5a;Cy…	DM_Veh_vs_Ctrl_Veh	DM+Veh vs Ctrl+Veh	Oxidative phosphorylation	Abcb7;Acaa1a;Acaa2;Acadm;Acadsb;Acadvl;Acat1;Aco2;Afg3l2;Aifm1;Alas1;Aldh6a1;Atp1b1;Atp5pb;Atp6ap1;Atp6v0b;Atp6v0c;Atp6v0e;Atp6v1c1;Atp6v1d;Atp6v1e1;Atp6v1f;Atp6v1g1;Atp6v1h;Bax;Bckdha;Bdh2;Casp7;Cox10;Cox11;Cox15;Cox17;Cox4i1;Cox5a;Cox5b;Cox6a1;Cox6b1;Cox6c;Cox7a2;Cox7a2l;Cox7b;Cox7c;Cox8a;Cpt1a;Cs;Cyb5a;Cyb5r3;Cyc1;Cycs;Decr1;Dlat;Dld;Dlst;Ech1;Echs1;Eci1;Etfa;Etfb;Etfdh;Fdx1;Fh1;Fxn;Glud1;Got2…	Acadvl;Casp7;Bdh2	489	13665	183	3	1.64	0.61
HALLMARK_COMPLEMENT	Actn2;Adam9;Adra2b;Akap10;Ang;Anxa5;Apoa4;Apoc1;Atox1;Brpf3;C1qa;C1qc;C1rb;C1s1;C2;C3;C9;Car2;Calm1;Calm3;Casp1;Casp3;Casp4;Casp7;Casp9;Cblb;Ccl5;Cd36;Cd40lg;Cd46;Cd55;Cd55b;Cd59b;Cda;Cdh13;Cdk5r1;Cebpb;Cfb;Cfh;Clu;Col4a2;Cp;Cpm;Cpq;Cr1l;Cr2;Csrp1;Ctsb;Ctsc;Ctsd;Ctsh;Ctsl;Ctso;Ctss;Cxcl1;Cxcl2;Cxcl3;Dgkg;Dgkh;Dock10;Dock4;Dock9;Dpp4;Dusp5;Dusp6;Dyrk2;Ehd1;F10;F2;F3;F5;F7;F8;Fcer1g;Fcnb;Fdx1;Fn1;F…	DM_Cont_vs_DM_Veh	DM+Cont vs DM+Veh	Complement	Adam9;Akap10;Anxa5;Atox1;Brpf3;C1qa;C1qc;C1s1;C3;Car2;Calm1;Calm3;Casp3;Casp7;Casp9;Cblb;Cd36;Cd46;Cda;Cdh13;Cdk5r1;Cfh;Clu;Col4a2;Cp;Cpm;Cpq;Cr1l;Csrp1;Ctsb;Ctsc;Ctsd;Ctsh;Ctsl;Ctso;Ctss;Dgkg;Dgkh;Dock10;Dock4;Dock9;Dpp4;Dusp5;Dusp6;Dyrk2;Ehd1;F3;F5;F8;Fcer1g;Fdx1;Fn1;Fyn;Gca;Gmfb;Gnai2;Gnai3;Gnb2;Gnb4;Gng2;Gngt2;Gp1ba;Gpd2;Grb2;Hpcal4;Hspa1a;Hspa5;Irf1;Irf2;Irf7;Jak2;Kcnip2;Kcnip3;Kif2a;Klkb1;L…	Lrp1;Pclo	118	13665	137	2	1.46	1.69
HALLMARK_TNFA_SIGNALING_VIA_NFKB	Abca1;Ackr3;Areg;Atf3;Atp2b1;B4galt1;B4galt5;Bcl2a1a;Bcl3;Bcl6;Bhlhe40;Birc2;Birc3;Bmp2;Btg1;Btg2;Btg3;Ccl2;Ccl20;Ccl4;Ccl5;Ccn1;Ccnd1;Ccnl1;Ccrl2;Cd44;Cd69;Cd80;Cd83;Cdkn1a;Cebpb;Cebpd;Cflar;Clcf1;Csf1;Csf2;Cxcl1;Cxcl2;Cxcl3;Cxcl10;Cxcl11;Cxcl5;Dennd5a;Dnajb4;Dram1;Dusp1;Dusp2;Dusp4;Dusp5;Edn1;Efna1;Egr1;Egr2;Egr3;Ehd1;Eif1;Ets2;F2rl1;F3;Fjx1;Fos;Fosb;Fosl1;Fosl2;Fut4;G0s2;Gadd45a;Gadd45b;Gch1;G…	DM_Cont_vs_DM_Veh	DM+Cont vs DM+Veh	TNFA/NFKB signaling	Abca1;Ackr3;Atf3;Atp2b1;B4galt1;B4galt5;Bcl6;Bhlhe40;Birc2;Bmp2;Btg1;Btg2;Btg3;Ccn1;Ccnd1;Ccnl1;Cd44;Cd80;Cd83;Cdkn1a;Cebpd;Cflar;Clcf1;Csf1;Dennd5a;Dnajb4;Dusp1;Dusp4;Dusp5;Edn1;Efna1;Egr1;Ehd1;Eif1;Ets2;F3;Fjx1;Fos;Fosb;Fosl2;G0s2;Gadd45a;Gadd45b;Gem;Gfpt2;Hbegf;Hes1;Id2;Ier2;Ier3;Ier5;Ifih1;Ifit2;Ifngr2;Il18;Il6st;Inhba;Irf1;Irs2;Jag1;Jun;Junb;Kdm6b;Klf10;Klf2;Klf4;Klf6;Klf9;Ldlr;Litaf;Map2k3;…	Ier2;Nfat5	118	13665	139	2	1.44	1.69
HALLMARK_INFLAMMATORY_RESPONSE	Abca1;Abi1;Acvr1b;Acvr2a;Adgre1;Adm;Adora2b;Adrm1;Ahr;Aplnr;Aqp9;Atp2a2;Atp2b1;Atp2c1;Axl;Bdkrb1;Best1;Bst2;Btg2;C3ar1;C5ar1;Calcrl;Ccl17;Ccl2;Ccl20;Ccl22;Ccl24;Ccl5;Ccl7;Ccr7;Ccrl2;Cd14;Cd40;Cd48;Cd55;Cd55b;Cd69;Cd70;Cd82;Cdkn1a;Chst2;Clec5a;Cmklr1;Csf1;Csf3;Csf3r;Cx3cl1;Cxcl10;Cxcl11;Cxcl5;Cxcl9;Cxcr6;Cybb;Dcbld2;Ebi3;Edn1;Eif2ak2;Emp3;Ereg;F3;Ffar2;Fpr1;Fzd5;Gabbr1;Gch1;Gna15;Gnai3;Gp1ba;Gpc3;…	DM_Cont_vs_DM_Veh	DM+Cont vs DM+Veh	Inflammatory response	Abca1;Abi1;Acvr1b;Acvr2a;Adora2b;Adrm1;Ahr;Atp2a2;Atp2b1;Atp2c1;Axl;Bst2;Btg2;Calcrl;Cd14;Cd82;Cdkn1a;Chst2;Csf1;Cx3cl1;Dcbld2;Edn1;Eif2ak2;Emp3;F3;Fzd5;Gabbr1;Gnai3;Gp1ba;Gpc3;Hbegf;Hif1a;Ifitm1;Ifnar1;Ifngr2;Il15;Il18;Il1r1;Il4ra;Inhba;Irak2;Irf1;Irf7;Itga5;Itgb8;Kcna3;Kcnj2;Kcnmb2;Kif1b;Klf6;Lamp3;Ldlr;Lpar1;Ly6e;Lyn;Met;Mmp14;Mxd1;Nampt;Ndp;Nfkb1;Nfkbia;Nmi;Nod2;Osmr;P2rx4;P2ry2;Pcdh7;Pde4b;P…	Kcna3	118	13665	104	1	0.96	0.85
HALLMARK_INTERFERON_GAMMA_RESPONSE	Adar;Apol6;Arid5b;Arl4a;Auts2;B2m;Bank1;Batf2;Bpgm;Bst2;Btg1;C1rb;C1s1;Casp1;Casp3;Casp4;Casp7;Casp8;Ccl2;Ccl5;Ccl7;Cd274;Cd38;Cd40;Cd69;Cd74;Cd86;Cdkn1a;Cfb;Cfh;Ciita;Cmklr1;Cmpk2;Cmtr1;Csf2rb2;Cxcl10;Cxcl11;Cxcl9;Ddx60;Dhx58;Eif2ak2;Eif4e3;Epsti1;Fas;Fcgr1;Fgl2;Fpr1;Gbp3;Gbp10;Gbp4;Gbp8;Gbp9;Gch1;Gpr18;Gzma;Helz2;Herc6;Hif1a;H2-Q10;H2-Q7;Gm8909;H2-D1;H2-M2;H2-DMa;H2-Aa;H2-Eb1;H2-M3;Icam1;Ido1;I…	DM_Cont_vs_DM_Veh	DM+Cont vs DM+Veh	Interferon gamma response	Adar;Arid5b;Arl4a;Auts2;B2m;Bpgm;Bst2;Btg1;C1s1;Casp3;Casp7;Casp8;Cd274;Cd74;Cdkn1a;Cfh;Cmpk2;Cmtr1;Ddx60;Dhx58;Eif2ak2;Eif4e3;Gbp3;Gbp4;Gbp9;Helz2;Herc6;Hif1a;Ifi27;Ifi30;Ifi35;Ifih1;Ifit1bl1;Ifit2;Ifit3;Ifitm3;Ifnar2;Il15;Il18bp;Il4ra;Irf1;Irf2;Irf5;Irf7;Irf8;Irf9;Isg15;Isoc1;Jak2;Lap3;Lats2;Lgals3bp;Ly6e;Lysmd2;Marchf1;Mthfd2;Mvp;Myd88;Nampt;Ncoa3;Nfkb1;Nfkbia;Nmi;Nod1;Nup93;Ogfr;Parp12;Parp14…	Rnf213	118	13665	126	1	0.79	0.85
HALLMARK_IL6_JAK_STAT3_SIGNALING	A2m;Acvr1b;Acvrl1;Bak1;Cbl;Ccl7;Ccr1;Cd14;Cd36;Cd38;Cd44;Cd9;Cntfr;Crlf2;Csf1;Csf2;Csf2ra;Csf2rb2;Csf3r;Cxcl1;Cxcl2;Cxcl3;Cxcl10;Cxcl11;Cxcl13;Cxcl9;Dntt;Ebi3;Fas;Grb2;Hax1;Hmox1;Ifnar1;Ifngr1;Ifngr2;Il10rb;Il12rb1;Il13ra1;Il15ra;Il17ra;Il17rb;Il18r1;Il1b;Il1r1;Il1r2;Il2ra;Il2rg;Il3ra;Il4ra;Il6;Il6st;Il7;Il9r;Inhbe;Irf1;Irf9;Itga4;Itgb3;Jun;Lepr;Ltb;Ltbr;Map3k8;Myd88;Osmr;Pdgfc;Pf4;Pik3r5;Pim1;Pl…	DM_Cont_vs_DM_Veh	DM+Cont vs DM+Veh	IL6/JAK/STAT3 signaling	A2m;Acvr1b;Acvrl1;Bak1;Cbl;Cd14;Cd36;Cd44;Cd9;Cntfr;Crlf2;Csf1;Csf2ra;Grb2;Hax1;Hmox1;Ifnar1;Ifngr1;Ifngr2;Il10rb;Il17ra;Il1r1;Il3ra;Il4ra;Il6st;Il9r;Irf1;Irf9;Itga4;Jun;Ltbr;Map3k8;Myd88;Osmr;Pdgfc;Pik3r5;Pim1;Ptpn1;Ptpn11;Ptpn2;Socs3;Stam2;Stat1;Stat2;Stat3;Tnfrsf12a;Tnfrsf1a;Tnfrsf1b;Tnfrsf21;Tyk2		118	13665	50	0	0	0
HALLMARK_INTERFERON_ALPHA_RESPONSE	Adar;B2m;Batf2;Bst2;C1s1;Casp1;Casp8;Ccrl2;Cd47;Cd74;Cmpk2;Cmtr1;Cnp;Csf1;Cxcl10;Cxcl11;Ddx60;Dhx58;Eif2ak2;Elf1;Epsti1;Gbp2;Gbp3;Gmpr;Helz2;Herc6;H2-Q10;H2-Q7;Ifi27;Ifi27l2b;Ifi30;Ifi35;Ifi44;Ifi44l;Ifih1;Ifit2;Ifit3;Ifitm1;Ifitm2;Ifitm3;Il15;Il4ra;Il7;Irf1;Irf2;Irf7;Irf9;Isg15;Isg20;Lamp3;Lap3;Lgals3bp;Lpar6;Ly6e;Mov10;Mvb12a;Mx2;Ncoa7;Nmi;Nub1;Oas1a;Oas1g;Oasl1;Ogfr;Parp12;Parp14;Parp9;Plscr1;…	DM_Cont_vs_DM_Veh	DM+Cont vs DM+Veh	Interferon alpha response	Adar;B2m;Bst2;C1s1;Casp8;Cd47;Cd74;Cmpk2;Cmtr1;Cnp;Csf1;Ddx60;Dhx58;Eif2ak2;Elf1;Gbp2;Gbp3;Gmpr;Helz2;Herc6;Ifi27;Ifi30;Ifi35;Ifih1;Ifit2;Ifit3;Ifitm1;Ifitm3;Il15;Il4ra;Irf1;Irf2;Irf7;Irf9;Isg15;Lamp3;Lap3;Lgals3bp;Lpar6;Ly6e;Mov10;Mvb12a;Ncoa7;Nmi;Nub1;Ogfr;Parp12;Parp14;Parp9;Plscr1;Pnpt1;Psma3;Psmb8;Psmb9;Psme1;Psme2;Ripk2;Rnf31;Rsad2;Samd9l;Slc25a28;Stat2;Tap1;Tdrd7;Tent5a;Tmem140;Trafd1;Trim…		118	13665	76	0	0	0
HALLMARK_OXIDATIVE_PHOSPHORYLATION	Abcb7;Acaa1a;Acaa2;Acadm;Acadsb;Acadvl;Acat1;Aco2;Afg3l2;Aifm1;Alas1;Aldh6a1;Atp1b1;Atp5a1;Atp5b;Atp5c1;Atp5d;Atp5e;Atp5g1;Atp5g2;Atp5g3;Atp5k;Atp5j2;Atp5l;Atp5pb;Atp5h;Atp5j;Atp5o;Atp6ap1;Atp6v0b;Atp6v0c;Atp6v0e;Atp6v1c1;Atp6v1d;Atp6v1e1;Atp6v1f;Atp6v1g1;Atp6v1h;Bax;Bckdha;Bdh2;Casp7;Cox10;Cox11;Cox15;Cox17;Cox4i1;Cox5a;Cox5b;Cox6a1;Cox6b1;Cox6c;Cox7a2;Cox7a2l;Cox7b;Cox7c;Cox8a;Cpt1a;Cs;Cyb5a;Cy…	DM_Cont_vs_DM_Veh	DM+Cont vs DM+Veh	Oxidative phosphorylation	Abcb7;Acaa1a;Acaa2;Acadm;Acadsb;Acadvl;Acat1;Aco2;Afg3l2;Aifm1;Alas1;Aldh6a1;Atp1b1;Atp5pb;Atp6ap1;Atp6v0b;Atp6v0c;Atp6v0e;Atp6v1c1;Atp6v1d;Atp6v1e1;Atp6v1f;Atp6v1g1;Atp6v1h;Bax;Bckdha;Bdh2;Casp7;Cox10;Cox11;Cox15;Cox17;Cox4i1;Cox5a;Cox5b;Cox6a1;Cox6b1;Cox6c;Cox7a2;Cox7a2l;Cox7b;Cox7c;Cox8a;Cpt1a;Cs;Cyb5a;Cyb5r3;Cyc1;Cycs;Decr1;Dlat;Dld;Dlst;Ech1;Echs1;Eci1;Etfa;Etfb;Etfdh;Fdx1;Fh1;Fxn;Glud1;Got2…		118	13665	183	0	0	0
HALLMARK_REACTIVE_OXYGEN_SPECIES_PATHWAY	Abcc1;Atox1;Cat;Cdkn2d;Egln2;Ercc2;Fes;Ftl1;G6pdx;Gclc;Gclm;Glrx;Glrx2;Gpx3;Gpx4;Gsr;Hhex;Hmox2;Ipcef1;Junb;Lamtor5;Lsp1;Mbp;Mgst1;Mpo;Msra;Ndufa6;Ndufb4;Ndufs2;Nqo1;Oxsr1;Pdlim1;Pfkp;Prdx1;Prdx2;Prdx4;Prdx6;Prnp;Ptpa;Sbno2;Scaf4;Selenos;Sod1;Srxn1;Stk25;Txn1;Txnrd1;Txnrd2	DM_Cont_vs_DM_Veh	DM+Cont vs DM+Veh	Reactive oxygen species	Abcc1;Atox1;Cat;Cdkn2d;Egln2;Ercc2;Fes;Ftl1;G6pdx;Gclc;Gclm;Glrx;Glrx2;Gpx3;Gpx4;Gsr;Hmox2;Ipcef1;Junb;Lamtor5;Lsp1;Mbp;Mgst1;Msra;Ndufa6;Ndufb4;Ndufs2;Nqo1;Oxsr1;Pdlim1;Pfkp;Prdx1;Prdx2;Prdx4;Prdx6;Prnp;Ptpa;Sbno2;Scaf4;Selenos;Sod1;Srxn1;Stk25;Txn1;Txnrd1;Txnrd2		118	13665	46	0	0	0
HALLMARK_COMPLEMENT	Actn2;Adam9;Adra2b;Akap10;Ang;Anxa5;Apoa4;Apoc1;Atox1;Brpf3;C1qa;C1qc;C1rb;C1s1;C2;C3;C9;Car2;Calm1;Calm3;Casp1;Casp3;Casp4;Casp7;Casp9;Cblb;Ccl5;Cd36;Cd40lg;Cd46;Cd55;Cd55b;Cd59b;Cda;Cdh13;Cdk5r1;Cebpb;Cfb;Cfh;Clu;Col4a2;Cp;Cpm;Cpq;Cr1l;Cr2;Csrp1;Ctsb;Ctsc;Ctsd;Ctsh;Ctsl;Ctso;Ctss;Cxcl1;Cxcl2;Cxcl3;Dgkg;Dgkh;Dock10;Dock4;Dock9;Dpp4;Dusp5;Dusp6;Dyrk2;Ehd1;F10;F2;F3;F5;F7;F8;Fcer1g;Fcnb;Fdx1;Fn1;F…	DM_Wash_vs_DM_Veh	DM+Wash vs DM+Veh	Complement	Adam9;Akap10;Anxa5;Atox1;Brpf3;C1qa;C1qc;C1s1;C3;Car2;Calm1;Calm3;Casp3;Casp7;Casp9;Cblb;Cd36;Cd46;Cda;Cdh13;Cdk5r1;Cfh;Clu;Col4a2;Cp;Cpm;Cpq;Cr1l;Csrp1;Ctsb;Ctsc;Ctsd;Ctsh;Ctsl;Ctso;Ctss;Dgkg;Dgkh;Dock10;Dock4;Dock9;Dpp4;Dusp5;Dusp6;Dyrk2;Ehd1;F3;F5;F8;Fcer1g;Fdx1;Fn1;Fyn;Gca;Gmfb;Gnai2;Gnai3;Gnb2;Gnb4;Gng2;Gngt2;Gp1ba;Gpd2;Grb2;Hpcal4;Hspa1a;Hspa5;Irf1;Irf2;Irf7;Jak2;Kcnip2;Kcnip3;Kif2a;Klkb1;L…	Mt3	57	13665	137	1	0.73	1.75
HALLMARK_REACTIVE_OXYGEN_SPECIES_PATHWAY	Abcc1;Atox1;Cat;Cdkn2d;Egln2;Ercc2;Fes;Ftl1;G6pdx;Gclc;Gclm;Glrx;Glrx2;Gpx3;Gpx4;Gsr;Hhex;Hmox2;Ipcef1;Junb;Lamtor5;Lsp1;Mbp;Mgst1;Mpo;Msra;Ndufa6;Ndufb4;Ndufs2;Nqo1;Oxsr1;Pdlim1;Pfkp;Prdx1;Prdx2;Prdx4;Prdx6;Prnp;Ptpa;Sbno2;Scaf4;Selenos;Sod1;Srxn1;Stk25;Txn1;Txnrd1;Txnrd2	DM_Wash_vs_DM_Veh	DM+Wash vs DM+Veh	Reactive oxygen species	Abcc1;Atox1;Cat;Cdkn2d;Egln2;Ercc2;Fes;Ftl1;G6pdx;Gclc;Gclm;Glrx;Glrx2;Gpx3;Gpx4;Gsr;Hmox2;Ipcef1;Junb;Lamtor5;Lsp1;Mbp;Mgst1;Msra;Ndufa6;Ndufb4;Ndufs2;Nqo1;Oxsr1;Pdlim1;Pfkp;Prdx1;Prdx2;Prdx4;Prdx6;Prnp;Ptpa;Sbno2;Scaf4;Selenos;Sod1;Srxn1;Stk25;Txn1;Txnrd1;Txnrd2	Prdx4	57	13665	46	1	2.17	1.75
HALLMARK_TNFA_SIGNALING_VIA_NFKB	Abca1;Ackr3;Areg;Atf3;Atp2b1;B4galt1;B4galt5;Bcl2a1a;Bcl3;Bcl6;Bhlhe40;Birc2;Birc3;Bmp2;Btg1;Btg2;Btg3;Ccl2;Ccl20;Ccl4;Ccl5;Ccn1;Ccnd1;Ccnl1;Ccrl2;Cd44;Cd69;Cd80;Cd83;Cdkn1a;Cebpb;Cebpd;Cflar;Clcf1;Csf1;Csf2;Cxcl1;Cxcl2;Cxcl3;Cxcl10;Cxcl11;Cxcl5;Dennd5a;Dnajb4;Dram1;Dusp1;Dusp2;Dusp4;Dusp5;Edn1;Efna1;Egr1;Egr2;Egr3;Ehd1;Eif1;Ets2;F2rl1;F3;Fjx1;Fos;Fosb;Fosl1;Fosl2;Fut4;G0s2;Gadd45a;Gadd45b;Gch1;G…	DM_Wash_vs_DM_Veh	DM+Wash vs DM+Veh	TNFA/NFKB signaling	Abca1;Ackr3;Atf3;Atp2b1;B4galt1;B4galt5;Bcl6;Bhlhe40;Birc2;Bmp2;Btg1;Btg2;Btg3;Ccn1;Ccnd1;Ccnl1;Cd44;Cd80;Cd83;Cdkn1a;Cebpd;Cflar;Clcf1;Csf1;Dennd5a;Dnajb4;Dusp1;Dusp4;Dusp5;Edn1;Efna1;Egr1;Ehd1;Eif1;Ets2;F3;Fjx1;Fos;Fosb;Fosl2;G0s2;Gadd45a;Gadd45b;Gem;Gfpt2;Hbegf;Hes1;Id2;Ier2;Ier3;Ier5;Ifih1;Ifit2;Ifngr2;Il18;Il6st;Inhba;Irf1;Irs2;Jag1;Jun;Junb;Kdm6b;Klf10;Klf2;Klf4;Klf6;Klf9;Ldlr;Litaf;Map2k3;…	Nfat5	57	13665	139	1	0.72	1.75
HALLMARK_IL6_JAK_STAT3_SIGNALING	A2m;Acvr1b;Acvrl1;Bak1;Cbl;Ccl7;Ccr1;Cd14;Cd36;Cd38;Cd44;Cd9;Cntfr;Crlf2;Csf1;Csf2;Csf2ra;Csf2rb2;Csf3r;Cxcl1;Cxcl2;Cxcl3;Cxcl10;Cxcl11;Cxcl13;Cxcl9;Dntt;Ebi3;Fas;Grb2;Hax1;Hmox1;Ifnar1;Ifngr1;Ifngr2;Il10rb;Il12rb1;Il13ra1;Il15ra;Il17ra;Il17rb;Il18r1;Il1b;Il1r1;Il1r2;Il2ra;Il2rg;Il3ra;Il4ra;Il6;Il6st;Il7;Il9r;Inhbe;Irf1;Irf9;Itga4;Itgb3;Jun;Lepr;Ltb;Ltbr;Map3k8;Myd88;Osmr;Pdgfc;Pf4;Pik3r5;Pim1;Pl…	DM_Wash_vs_DM_Veh	DM+Wash vs DM+Veh	IL6/JAK/STAT3 signaling	A2m;Acvr1b;Acvrl1;Bak1;Cbl;Cd14;Cd36;Cd44;Cd9;Cntfr;Crlf2;Csf1;Csf2ra;Grb2;Hax1;Hmox1;Ifnar1;Ifngr1;Ifngr2;Il10rb;Il17ra;Il1r1;Il3ra;Il4ra;Il6st;Il9r;Irf1;Irf9;Itga4;Jun;Ltbr;Map3k8;Myd88;Osmr;Pdgfc;Pik3r5;Pim1;Ptpn1;Ptpn11;Ptpn2;Socs3;Stam2;Stat1;Stat2;Stat3;Tnfrsf12a;Tnfrsf1a;Tnfrsf1b;Tnfrsf21;Tyk2		57	13665	50	0	0	0
HALLMARK_INFLAMMATORY_RESPONSE	Abca1;Abi1;Acvr1b;Acvr2a;Adgre1;Adm;Adora2b;Adrm1;Ahr;Aplnr;Aqp9;Atp2a2;Atp2b1;Atp2c1;Axl;Bdkrb1;Best1;Bst2;Btg2;C3ar1;C5ar1;Calcrl;Ccl17;Ccl2;Ccl20;Ccl22;Ccl24;Ccl5;Ccl7;Ccr7;Ccrl2;Cd14;Cd40;Cd48;Cd55;Cd55b;Cd69;Cd70;Cd82;Cdkn1a;Chst2;Clec5a;Cmklr1;Csf1;Csf3;Csf3r;Cx3cl1;Cxcl10;Cxcl11;Cxcl5;Cxcl9;Cxcr6;Cybb;Dcbld2;Ebi3;Edn1;Eif2ak2;Emp3;Ereg;F3;Ffar2;Fpr1;Fzd5;Gabbr1;Gch1;Gna15;Gnai3;Gp1ba;Gpc3;…	DM_Wash_vs_DM_Veh	DM+Wash vs DM+Veh	Inflammatory response	Abca1;Abi1;Acvr1b;Acvr2a;Adora2b;Adrm1;Ahr;Atp2a2;Atp2b1;Atp2c1;Axl;Bst2;Btg2;Calcrl;Cd14;Cd82;Cdkn1a;Chst2;Csf1;Cx3cl1;Dcbld2;Edn1;Eif2ak2;Emp3;F3;Fzd5;Gabbr1;Gnai3;Gp1ba;Gpc3;Hbegf;Hif1a;Ifitm1;Ifnar1;Ifngr2;Il15;Il18;Il1r1;Il4ra;Inhba;Irak2;Irf1;Irf7;Itga5;Itgb8;Kcna3;Kcnj2;Kcnmb2;Kif1b;Klf6;Lamp3;Ldlr;Lpar1;Ly6e;Lyn;Met;Mmp14;Mxd1;Nampt;Ndp;Nfkb1;Nfkbia;Nmi;Nod2;Osmr;P2rx4;P2ry2;Pcdh7;Pde4b;P…		57	13665	104	0	0	0
HALLMARK_INTERFERON_ALPHA_RESPONSE	Adar;B2m;Batf2;Bst2;C1s1;Casp1;Casp8;Ccrl2;Cd47;Cd74;Cmpk2;Cmtr1;Cnp;Csf1;Cxcl10;Cxcl11;Ddx60;Dhx58;Eif2ak2;Elf1;Epsti1;Gbp2;Gbp3;Gmpr;Helz2;Herc6;H2-Q10;H2-Q7;Ifi27;Ifi27l2b;Ifi30;Ifi35;Ifi44;Ifi44l;Ifih1;Ifit2;Ifit3;Ifitm1;Ifitm2;Ifitm3;Il15;Il4ra;Il7;Irf1;Irf2;Irf7;Irf9;Isg15;Isg20;Lamp3;Lap3;Lgals3bp;Lpar6;Ly6e;Mov10;Mvb12a;Mx2;Ncoa7;Nmi;Nub1;Oas1a;Oas1g;Oasl1;Ogfr;Parp12;Parp14;Parp9;Plscr1;…	DM_Wash_vs_DM_Veh	DM+Wash vs DM+Veh	Interferon alpha response	Adar;B2m;Bst2;C1s1;Casp8;Cd47;Cd74;Cmpk2;Cmtr1;Cnp;Csf1;Ddx60;Dhx58;Eif2ak2;Elf1;Gbp2;Gbp3;Gmpr;Helz2;Herc6;Ifi27;Ifi30;Ifi35;Ifih1;Ifit2;Ifit3;Ifitm1;Ifitm3;Il15;Il4ra;Irf1;Irf2;Irf7;Irf9;Isg15;Lamp3;Lap3;Lgals3bp;Lpar6;Ly6e;Mov10;Mvb12a;Ncoa7;Nmi;Nub1;Ogfr;Parp12;Parp14;Parp9;Plscr1;Pnpt1;Psma3;Psmb8;Psmb9;Psme1;Psme2;Ripk2;Rnf31;Rsad2;Samd9l;Slc25a28;Stat2;Tap1;Tdrd7;Tent5a;Tmem140;Trafd1;Trim…		57	13665	76	0	0	0
HALLMARK_INTERFERON_GAMMA_RESPONSE	Adar;Apol6;Arid5b;Arl4a;Auts2;B2m;Bank1;Batf2;Bpgm;Bst2;Btg1;C1rb;C1s1;Casp1;Casp3;Casp4;Casp7;Casp8;Ccl2;Ccl5;Ccl7;Cd274;Cd38;Cd40;Cd69;Cd74;Cd86;Cdkn1a;Cfb;Cfh;Ciita;Cmklr1;Cmpk2;Cmtr1;Csf2rb2;Cxcl10;Cxcl11;Cxcl9;Ddx60;Dhx58;Eif2ak2;Eif4e3;Epsti1;Fas;Fcgr1;Fgl2;Fpr1;Gbp3;Gbp10;Gbp4;Gbp8;Gbp9;Gch1;Gpr18;Gzma;Helz2;Herc6;Hif1a;H2-Q10;H2-Q7;Gm8909;H2-D1;H2-M2;H2-DMa;H2-Aa;H2-Eb1;H2-M3;Icam1;Ido1;I…	DM_Wash_vs_DM_Veh	DM+Wash vs DM+Veh	Interferon gamma response	Adar;Arid5b;Arl4a;Auts2;B2m;Bpgm;Bst2;Btg1;C1s1;Casp3;Casp7;Casp8;Cd274;Cd74;Cdkn1a;Cfh;Cmpk2;Cmtr1;Ddx60;Dhx58;Eif2ak2;Eif4e3;Gbp3;Gbp4;Gbp9;Helz2;Herc6;Hif1a;Ifi27;Ifi30;Ifi35;Ifih1;Ifit1bl1;Ifit2;Ifit3;Ifitm3;Ifnar2;Il15;Il18bp;Il4ra;Irf1;Irf2;Irf5;Irf7;Irf8;Irf9;Isg15;Isoc1;Jak2;Lap3;Lats2;Lgals3bp;Ly6e;Lysmd2;Marchf1;Mthfd2;Mvp;Myd88;Nampt;Ncoa3;Nfkb1;Nfkbia;Nmi;Nod1;Nup93;Ogfr;Parp12;Parp14…		57	13665	126	0	0	0
HALLMARK_OXIDATIVE_PHOSPHORYLATION	Abcb7;Acaa1a;Acaa2;Acadm;Acadsb;Acadvl;Acat1;Aco2;Afg3l2;Aifm1;Alas1;Aldh6a1;Atp1b1;Atp5a1;Atp5b;Atp5c1;Atp5d;Atp5e;Atp5g1;Atp5g2;Atp5g3;Atp5k;Atp5j2;Atp5l;Atp5pb;Atp5h;Atp5j;Atp5o;Atp6ap1;Atp6v0b;Atp6v0c;Atp6v0e;Atp6v1c1;Atp6v1d;Atp6v1e1;Atp6v1f;Atp6v1g1;Atp6v1h;Bax;Bckdha;Bdh2;Casp7;Cox10;Cox11;Cox15;Cox17;Cox4i1;Cox5a;Cox5b;Cox6a1;Cox6b1;Cox6c;Cox7a2;Cox7a2l;Cox7b;Cox7c;Cox8a;Cpt1a;Cs;Cyb5a;Cy…	DM_Wash_vs_DM_Veh	DM+Wash vs DM+Veh	Oxidative phosphorylation	Abcb7;Acaa1a;Acaa2;Acadm;Acadsb;Acadvl;Acat1;Aco2;Afg3l2;Aifm1;Alas1;Aldh6a1;Atp1b1;Atp5pb;Atp6ap1;Atp6v0b;Atp6v0c;Atp6v0e;Atp6v1c1;Atp6v1d;Atp6v1e1;Atp6v1f;Atp6v1g1;Atp6v1h;Bax;Bckdha;Bdh2;Casp7;Cox10;Cox11;Cox15;Cox17;Cox4i1;Cox5a;Cox5b;Cox6a1;Cox6b1;Cox6c;Cox7a2;Cox7a2l;Cox7b;Cox7c;Cox8a;Cpt1a;Cs;Cyb5a;Cyb5r3;Cyc1;Cycs;Decr1;Dlat;Dld;Dlst;Ech1;Echs1;Eci1;Etfa;Etfb;Etfdh;Fdx1;Fh1;Fxn;Glud1;Got2…		57	13665	183	0	0	0
