# Supplementary material for: L-DOPA Promotes Post-Treatment Neurovascular and Synaptic Homeostasis in Early Diabetic Retinopathy
Source: Invest Ophthalmol Vis Sci. 2026 Jul 20;67(8):42. doi: 10.1167/iovs.67.8.42 (PMC13398881; doi:10.1167/iovs.67.8.42)
Supplement: Supplement 5 [file iovs-67-8-42_s005.csv]

module	Gene	kME	n_GO_terms_matched	GO_IDs_matched	GO_terms_matched	GO_terms_with_counts	GO_threshold_definition	meets_GO_threshold
Synaptic signaling module	Huwe1	0.979439512	6	GOBP_AUTOPHAGY_OF_MITOCHONDRION; GOBP_CIRCADIAN_REGULATION_OF_GENE_EXPRESSION; GOBP_CIRCADIAN_RHYTHM; GOBP_NUCLEAR_RECEPTOR_MEDIATED_SIGNALING_PATHWAY; GOBP_PROTEIN_BRANCHED_POLYUBIQUITINATION; GOBP_RHYTHMIC_PROCESS	AUTOPHAGY OF MITOCHONDRION; CIRCADIAN REG GENE EXPRESSION; CIRCADIAN RHYTHM; NUCLEAR RECEPTOR MEDIATED SIGNALING PATHWAY; PROTEIN BRANCHED POLYUBIQUITINATION; RHYTHMIC PROCESS	AUTOPHAGY OF MITOCHONDRION [GOBP_AUTOPHAGY_OF_MITOCHONDRION; Count=9]; CIRCADIAN REG GENE EXPRESSION [GOBP_CIRCADIAN_REGULATION_OF_GENE_EXPRESSION; Count=9]; CIRCADIAN RHYTHM [GOBP_CIRCADIAN_RHYTHM; Count=21]; NUCLEAR RECEPTOR MEDIATED SIGNALING PATHWAY [GOBP_NUCLEAR_RECEPTOR_MEDIATED_SIGNALING_PATHWAY; Count=12]; PROTEIN BRANCHED POLYUBIQUITINATION [GOBP_PROTEIN_BRANCHED_POLYUBIQUITINATION; Coun…	Hubgene appears in at least one enriched, significant GO term with Count >= 3 module genes	TRUE
Synaptic signaling module	Macf1	0.958640184	15	GOBP_AXON_EXTENSION; GOBP_DEVELOPMENTAL_CELL_GROWTH; GOBP_NEURON_PROJECTION_EXTENSION; GOBP_POSITIVE_REGULATION_OF_AXON_EXTENSION; GOBP_POSITIVE_REGULATION_OF_CELL_PROJECTION_ORGANIZATION; GOBP_POSITIVE_REGULATION_OF_DEVELOPMENTAL_GROWTH; GOBP_POSITIVE_REGULATION_OF_GROWTH; GOBP_POSITIVE_REGULATION_OF_NERVOUS_SYSTEM_DEVELOPMENT; GOBP_POSITIVE_REGULATION_OF_NEUROGENESIS; GOBP_PROTEIN_LOCALIZATION_…	AXON EXTENSION; DEVELOPMENTAL CELL GROWTH; NEURON PROJECTION EXTENSION; POSITIVE REG AXON EXTENSION; POSITIVE REG CELL PROJECTION ORGANIZATION; POSITIVE REG DEVELOPMENTAL GROWTH; POSITIVE REG GROWTH; POSITIVE REG NERVOUS SYSTEM DEVELOPMENT; POSITIVE REG NEUROGENESIS; PROTEIN LOCALIZATION TO CELL PERIPHERY; REG CELL JUNCTION ASSEMBLY; REG CELL MORPHOGENESIS; REG DEVELOPMENTAL GROWTH; REG NEUROGENE…	AXON EXTENSION [GOBP_AXON_EXTENSION; Count=10]; DEVELOPMENTAL CELL GROWTH [GOBP_DEVELOPMENTAL_CELL_GROWTH; Count=17]; NEURON PROJECTION EXTENSION [GOBP_NEURON_PROJECTION_EXTENSION; Count=14]; POSITIVE REG AXON EXTENSION [GOBP_POSITIVE_REGULATION_OF_AXON_EXTENSION; Count=6]; POSITIVE REG CELL PROJECTION ORGANIZATION [GOBP_POSITIVE_REGULATION_OF_CELL_PROJECTION_ORGANIZATION; Count=29]; POSITIVE REG…	Hubgene appears in at least one enriched, significant GO term with Count >= 3 module genes	TRUE
Synaptic signaling module	Scn8a	0.956739368	7	GOBP_ACTION_POTENTIAL; GOBP_ADULT_BEHAVIOR; GOBP_ADULT_LOCOMOTORY_BEHAVIOR; GOBP_LOCOMOTORY_BEHAVIOR; GOBP_NERVE_DEVELOPMENT; GOBP_NEURONAL_ACTION_POTENTIAL; GOBP_TRANSMISSION_OF_NERVE_IMPULSE	ACTION POTENTIAL; ADULT BEHAVIOR; ADULT LOCOMOTORY BEHAVIOR; LOCOMOTORY BEHAVIOR; NERVE DEVELOPMENT; NEURONAL ACTION POTENTIAL; TRANS. NERVE IMPULSE	ACTION POTENTIAL [GOBP_ACTION_POTENTIAL; Count=23]; ADULT BEHAVIOR [GOBP_ADULT_BEHAVIOR; Count=14]; ADULT LOCOMOTORY BEHAVIOR [GOBP_ADULT_LOCOMOTORY_BEHAVIOR; Count=9]; LOCOMOTORY BEHAVIOR [GOBP_LOCOMOTORY_BEHAVIOR; Count=21]; NERVE DEVELOPMENT [GOBP_NERVE_DEVELOPMENT; Count=10]; NEURONAL ACTION POTENTIAL [GOBP_NEURONAL_ACTION_POTENTIAL; Count=9]; TRANS. NERVE IMPULSE [GOBP_TRANSMISSION_OF_NERVE_…	Hubgene appears in at least one enriched, significant GO term with Count >= 3 module genes	TRUE
Synaptic signaling module	Unc80	0.954834844	0				Hubgene appears in at least one enriched, significant GO term with Count >= 3 module genes	FALSE
Synaptic signaling module	Kmt2c	0.946811923	1	GOBP_METHYLATION	METHYLATION	METHYLATION [GOBP_METHYLATION; Count=15]	Hubgene appears in at least one enriched, significant GO term with Count >= 3 module genes	TRUE
Synaptic signaling module	Htt	0.94503403	31	GOBP_ANTERIOR_POSTERIOR_PATTERN_SPECIFICATION; GOBP_ASSOCIATIVE_LEARNING; GOBP_AUTOPHAGY_OF_MITOCHONDRION; GOBP_AXO_DENDRITIC_TRANSPORT; GOBP_CALCIUM_ION_TRANSMEMBRANE_IMPORT_INTO_CYTOSOL; GOBP_CALCIUM_ION_TRANSMEMBRANE_TRANSPORT; GOBP_CALCIUM_MEDIATED_SIGNALING; GOBP_CILIUM_ORGANIZATION; GOBP_COGNITION; GOBP_CYTOSKELETON_DEPENDENT_INTRACELLULAR_TRANSPORT; GOBP_ENDOSOMAL_TRANSPORT; GOBP_ESTABLISH…	ANTERIOR POSTERIOR PATTERN SPECIFICATION; ASSOCIATIVE LEARNING; AUTOPHAGY OF MITOCHONDRION; AXO DENDRITIC TRANSPORT; CALC ION TRANSMEMBRANE IMPORT INTO CYTOSOL; CALC ION TRANSMEMBRANE TRANSPORT; CALC MEDIATED SIGNALING; CILIUM ORGANIZATION; COGNITION; CYTOSKELETON DEPENDENT INTRACELL TRANSPORT; ENDOSOMAL TRANSPORT; ESTABLISHMENT OF ORGANELLE LOCALIZATION; FOREBRAIN DEVELOPMENT; LEARNING; LOCOMOTO…	ANTERIOR POSTERIOR PATTERN SPECIFICATION [GOBP_ANTERIOR_POSTERIOR_PATTERN_SPECIFICATION; Count=14]; ASSOCIATIVE LEARNING [GOBP_ASSOCIATIVE_LEARNING; Count=13]; AUTOPHAGY OF MITOCHONDRION [GOBP_AUTOPHAGY_OF_MITOCHONDRION; Count=9]; AXO DENDRITIC TRANSPORT [GOBP_AXO_DENDRITIC_TRANSPORT; Count=10]; CALC ION TRANSMEMBRANE IMPORT INTO CYTOSOL [GOBP_CALCIUM_ION_TRANSMEMBRANE_IMPORT_INTO_CYTOSOL; Count=…	Hubgene appears in at least one enriched, significant GO term with Count >= 3 module genes	TRUE
Synaptic signaling module	Ylpm1	0.943557409	0				Hubgene appears in at least one enriched, significant GO term with Count >= 3 module genes	FALSE
Synaptic signaling module	Vps13d	0.937897014	2	GOBP_AUTOPHAGY_OF_MITOCHONDRION; GOBP_MAINTENANCE_OF_LOCATION	AUTOPHAGY OF MITOCHONDRION; MAINTENANCE OF LOCATION	AUTOPHAGY OF MITOCHONDRION [GOBP_AUTOPHAGY_OF_MITOCHONDRION; Count=9]; MAINTENANCE OF LOCATION [GOBP_MAINTENANCE_OF_LOCATION; Count=15]	Hubgene appears in at least one enriched, significant GO term with Count >= 3 module genes	TRUE
Synaptic signaling module	Aak1	0.937267718	2	GOBP_PRESYNAPTIC_ENDOCYTOSIS; GOBP_VESICLE_MEDIATED_TRANSPORT_IN_SYNAPSE	PRESYNAPTIC ENDOCYTOSIS; VESICLE MEDIATED TRANSPORT IN SYNAPSE	PRESYNAPTIC ENDOCYTOSIS [GOBP_PRESYNAPTIC_ENDOCYTOSIS; Count=9]; VESICLE MEDIATED TRANSPORT IN SYNAPSE [GOBP_VESICLE_MEDIATED_TRANSPORT_IN_SYNAPSE; Count=22]	Hubgene appears in at least one enriched, significant GO term with Count >= 3 module genes	TRUE
Synaptic signaling module	Smg1	0.935214794	1	GOBP_PEPTIDYL_SERINE_MODIFICATION	PEPTIDYL SERINE MODIFICATION	PEPTIDYL SERINE MODIFICATION [GOBP_PEPTIDYL_SERINE_MODIFICATION; Count=13]	Hubgene appears in at least one enriched, significant GO term with Count >= 3 module genes	TRUE
Synaptic signaling module	Nktr	0.933004366	0				Hubgene appears in at least one enriched, significant GO term with Count >= 3 module genes	FALSE
Synaptic signaling module	Syne2	0.9283073	12	GOBP_CEREBRAL_CORTEX_DEVELOPMENT; GOBP_CILIUM_ORGANIZATION; GOBP_CYTOSKELETON_DEPENDENT_INTRACELLULAR_TRANSPORT; GOBP_ESTABLISHMENT_OF_ORGANELLE_LOCALIZATION; GOBP_FOREBRAIN_DEVELOPMENT; GOBP_MICROTUBULE_BASED_TRANSPORT; GOBP_MICROTUBULE_ORGANIZING_CENTER_LOCALIZATION; GOBP_NUCLEAR_MIGRATION; GOBP_NUCLEUS_LOCALIZATION; GOBP_ORGANELLE_TRANSPORT_ALONG_MICROTUBULE; GOBP_PALLIUM_DEVELOPMENT; GOBP_TEL…	CEREBRAL CORTEX DEVELOPMENT; CILIUM ORGANIZATION; CYTOSKELETON DEPENDENT INTRACELL TRANSPORT; ESTABLISHMENT OF ORGANELLE LOCALIZATION; FOREBRAIN DEVELOPMENT; MICROTUBULE BASED TRANSPORT; MICROTUBULE ORGANIZING CENTER LOCALIZATION; NUCLEAR MIGRATION; NUCLEUS LOCALIZATION; ORGANELLE TRANSPORT ALONG MICROTUBULE; PALLIUM DEVELOPMENT; TELENCEPHALON DEVELOPMENT	CEREBRAL CORTEX DEVELOPMENT [GOBP_CEREBRAL_CORTEX_DEVELOPMENT; Count=10]; CILIUM ORGANIZATION [GOBP_CILIUM_ORGANIZATION; Count=22]; CYTOSKELETON DEPENDENT INTRACELL TRANSPORT [GOBP_CYTOSKELETON_DEPENDENT_INTRACELLULAR_TRANSPORT; Count=19]; ESTABLISHMENT OF ORGANELLE LOCALIZATION [GOBP_ESTABLISHMENT_OF_ORGANELLE_LOCALIZATION; Count=24]; FOREBRAIN DEVELOPMENT [GOBP_FOREBRAIN_DEVELOPMENT; Count=27];…	Hubgene appears in at least one enriched, significant GO term with Count >= 3 module genes	TRUE
Synaptic signaling module	Phc3	0.927735581	0				Hubgene appears in at least one enriched, significant GO term with Count >= 3 module genes	FALSE
Synaptic signaling module	Grin2b	0.926461381	31	GOBP_ACTION_POTENTIAL; GOBP_ARF_PROTEIN_SIGNAL_TRANSDUCTION; GOBP_ASSOCIATIVE_LEARNING; GOBP_CALCIUM_ION_TRANSMEMBRANE_IMPORT_INTO_CYTOSOL; GOBP_CALCIUM_ION_TRANSMEMBRANE_TRANSPORT; GOBP_CALCIUM_MEDIATED_SIGNALING; GOBP_CELLULAR_COMPONENT_MAINTENANCE; GOBP_CHEMICAL_SYNAPTIC_TRANSMISSION_POSTSYNAPTIC; GOBP_COGNITION; GOBP_DETECTION_OF_EXTERNAL_STIMULUS; GOBP_GLUTAMATE_RECEPTOR_SIGNALING_PATHWAY; G…	ACTION POTENTIAL; ARF PROTEIN SIGNAL TRANSDUCTION; ASSOCIATIVE LEARNING; CALC ION TRANSMEMBRANE IMPORT INTO CYTOSOL; CALC ION TRANSMEMBRANE TRANSPORT; CALC MEDIATED SIGNALING; CELL COMPONENT MAINTENANCE; CHEMICAL SYNAPTIC TRANS. POSTSYNAPTIC; COGNITION; DETECTION OF EXTERNAL STIMULUS; GLUTAMATE RECEPTOR SIGNALING PATHWAY; INHIBITORY POSTSYNAPTIC POTENTIAL; IONOTROPIC GLUTAMATE RECEPTOR SIGNALING …	ACTION POTENTIAL [GOBP_ACTION_POTENTIAL; Count=23]; ARF PROTEIN SIGNAL TRANSDUCTION [GOBP_ARF_PROTEIN_SIGNAL_TRANSDUCTION; Count=5]; ASSOCIATIVE LEARNING [GOBP_ASSOCIATIVE_LEARNING; Count=13]; CALC ION TRANSMEMBRANE IMPORT INTO CYTOSOL [GOBP_CALCIUM_ION_TRANSMEMBRANE_IMPORT_INTO_CYTOSOL; Count=16]; CALC ION TRANSMEMBRANE TRANSPORT [GOBP_CALCIUM_ION_TRANSMEMBRANE_TRANSPORT; Count=19]; CALC MEDIATE…	Hubgene appears in at least one enriched, significant GO term with Count >= 3 module genes	TRUE
Synaptic signaling module	Pclo	0.925536834	21	GOBP_CELL_JUNCTION_MAINTENANCE; GOBP_CELLULAR_COMPONENT_MAINTENANCE; GOBP_CHEMICAL_SYNAPTIC_TRANSMISSION_POSTSYNAPTIC; GOBP_ESTABLISHMENT_OF_ORGANELLE_LOCALIZATION; GOBP_NEUROTRANSMITTER_SECRETION; GOBP_NEUROTRANSMITTER_TRANSPORT; GOBP_PRESYNAPSE_ASSEMBLY; GOBP_PRESYNAPSE_ORGANIZATION; GOBP_PRESYNAPTIC_ACTIVE_ZONE_ORGANIZATION; GOBP_PROTEIN_LOCALIZATION_TO_CELL_JUNCTION; GOBP_PROTEIN_LOCALIZATION…	CELL COMPONENT MAINTENANCE; CELL JUNCTION MAINTENANCE; CHEMICAL SYNAPTIC TRANS. POSTSYNAPTIC; ESTABLISHMENT OF ORGANELLE LOCALIZATION; NEUROTRANSMITTER SECRETION; NEUROTRANSMITTER TRANSPORT; PRESYNAPSE ASSEMBLY; PRESYNAPSE ORGANIZATION; PRESYNAPTIC ACTIVE ZONE ORGANIZATION; PROTEIN LOCALIZATION TO CELL JUNCTION; PROTEIN LOCALIZATION TO SYNAPSE; REG NERVOUS SYSTEM PROCESS; REG POSTSYNAPTIC MEMBRAN…	CELL COMPONENT MAINTENANCE [GOBP_CELLULAR_COMPONENT_MAINTENANCE; Count=9]; CELL JUNCTION MAINTENANCE [GOBP_CELL_JUNCTION_MAINTENANCE; Count=7]; CHEMICAL SYNAPTIC TRANS. POSTSYNAPTIC [GOBP_CHEMICAL_SYNAPTIC_TRANSMISSION_POSTSYNAPTIC; Count=15]; ESTABLISHMENT OF ORGANELLE LOCALIZATION [GOBP_ESTABLISHMENT_OF_ORGANELLE_LOCALIZATION; Count=24]; NEUROTRANSMITTER SECRETION [GOBP_NEUROTRANSMITTER_SECRETI…	Hubgene appears in at least one enriched, significant GO term with Count >= 3 module genes	TRUE
Synaptic signaling module	Apc	0.921580072	10	GOBP_ANTERIOR_POSTERIOR_PATTERN_SPECIFICATION; GOBP_ESTABLISHMENT_OF_ORGANELLE_LOCALIZATION; GOBP_POSITIVE_REGULATION_OF_CELL_PROJECTION_ORGANIZATION; GOBP_POSITIVE_REGULATION_OF_CYTOSKELETON_ORGANIZATION; GOBP_POSITIVE_REGULATION_OF_MICROTUBULE_POLYMERIZATION; GOBP_POSITIVE_REGULATION_OF_MICROTUBULE_POLYMERIZATION_OR_DEPOLYMERIZATION; GOBP_PROTEIN_LOCALIZATION_TO_MICROTUBULE_ORGANIZING_CENTER; G…	ANTERIOR POSTERIOR PATTERN SPECIFICATION; ESTABLISHMENT OF ORGANELLE LOCALIZATION; POSITIVE REG CELL PROJECTION ORGANIZATION; POSITIVE REG CYTOSKELETON ORGANIZATION; POSITIVE REG MICROTUBULE POLYMERIZATION; POSITIVE REG MICROTUBULE POLYMERIZATION/DEPOLYMERIZATION; PROTEIN LOCALIZATION TO MICROTUBULE ORGANIZING CENTER; REG DEVELOPMENTAL GROWTH; REG PROTEIN POLYMERIZATION; REG SUPRAMOLECULAR FIBER …	ANTERIOR POSTERIOR PATTERN SPECIFICATION [GOBP_ANTERIOR_POSTERIOR_PATTERN_SPECIFICATION; Count=14]; ESTABLISHMENT OF ORGANELLE LOCALIZATION [GOBP_ESTABLISHMENT_OF_ORGANELLE_LOCALIZATION; Count=24]; POSITIVE REG CELL PROJECTION ORGANIZATION [GOBP_POSITIVE_REGULATION_OF_CELL_PROJECTION_ORGANIZATION; Count=29]; POSITIVE REG CYTOSKELETON ORGANIZATION [GOBP_POSITIVE_REGULATION_OF_CYTOSKELETON_ORGANIZA…	Hubgene appears in at least one enriched, significant GO term with Count >= 3 module genes	TRUE
Synaptic signaling module	Hmbox1	0.921280616	0				Hubgene appears in at least one enriched, significant GO term with Count >= 3 module genes	FALSE
Synaptic signaling module	Ash1l	0.919899683	2	GOBP_METHYLATION; GOBP_POST_EMBRYONIC_DEVELOPMENT	METHYLATION; POST EMBRYONIC DEVELOPMENT	METHYLATION [GOBP_METHYLATION; Count=15]; POST EMBRYONIC DEVELOPMENT [GOBP_POST_EMBRYONIC_DEVELOPMENT; Count=12]	Hubgene appears in at least one enriched, significant GO term with Count >= 3 module genes	TRUE
Synaptic signaling module	Ep400	0.919567156	0				Hubgene appears in at least one enriched, significant GO term with Count >= 3 module genes	FALSE
Synaptic signaling module	Herc2	0.918400486	0				Hubgene appears in at least one enriched, significant GO term with Count >= 3 module genes	FALSE
Synaptic signaling module	Syne1	0.918045386	6	GOBP_CILIUM_ORGANIZATION; GOBP_ESTABLISHMENT_OF_ORGANELLE_LOCALIZATION; GOBP_MAINTENANCE_OF_LOCATION; GOBP_MICROTUBULE_ORGANIZING_CENTER_LOCALIZATION; GOBP_NUCLEAR_MIGRATION; GOBP_NUCLEUS_LOCALIZATION	CILIUM ORGANIZATION; ESTABLISHMENT OF ORGANELLE LOCALIZATION; MAINTENANCE OF LOCATION; MICROTUBULE ORGANIZING CENTER LOCALIZATION; NUCLEAR MIGRATION; NUCLEUS LOCALIZATION	CILIUM ORGANIZATION [GOBP_CILIUM_ORGANIZATION; Count=22]; ESTABLISHMENT OF ORGANELLE LOCALIZATION [GOBP_ESTABLISHMENT_OF_ORGANELLE_LOCALIZATION; Count=24]; MAINTENANCE OF LOCATION [GOBP_MAINTENANCE_OF_LOCATION; Count=15]; MICROTUBULE ORGANIZING CENTER LOCALIZATION [GOBP_MICROTUBULE_ORGANIZING_CENTER_LOCALIZATION; Count=5]; NUCLEAR MIGRATION [GOBP_NUCLEAR_MIGRATION; Count=5]; NUCLEUS LOCALIZATION …	Hubgene appears in at least one enriched, significant GO term with Count >= 3 module genes	TRUE
Synaptic signaling module	Arfgef3	0.917646099	2	GOBP_ARF_PROTEIN_SIGNAL_TRANSDUCTION; GOBP_REGULATION_OF_SMALL_GTPASE_MEDIATED_SIGNAL_TRANSDUCTION	ARF PROTEIN SIGNAL TRANSDUCTION; REG SMALL GTPASE MEDIATED SIGNAL TRANSDUCTION	ARF PROTEIN SIGNAL TRANSDUCTION [GOBP_ARF_PROTEIN_SIGNAL_TRANSDUCTION; Count=5]; REG SMALL GTPASE MEDIATED SIGNAL TRANSDUCTION [GOBP_REGULATION_OF_SMALL_GTPASE_MEDIATED_SIGNAL_TRANSDUCTION; Count=17]	Hubgene appears in at least one enriched, significant GO term with Count >= 3 module genes	TRUE
Synaptic signaling module	Zbtb20	0.916648129	1	GOBP_INTRACELLULAR_GLUCOSE_HOMEOSTASIS	INTRACELL GLUCOSE HOMEOSTASIS	INTRACELL GLUCOSE HOMEOSTASIS [GOBP_INTRACELLULAR_GLUCOSE_HOMEOSTASIS; Count=13]	Hubgene appears in at least one enriched, significant GO term with Count >= 3 module genes	TRUE
Synaptic signaling module	Cbl	0.916198752	5	GOBP_ESTABLISHMENT_OF_ORGANELLE_LOCALIZATION; GOBP_REGULATED_EXOCYTOSIS; GOBP_REGULATION_OF_SMALL_GTPASE_MEDIATED_SIGNAL_TRANSDUCTION; GOBP_RESPONSE_TO_NERVE_GROWTH_FACTOR; GOBP_RESPONSE_TO_RADIATION	ESTABLISHMENT OF ORGANELLE LOCALIZATION; REG SMALL GTPASE MEDIATED SIGNAL TRANSDUCTION; REGULATED EXOCYTOSIS; RESP. NERVE GROWTH FACTOR; RESP. RADIATION	ESTABLISHMENT OF ORGANELLE LOCALIZATION [GOBP_ESTABLISHMENT_OF_ORGANELLE_LOCALIZATION; Count=24]; REG SMALL GTPASE MEDIATED SIGNAL TRANSDUCTION [GOBP_REGULATION_OF_SMALL_GTPASE_MEDIATED_SIGNAL_TRANSDUCTION; Count=17]; REGULATED EXOCYTOSIS [GOBP_REGULATED_EXOCYTOSIS; Count=15]; RESP. NERVE GROWTH FACTOR [GOBP_RESPONSE_TO_NERVE_GROWTH_FACTOR; Count=7]; RESP. RADIATION [GOBP_RESPONSE_TO_RADIATION; C…	Hubgene appears in at least one enriched, significant GO term with Count >= 3 module genes	TRUE
Synaptic signaling module	Lrba	0.916156062	2	GOBP_AUTOPHAGY_OF_MITOCHONDRION; GOBP_ENDOSOMAL_TRANSPORT	AUTOPHAGY OF MITOCHONDRION; ENDOSOMAL TRANSPORT	AUTOPHAGY OF MITOCHONDRION [GOBP_AUTOPHAGY_OF_MITOCHONDRION; Count=9]; ENDOSOMAL TRANSPORT [GOBP_ENDOSOMAL_TRANSPORT; Count=17]	Hubgene appears in at least one enriched, significant GO term with Count >= 3 module genes	TRUE
Synaptic signaling module	Nf1	0.916091732	26	GOBP_ASSOCIATIVE_LEARNING; GOBP_CAMERA_TYPE_EYE_MORPHOGENESIS; GOBP_CEREBRAL_CORTEX_DEVELOPMENT; GOBP_COGNITION; GOBP_FOREBRAIN_DEVELOPMENT; GOBP_LEARNING; GOBP_NEUROTRANSMITTER_SECRETION; GOBP_NEUROTRANSMITTER_TRANSPORT; GOBP_PALLIUM_DEVELOPMENT; GOBP_POSITIVE_REGULATION_OF_CELL_PROJECTION_ORGANIZATION; GOBP_POSITIVE_REGULATION_OF_NEURON_PROJECTION_DEVELOPMENT; GOBP_POSTSYNAPSE_ORGANIZATION; GOB…	ASSOCIATIVE LEARNING; CAMERA TYPE EYE MORPHOGENESIS; CEREBRAL CORTEX DEVELOPMENT; COGNITION; FOREBRAIN DEVELOPMENT; LEARNING; NEUROTRANSMITTER SECRETION; NEUROTRANSMITTER TRANSPORT; PALLIUM DEVELOPMENT; POSITIVE REG CELL PROJECTION ORGANIZATION; POSITIVE REG NEURON PROJECTION DEVELOPMENT; POSTSYNAPSE ORGANIZATION; REG ADENYLATE CYCLASE ACTIVITY; REG NEUROGENESIS; REG NEUROTRANSMITTER SECRETION; R…	ASSOCIATIVE LEARNING [GOBP_ASSOCIATIVE_LEARNING; Count=13]; CAMERA TYPE EYE MORPHOGENESIS [GOBP_CAMERA_TYPE_EYE_MORPHOGENESIS; Count=11]; CEREBRAL CORTEX DEVELOPMENT [GOBP_CEREBRAL_CORTEX_DEVELOPMENT; Count=10]; COGNITION [GOBP_COGNITION; Count=27]; FOREBRAIN DEVELOPMENT [GOBP_FOREBRAIN_DEVELOPMENT; Count=27]; LEARNING [GOBP_LEARNING; Count=18]; NEUROTRANSMITTER SECRETION [GOBP_NEUROTRANSMITTER_S…	Hubgene appears in at least one enriched, significant GO term with Count >= 3 module genes	TRUE
Synaptic signaling module	Ep300	0.914270186	27	GOBP_ANTERIOR_POSTERIOR_PATTERN_SPECIFICATION; GOBP_AXON_EXTENSION; GOBP_BODY_MORPHOGENESIS; GOBP_CIRCADIAN_RHYTHM; GOBP_COGNITION; GOBP_DEVELOPMENTAL_CELL_GROWTH; GOBP_EPIGENETIC_REGULATION_OF_GENE_EXPRESSION; GOBP_HEAD_MORPHOGENESIS; GOBP_NEURON_PROJECTION_EXTENSION; GOBP_NUCLEAR_RECEPTOR_MEDIATED_SIGNALING_PATHWAY; GOBP_POSITIVE_REGULATION_OF_AXON_EXTENSION; GOBP_POSITIVE_REGULATION_OF_CELL_PR…	ANTERIOR POSTERIOR PATTERN SPECIFICATION; AXON EXTENSION; BODY MORPHOGENESIS; CIRCADIAN RHYTHM; COGNITION; DEVELOPMENTAL CELL GROWTH; EPIGENETIC REG GENE EXPRESSION; HEAD MORPHOGENESIS; NEURON PROJECTION EXTENSION; NUCLEAR RECEPTOR MEDIATED SIGNALING PATHWAY; POSITIVE REG AXON EXTENSION; POSITIVE REG CELL PROJECTION ORGANIZATION; POSITIVE REG CYTOSKELETON ORGANIZATION; POSITIVE REG DEVELOPMENTAL …	ANTERIOR POSTERIOR PATTERN SPECIFICATION [GOBP_ANTERIOR_POSTERIOR_PATTERN_SPECIFICATION; Count=14]; AXON EXTENSION [GOBP_AXON_EXTENSION; Count=10]; BODY MORPHOGENESIS [GOBP_BODY_MORPHOGENESIS; Count=7]; CIRCADIAN RHYTHM [GOBP_CIRCADIAN_RHYTHM; Count=21]; COGNITION [GOBP_COGNITION; Count=27]; DEVELOPMENTAL CELL GROWTH [GOBP_DEVELOPMENTAL_CELL_GROWTH; Count=17]; EPIGENETIC REG GENE EXPRESSION [GOBP…	Hubgene appears in at least one enriched, significant GO term with Count >= 3 module genes	TRUE
Synaptic signaling module	Trrap	0.906923856	0				Hubgene appears in at least one enriched, significant GO term with Count >= 3 module genes	FALSE
Synaptic signaling module	Peg3	0.906709646	0				Hubgene appears in at least one enriched, significant GO term with Count >= 3 module genes	FALSE
Synaptic signaling module	Mycbp2	0.906370377	12	GOBP_CENTRAL_NERVOUS_SYSTEM_NEURON_DEVELOPMENT; GOBP_CENTRAL_NERVOUS_SYSTEM_NEURON_DIFFERENTIATION; GOBP_CIRCADIAN_REGULATION_OF_GENE_EXPRESSION; GOBP_CIRCADIAN_RHYTHM; GOBP_NEUROMUSCULAR_PROCESS; GOBP_REGULATION_OF_AXON_GUIDANCE; GOBP_REGULATION_OF_CELL_JUNCTION_ASSEMBLY; GOBP_REGULATION_OF_DEVELOPMENTAL_GROWTH; GOBP_REGULATION_OF_SYNAPSE_ASSEMBLY; GOBP_REGULATION_OF_SYNAPSE_STRUCTURE_OR_ACTIVIT…	CENTRAL NERVOUS SYSTEM NEURON DEVELOPMENT; CENTRAL NERVOUS SYSTEM NEURON DIFFERENTIATION; CIRCADIAN REG GENE EXPRESSION; CIRCADIAN RHYTHM; NEUROMUSCULAR PROCESS; REG AXON GUIDANCE; REG CELL JUNCTION ASSEMBLY; REG DEVELOPMENTAL GROWTH; REG SYNAPSE ASSEMBLY; REG SYNAPSE STRUCTURE/ACTIVITY; RHYTHMIC PROCESS; SYNAPSE ASSEMBLY	CENTRAL NERVOUS SYSTEM NEURON DEVELOPMENT [GOBP_CENTRAL_NERVOUS_SYSTEM_NEURON_DEVELOPMENT; Count=9]; CENTRAL NERVOUS SYSTEM NEURON DIFFERENTIATION [GOBP_CENTRAL_NERVOUS_SYSTEM_NEURON_DIFFERENTIATION; Count=17]; CIRCADIAN REG GENE EXPRESSION [GOBP_CIRCADIAN_REGULATION_OF_GENE_EXPRESSION; Count=9]; CIRCADIAN RHYTHM [GOBP_CIRCADIAN_RHYTHM; Count=21]; NEUROMUSCULAR PROCESS [GOBP_NEUROMUSCULAR_PROCESS…	Hubgene appears in at least one enriched, significant GO term with Count >= 3 module genes	TRUE
Synaptic signaling module	Dnm3	0.904459037	19	GOBP_DENDRITE_DEVELOPMENT; GOBP_DENDRITE_MORPHOGENESIS; GOBP_DENDRITIC_SPINE_DEVELOPMENT; GOBP_ESTABLISHMENT_OF_ORGANELLE_LOCALIZATION; GOBP_NEURON_PROJECTION_ORGANIZATION; GOBP_POSITIVE_REGULATION_OF_CELL_PROJECTION_ORGANIZATION; GOBP_POSTSYNAPSE_ORGANIZATION; GOBP_PRESYNAPTIC_ENDOCYTOSIS; GOBP_PROTEIN_CONTAINING_COMPLEX_LOCALIZATION; GOBP_REGULATION_OF_DENDRITIC_SPINE_DEVELOPMENT; GOBP_REGULATI…	DENDRITE DEVELOPMENT; DENDRITE MORPHOGENESIS; DENDRITIC SPINE DEVELOPMENT; ESTABLISHMENT OF ORGANELLE LOCALIZATION; NEURON PROJECTION ORGANIZATION; POSITIVE REG CELL PROJECTION ORGANIZATION; POSTSYNAPSE ORGANIZATION; PRESYNAPTIC ENDOCYTOSIS; PROTEIN CONTAINING COMPLEX LOCALIZATION; REG DENDRITIC SPINE DEVELOPMENT; REG DENDRITIC SPINE MORPHOGENESIS; REG POSTSYNAPSE ORGANIZATION; REG SYNAPSE STRUCT…	DENDRITE DEVELOPMENT [GOBP_DENDRITE_DEVELOPMENT; Count=22]; DENDRITE MORPHOGENESIS [GOBP_DENDRITE_MORPHOGENESIS; Count=14]; DENDRITIC SPINE DEVELOPMENT [GOBP_DENDRITIC_SPINE_DEVELOPMENT; Count=12]; ESTABLISHMENT OF ORGANELLE LOCALIZATION [GOBP_ESTABLISHMENT_OF_ORGANELLE_LOCALIZATION; Count=24]; NEURON PROJECTION ORGANIZATION [GOBP_NEURON_PROJECTION_ORGANIZATION; Count=10]; POSITIVE REG CELL PROJE…	Hubgene appears in at least one enriched, significant GO term with Count >= 3 module genes	TRUE
Synaptic signaling module	Vps13c	0.902483742	2	GOBP_AUTOPHAGY_OF_MITOCHONDRION; GOBP_MAINTENANCE_OF_LOCATION	AUTOPHAGY OF MITOCHONDRION; MAINTENANCE OF LOCATION	AUTOPHAGY OF MITOCHONDRION [GOBP_AUTOPHAGY_OF_MITOCHONDRION; Count=9]; MAINTENANCE OF LOCATION [GOBP_MAINTENANCE_OF_LOCATION; Count=15]	Hubgene appears in at least one enriched, significant GO term with Count >= 3 module genes	TRUE
Synaptic signaling module	Mdn1	0.90219629	2	GOBP_ESTABLISHMENT_OF_ORGANELLE_LOCALIZATION; GOBP_PROTEIN_CONTAINING_COMPLEX_LOCALIZATION	ESTABLISHMENT OF ORGANELLE LOCALIZATION; PROTEIN CONTAINING COMPLEX LOCALIZATION	ESTABLISHMENT OF ORGANELLE LOCALIZATION [GOBP_ESTABLISHMENT_OF_ORGANELLE_LOCALIZATION; Count=24]; PROTEIN CONTAINING COMPLEX LOCALIZATION [GOBP_PROTEIN_CONTAINING_COMPLEX_LOCALIZATION; Count=17]	Hubgene appears in at least one enriched, significant GO term with Count >= 3 module genes	TRUE
Synaptic signaling module	Ago3	0.901766058	0				Hubgene appears in at least one enriched, significant GO term with Count >= 3 module genes	FALSE
Synaptic signaling module	Unc13b	0.901197649	24	GOBP_CHEMICAL_SYNAPTIC_TRANSMISSION_POSTSYNAPTIC; GOBP_ESTABLISHMENT_OF_ORGANELLE_LOCALIZATION; GOBP_INHIBITORY_POSTSYNAPTIC_POTENTIAL; GOBP_INTRACELLULAR_GLUCOSE_HOMEOSTASIS; GOBP_MODULATION_OF_INHIBITORY_POSTSYNAPTIC_POTENTIAL; GOBP_NERVE_DEVELOPMENT; GOBP_NEUROTRANSMITTER_SECRETION; GOBP_NEUROTRANSMITTER_TRANSPORT; GOBP_POSITIVE_REGULATION_OF_INHIBITORY_POSTSYNAPTIC_POTENTIAL; GOBP_POSITIVE_RE…	CHEMICAL SYNAPTIC TRANS. POSTSYNAPTIC; ESTABLISHMENT OF ORGANELLE LOCALIZATION; INHIBITORY POSTSYNAPTIC POTENTIAL; INTRACELL GLUCOSE HOMEOSTASIS; MODULATION OF INHIBITORY POSTSYNAPTIC POTENTIAL; NERVE DEVELOPMENT; NEUROTRANSMITTER SECRETION; NEUROTRANSMITTER TRANSPORT; POSITIVE REG INHIBITORY POSTSYNAPTIC POTENTIAL; POSITIVE REG NERVOUS SYSTEM PROCESS; PRESYNAPTIC MODULATION OF CHEMICAL SYNAPTIC …	CHEMICAL SYNAPTIC TRANS. POSTSYNAPTIC [GOBP_CHEMICAL_SYNAPTIC_TRANSMISSION_POSTSYNAPTIC; Count=15]; ESTABLISHMENT OF ORGANELLE LOCALIZATION [GOBP_ESTABLISHMENT_OF_ORGANELLE_LOCALIZATION; Count=24]; INHIBITORY POSTSYNAPTIC POTENTIAL [GOBP_INHIBITORY_POSTSYNAPTIC_POTENTIAL; Count=6]; INTRACELL GLUCOSE HOMEOSTASIS [GOBP_INTRACELLULAR_GLUCOSE_HOMEOSTASIS; Count=13]; MODULATION OF INHIBITORY POSTSYNAP…	Hubgene appears in at least one enriched, significant GO term with Count >= 3 module genes	TRUE
Synaptic signaling module	Adgrv1	0.89981955	7	GOBP_CELLULAR_RESPONSE_TO_CALCIUM_ION; GOBP_CELLULAR_RESPONSE_TO_METAL_ION; GOBP_DETECTION_OF_EXTERNAL_STIMULUS; GOBP_REGULATION_OF_ADENYLATE_CYCLASE_ACTIVITY; GOBP_RESPONSE_TO_CALCIUM_ION; GOBP_RESPONSE_TO_METAL_ION; GOBP_SENSORY_PERCEPTION_OF_LIGHT_STIMULUS	CELL RESP. CALC ION; CELL RESP. METAL ION; DETECTION OF EXTERNAL STIMULUS; REG ADENYLATE CYCLASE ACTIVITY; RESP. CALC ION; RESP. METAL ION; SENSORY PERCEPTION OF LIGHT STIMULUS	CELL RESP. CALC ION [GOBP_CELLULAR_RESPONSE_TO_CALCIUM_ION; Count=9]; CELL RESP. METAL ION [GOBP_CELLULAR_RESPONSE_TO_METAL_ION; Count=14]; DETECTION OF EXTERNAL STIMULUS [GOBP_DETECTION_OF_EXTERNAL_STIMULUS; Count=14]; REG ADENYLATE CYCLASE ACTIVITY [GOBP_REGULATION_OF_ADENYLATE_CYCLASE_ACTIVITY; Count=4]; RESP. CALC ION [GOBP_RESPONSE_TO_CALCIUM_ION; Count=15]; RESP. METAL ION [GOBP_RESPONSE_TO…	Hubgene appears in at least one enriched, significant GO term with Count >= 3 module genes	TRUE
Synaptic signaling module	Hectd4	0.897954615	0				Hubgene appears in at least one enriched, significant GO term with Count >= 3 module genes	FALSE
Synaptic signaling module	Ryr2	0.897480939	21	GOBP_ACTION_POTENTIAL; GOBP_AV_NODE_CELL_TO_BUNDLE_OF_HIS_CELL_COMMUNICATION; GOBP_AV_NODE_CELL_TO_BUNDLE_OF_HIS_CELL_SIGNALING; GOBP_CALCIUM_ION_TRANSMEMBRANE_IMPORT_INTO_CYTOSOL; GOBP_CALCIUM_ION_TRANSMEMBRANE_TRANSPORT; GOBP_CALCIUM_MEDIATED_SIGNALING; GOBP_CELLULAR_RESPONSE_TO_ALKALOID; GOBP_CELLULAR_RESPONSE_TO_CAFFEINE; GOBP_MAINTENANCE_OF_LOCATION; GOBP_REGULATION_OF_ACTION_POTENTIAL; GOBP…	ACTION POTENTIAL; AV NODE CELL TO BUNDLE OF HIS CELL COMMUNICATION; AV NODE CELL TO BUNDLE OF HIS CELL SIGNALING; CALC ION TRANSMEMBRANE IMPORT INTO CYTOSOL; CALC ION TRANSMEMBRANE TRANSPORT; CALC MEDIATED SIGNALING; CELL RESP. ALKALOID; CELL RESP. CAFFEINE; MAINTENANCE OF LOCATION; REG ACTION POTENTIAL; REG CARDIAC MUSCLE CELL CONTRACTION; REG CARDIAC MUSCLE CONTRACTION; REG CARDIAC MUSCLE CONTR…	ACTION POTENTIAL [GOBP_ACTION_POTENTIAL; Count=23]; AV NODE CELL TO BUNDLE OF HIS CELL COMMUNICATION [GOBP_AV_NODE_CELL_TO_BUNDLE_OF_HIS_CELL_COMMUNICATION; Count=3]; AV NODE CELL TO BUNDLE OF HIS CELL SIGNALING [GOBP_AV_NODE_CELL_TO_BUNDLE_OF_HIS_CELL_SIGNALING; Count=3]; CALC ION TRANSMEMBRANE IMPORT INTO CYTOSOL [GOBP_CALCIUM_ION_TRANSMEMBRANE_IMPORT_INTO_CYTOSOL; Count=16]; CALC ION TRANSMEMB…	Hubgene appears in at least one enriched, significant GO term with Count >= 3 module genes	TRUE
Synaptic signaling module	Gan	0.897089314	0				Hubgene appears in at least one enriched, significant GO term with Count >= 3 module genes	FALSE
Synaptic signaling module	Atxn1	0.896609098	14	GOBP_ADULT_BEHAVIOR; GOBP_ADULT_LOCOMOTORY_BEHAVIOR; GOBP_ASSOCIATIVE_LEARNING; GOBP_CHEMICAL_SYNAPTIC_TRANSMISSION_POSTSYNAPTIC; GOBP_COGNITION; GOBP_LEARNING; GOBP_LOCOMOTORY_BEHAVIOR; GOBP_POSITIVE_REGULATION_OF_NERVOUS_SYSTEM_DEVELOPMENT; GOBP_POSITIVE_REGULATION_OF_NEUROGENESIS; GOBP_REGULATION_OF_NEUROGENESIS; GOBP_REGULATION_OF_POSTSYNAPTIC_MEMBRANE_POTENTIAL; GOBP_RESPONSE_TO_LIGHT_STIMUL…	ADULT BEHAVIOR; ADULT LOCOMOTORY BEHAVIOR; ASSOCIATIVE LEARNING; CHEMICAL SYNAPTIC TRANS. POSTSYNAPTIC; COGNITION; LEARNING; LOCOMOTORY BEHAVIOR; POSITIVE REG NERVOUS SYSTEM DEVELOPMENT; POSITIVE REG NEUROGENESIS; REG NEUROGENESIS; REG POSTSYNAPTIC MEMBRANE POTENTIAL; RESP. LIGHT STIMULUS; RESP. RADIATION; VISUAL BEHAVIOR	ADULT BEHAVIOR [GOBP_ADULT_BEHAVIOR; Count=14]; ADULT LOCOMOTORY BEHAVIOR [GOBP_ADULT_LOCOMOTORY_BEHAVIOR; Count=9]; ASSOCIATIVE LEARNING [GOBP_ASSOCIATIVE_LEARNING; Count=13]; CHEMICAL SYNAPTIC TRANS. POSTSYNAPTIC [GOBP_CHEMICAL_SYNAPTIC_TRANSMISSION_POSTSYNAPTIC; Count=15]; COGNITION [GOBP_COGNITION; Count=27]; LEARNING [GOBP_LEARNING; Count=18]; LOCOMOTORY BEHAVIOR [GOBP_LOCOMOTORY_BEHAVIOR; C…	Hubgene appears in at least one enriched, significant GO term with Count >= 3 module genes	TRUE
Synaptic signaling module	Helz	0.895576782	0				Hubgene appears in at least one enriched, significant GO term with Count >= 3 module genes	FALSE
Synaptic signaling module	Atp8a2	0.895356549	12	GOBP_CAMERA_TYPE_EYE_MORPHOGENESIS; GOBP_DETECTION_OF_EXTERNAL_STIMULUS; GOBP_DETECTION_OF_LIGHT_STIMULUS; GOBP_NEUROMUSCULAR_PROCESS; GOBP_POSITIVE_REGULATION_OF_CELL_PROJECTION_ORGANIZATION; GOBP_POSITIVE_REGULATION_OF_DEVELOPMENTAL_GROWTH; GOBP_POSITIVE_REGULATION_OF_GROWTH; GOBP_POSITIVE_REGULATION_OF_NEURON_PROJECTION_DEVELOPMENT; GOBP_REGULATION_OF_DEVELOPMENTAL_GROWTH; GOBP_RESPONSE_TO_LIG…	CAMERA TYPE EYE MORPHOGENESIS; DETECTION OF EXTERNAL STIMULUS; DETECTION OF LIGHT STIMULUS; NEUROMUSCULAR PROCESS; POSITIVE REG CELL PROJECTION ORGANIZATION; POSITIVE REG DEVELOPMENTAL GROWTH; POSITIVE REG GROWTH; POSITIVE REG NEURON PROJECTION DEVELOPMENT; REG DEVELOPMENTAL GROWTH; RESP. LIGHT STIMULUS; RESP. RADIATION; SENSORY PERCEPTION OF LIGHT STIMULUS	CAMERA TYPE EYE MORPHOGENESIS [GOBP_CAMERA_TYPE_EYE_MORPHOGENESIS; Count=11]; DETECTION OF EXTERNAL STIMULUS [GOBP_DETECTION_OF_EXTERNAL_STIMULUS; Count=14]; DETECTION OF LIGHT STIMULUS [GOBP_DETECTION_OF_LIGHT_STIMULUS; Count=7]; NEUROMUSCULAR PROCESS [GOBP_NEUROMUSCULAR_PROCESS; Count=18]; POSITIVE REG CELL PROJECTION ORGANIZATION [GOBP_POSITIVE_REGULATION_OF_CELL_PROJECTION_ORGANIZATION; Count…	Hubgene appears in at least one enriched, significant GO term with Count >= 3 module genes	TRUE
Synaptic signaling module	Igf1r	0.895040935	11	GOBP_CELLULAR_COMPONENT_MAINTENANCE; GOBP_INTRACELLULAR_GLUCOSE_HOMEOSTASIS; GOBP_NEURON_PROJECTION_ORGANIZATION; GOBP_POSITIVE_REGULATION_OF_CELL_PROJECTION_ORGANIZATION; GOBP_POSITIVE_REGULATION_OF_DEVELOPMENTAL_GROWTH; GOBP_POSITIVE_REGULATION_OF_GROWTH; GOBP_POSITIVE_REGULATION_OF_NEURON_PROJECTION_DEVELOPMENT; GOBP_POSITIVE_REGULATION_OF_PROTEIN_CONTAINING_COMPLEX_DISASSEMBLY; GOBP_POSTSYNAP…	CELL COMPONENT MAINTENANCE; INTRACELL GLUCOSE HOMEOSTASIS; NEURON PROJECTION ORGANIZATION; POSITIVE REG CELL PROJECTION ORGANIZATION; POSITIVE REG DEVELOPMENTAL GROWTH; POSITIVE REG GROWTH; POSITIVE REG NEURON PROJECTION DEVELOPMENT; POSITIVE REG PROTEIN CONTAINING COMPLEX DISASSEMBLY; POSTSYNAPSE ORGANIZATION; REG DEVELOPMENTAL GROWTH; RHYTHMIC PROCESS	CELL COMPONENT MAINTENANCE [GOBP_CELLULAR_COMPONENT_MAINTENANCE; Count=9]; INTRACELL GLUCOSE HOMEOSTASIS [GOBP_INTRACELLULAR_GLUCOSE_HOMEOSTASIS; Count=13]; NEURON PROJECTION ORGANIZATION [GOBP_NEURON_PROJECTION_ORGANIZATION; Count=10]; POSITIVE REG CELL PROJECTION ORGANIZATION [GOBP_POSITIVE_REGULATION_OF_CELL_PROJECTION_ORGANIZATION; Count=29]; POSITIVE REG DEVELOPMENTAL GROWTH [GOBP_POSITIVE_R…	Hubgene appears in at least one enriched, significant GO term with Count >= 3 module genes	TRUE
Synaptic signaling module	Brwd1	0.893357877	1	GOBP_REGULATION_OF_CELL_MORPHOGENESIS	REG CELL MORPHOGENESIS	REG CELL MORPHOGENESIS [GOBP_REGULATION_OF_CELL_MORPHOGENESIS; Count=16]	Hubgene appears in at least one enriched, significant GO term with Count >= 3 module genes	TRUE
Synaptic signaling module	Ubn2	0.893328039	0				Hubgene appears in at least one enriched, significant GO term with Count >= 3 module genes	FALSE
Synaptic signaling module	Kmt2d	0.892517066	6	GOBP_DEVELOPMENTAL_CELL_GROWTH; GOBP_EPIGENETIC_REGULATION_OF_GENE_EXPRESSION; GOBP_HETEROCHROMATIN_FORMATION; GOBP_METHYLATION; GOBP_NEGATIVE_REGULATION_OF_GENE_EXPRESSION_EPIGENETIC; GOBP_NUCLEAR_RECEPTOR_MEDIATED_SIGNALING_PATHWAY	DEVELOPMENTAL CELL GROWTH; EPIGENETIC REG GENE EXPRESSION; HETEROCHROMATIN FORMATION; METHYLATION; NEGATIVE REG GENE EXPRESSION EPIGENETIC; NUCLEAR RECEPTOR MEDIATED SIGNALING PATHWAY	DEVELOPMENTAL CELL GROWTH [GOBP_DEVELOPMENTAL_CELL_GROWTH; Count=17]; EPIGENETIC REG GENE EXPRESSION [GOBP_EPIGENETIC_REGULATION_OF_GENE_EXPRESSION; Count=22]; HETEROCHROMATIN FORMATION [GOBP_HETEROCHROMATIN_FORMATION; Count=15]; METHYLATION [GOBP_METHYLATION; Count=15]; NEGATIVE REG GENE EXPRESSION EPIGENETIC [GOBP_NEGATIVE_REGULATION_OF_GENE_EXPRESSION_EPIGENETIC; Count=16]; NUCLEAR RECEPTOR ME…	Hubgene appears in at least one enriched, significant GO term with Count >= 3 module genes	TRUE
Synaptic signaling module	Ubr4	0.892119724	1	GOBP_PROTEIN_BRANCHED_POLYUBIQUITINATION	PROTEIN BRANCHED POLYUBIQUITINATION	PROTEIN BRANCHED POLYUBIQUITINATION [GOBP_PROTEIN_BRANCHED_POLYUBIQUITINATION; Count=4]	Hubgene appears in at least one enriched, significant GO term with Count >= 3 module genes	TRUE
Synaptic signaling module	Ncor1	0.891695859	7	GOBP_CIRCADIAN_REGULATION_OF_GENE_EXPRESSION; GOBP_CIRCADIAN_RHYTHM; GOBP_FOREBRAIN_DEVELOPMENT; GOBP_LOCOMOTORY_BEHAVIOR; GOBP_NUCLEAR_RECEPTOR_MEDIATED_SIGNALING_PATHWAY; GOBP_REGULATION_OF_DEVELOPMENTAL_GROWTH; GOBP_RHYTHMIC_PROCESS	CIRCADIAN REG GENE EXPRESSION; CIRCADIAN RHYTHM; FOREBRAIN DEVELOPMENT; LOCOMOTORY BEHAVIOR; NUCLEAR RECEPTOR MEDIATED SIGNALING PATHWAY; REG DEVELOPMENTAL GROWTH; RHYTHMIC PROCESS	CIRCADIAN REG GENE EXPRESSION [GOBP_CIRCADIAN_REGULATION_OF_GENE_EXPRESSION; Count=9]; CIRCADIAN RHYTHM [GOBP_CIRCADIAN_RHYTHM; Count=21]; FOREBRAIN DEVELOPMENT [GOBP_FOREBRAIN_DEVELOPMENT; Count=27]; LOCOMOTORY BEHAVIOR [GOBP_LOCOMOTORY_BEHAVIOR; Count=21]; NUCLEAR RECEPTOR MEDIATED SIGNALING PATHWAY [GOBP_NUCLEAR_RECEPTOR_MEDIATED_SIGNALING_PATHWAY; Count=12]; REG DEVELOPMENTAL GROWTH [GOBP_REG…	Hubgene appears in at least one enriched, significant GO term with Count >= 3 module genes	TRUE
Synaptic signaling module	Arhgap26	0.89164652	1	GOBP_AUTOPHAGY_OF_MITOCHONDRION	AUTOPHAGY OF MITOCHONDRION	AUTOPHAGY OF MITOCHONDRION [GOBP_AUTOPHAGY_OF_MITOCHONDRION; Count=9]	Hubgene appears in at least one enriched, significant GO term with Count >= 3 module genes	TRUE
Synaptic signaling module	Tulp4	0.891578679	0				Hubgene appears in at least one enriched, significant GO term with Count >= 3 module genes	FALSE
Synaptic signaling module	Pou2f1	0.891226604	1	GOBP_CAMERA_TYPE_EYE_MORPHOGENESIS	CAMERA TYPE EYE MORPHOGENESIS	CAMERA TYPE EYE MORPHOGENESIS [GOBP_CAMERA_TYPE_EYE_MORPHOGENESIS; Count=11]	Hubgene appears in at least one enriched, significant GO term with Count >= 3 module genes	TRUE
Synaptic signaling module	Fhip1b	0.890287139	1	GOBP_ENDOSOMAL_TRANSPORT	ENDOSOMAL TRANSPORT	ENDOSOMAL TRANSPORT [GOBP_ENDOSOMAL_TRANSPORT; Count=17]	Hubgene appears in at least one enriched, significant GO term with Count >= 3 module genes	TRUE
Synaptic signaling module	Ush2a	0.889970766	1	GOBP_SENSORY_PERCEPTION_OF_LIGHT_STIMULUS	SENSORY PERCEPTION OF LIGHT STIMULUS	SENSORY PERCEPTION OF LIGHT STIMULUS [GOBP_SENSORY_PERCEPTION_OF_LIGHT_STIMULUS; Count=15]	Hubgene appears in at least one enriched, significant GO term with Count >= 3 module genes	TRUE
Synaptic signaling module	Dync1h1	0.889322148	9	GOBP_AXO_DENDRITIC_TRANSPORT; GOBP_AXONAL_TRANSPORT; GOBP_CYTOSKELETON_DEPENDENT_INTRACELLULAR_TRANSPORT; GOBP_ESTABLISHMENT_OF_ORGANELLE_LOCALIZATION; GOBP_MICROTUBULE_BASED_TRANSPORT; GOBP_NUCLEAR_MIGRATION; GOBP_NUCLEUS_LOCALIZATION; GOBP_POSITIVE_REGULATION_OF_CYTOSKELETON_ORGANIZATION; GOBP_RETROGRADE_AXONAL_TRANSPORT	AXO DENDRITIC TRANSPORT; AXONAL TRANSPORT; CYTOSKELETON DEPENDENT INTRACELL TRANSPORT; ESTABLISHMENT OF ORGANELLE LOCALIZATION; MICROTUBULE BASED TRANSPORT; NUCLEAR MIGRATION; NUCLEUS LOCALIZATION; POSITIVE REG CYTOSKELETON ORGANIZATION; RETROGRADE AXONAL TRANSPORT	AXO DENDRITIC TRANSPORT [GOBP_AXO_DENDRITIC_TRANSPORT; Count=10]; AXONAL TRANSPORT [GOBP_AXONAL_TRANSPORT; Count=7]; CYTOSKELETON DEPENDENT INTRACELL TRANSPORT [GOBP_CYTOSKELETON_DEPENDENT_INTRACELLULAR_TRANSPORT; Count=19]; ESTABLISHMENT OF ORGANELLE LOCALIZATION [GOBP_ESTABLISHMENT_OF_ORGANELLE_LOCALIZATION; Count=24]; MICROTUBULE BASED TRANSPORT [GOBP_MICROTUBULE_BASED_TRANSPORT; Count=19]; NU…	Hubgene appears in at least one enriched, significant GO term with Count >= 3 module genes	TRUE
Synaptic signaling module	Slc8a1	0.88688898	18	GOBP_CALCIUM_ION_IMPORT; GOBP_CALCIUM_ION_IMPORT_ACROSS_PLASMA_MEMBRANE; GOBP_CALCIUM_ION_TRANSMEMBRANE_IMPORT_INTO_CYTOSOL; GOBP_CALCIUM_ION_TRANSMEMBRANE_TRANSPORT; GOBP_CALCIUM_MEDIATED_SIGNALING; GOBP_CELLULAR_RESPONSE_TO_ALKALOID; GOBP_CELLULAR_RESPONSE_TO_CAFFEINE; GOBP_INORGANIC_ION_IMPORT_ACROSS_PLASMA_MEMBRANE; GOBP_MAINTENANCE_OF_LOCATION; GOBP_POST_EMBRYONIC_DEVELOPMENT; GOBP_REGULATIO…	CALC ION IMPORT; CALC ION IMPORT ACROSS PLASMA MEMBRANE; CALC ION TRANSMEMBRANE IMPORT INTO CYTOSOL; CALC ION TRANSMEMBRANE TRANSPORT; CALC MEDIATED SIGNALING; CELL RESP. ALKALOID; CELL RESP. CAFFEINE; INORGANIC ION IMPORT ACROSS PLASMA MEMBRANE; MAINTENANCE OF LOCATION; POST EMBRYONIC DEVELOPMENT; REG CARDIAC MUSCLE CONTRACTION; REG CARDIAC MUSCLE CONTRACTION BY CALC ION SIGNALING; REG RELEASE O…	CALC ION IMPORT [GOBP_CALCIUM_ION_IMPORT; Count=8]; CALC ION IMPORT ACROSS PLASMA MEMBRANE [GOBP_CALCIUM_ION_IMPORT_ACROSS_PLASMA_MEMBRANE; Count=7]; CALC ION TRANSMEMBRANE IMPORT INTO CYTOSOL [GOBP_CALCIUM_ION_TRANSMEMBRANE_IMPORT_INTO_CYTOSOL; Count=16]; CALC ION TRANSMEMBRANE TRANSPORT [GOBP_CALCIUM_ION_TRANSMEMBRANE_TRANSPORT; Count=19]; CALC MEDIATED SIGNALING [GOBP_CALCIUM_MEDIATED_SIGNALIN…	Hubgene appears in at least one enriched, significant GO term with Count >= 3 module genes	TRUE
Synaptic signaling module	Zbtb37	0.886490715	0				Hubgene appears in at least one enriched, significant GO term with Count >= 3 module genes	FALSE
Synaptic signaling module	Enah	0.886438312	0				Hubgene appears in at least one enriched, significant GO term with Count >= 3 module genes	FALSE
Synaptic signaling module	Acap2	0.88625183	3	GOBP_ENDOSOMAL_TRANSPORT; GOBP_RESPONSE_TO_NERVE_GROWTH_FACTOR; GOBP_VESICLE_MEDIATED_TRANSPORT_TO_THE_PLASMA_MEMBRANE	ENDOSOMAL TRANSPORT; RESP. NERVE GROWTH FACTOR; VESICLE MEDIATED TRANSPORT TO THE PLASMA MEMBRANE	ENDOSOMAL TRANSPORT [GOBP_ENDOSOMAL_TRANSPORT; Count=17]; RESP. NERVE GROWTH FACTOR [GOBP_RESPONSE_TO_NERVE_GROWTH_FACTOR; Count=7]; VESICLE MEDIATED TRANSPORT TO THE PLASMA MEMBRANE [GOBP_VESICLE_MEDIATED_TRANSPORT_TO_THE_PLASMA_MEMBRANE; Count=11]	Hubgene appears in at least one enriched, significant GO term with Count >= 3 module genes	TRUE
Synaptic signaling module	Dennd1a	0.886094681	7	GOBP_ENDOSOMAL_TRANSPORT; GOBP_PRESYNAPTIC_ENDOCYTOSIS; GOBP_REGULATION_OF_SMALL_GTPASE_MEDIATED_SIGNAL_TRANSDUCTION; GOBP_SYNAPTIC_VESICLE_CYCLE; GOBP_SYNAPTIC_VESICLE_RECYCLING; GOBP_VESICLE_MEDIATED_TRANSPORT_IN_SYNAPSE; GOBP_VESICLE_MEDIATED_TRANSPORT_TO_THE_PLASMA_MEMBRANE	ENDOSOMAL TRANSPORT; PRESYNAPTIC ENDOCYTOSIS; REG SMALL GTPASE MEDIATED SIGNAL TRANSDUCTION; SYNAPTIC VESICLE CYCLE; SYNAPTIC VESICLE RECYCLING; VESICLE MEDIATED TRANSPORT IN SYNAPSE; VESICLE MEDIATED TRANSPORT TO THE PLASMA MEMBRANE	ENDOSOMAL TRANSPORT [GOBP_ENDOSOMAL_TRANSPORT; Count=17]; PRESYNAPTIC ENDOCYTOSIS [GOBP_PRESYNAPTIC_ENDOCYTOSIS; Count=9]; REG SMALL GTPASE MEDIATED SIGNAL TRANSDUCTION [GOBP_REGULATION_OF_SMALL_GTPASE_MEDIATED_SIGNAL_TRANSDUCTION; Count=17]; SYNAPTIC VESICLE CYCLE [GOBP_SYNAPTIC_VESICLE_CYCLE; Count=21]; SYNAPTIC VESICLE RECYCLING [GOBP_SYNAPTIC_VESICLE_RECYCLING; Count=10]; VESICLE MEDIATED TRA…	Hubgene appears in at least one enriched, significant GO term with Count >= 3 module genes	TRUE
Synaptic signaling module	Nfat5	0.884963758	1	GOBP_CALCIUM_MEDIATED_SIGNALING	CALC MEDIATED SIGNALING	CALC MEDIATED SIGNALING [GOBP_CALCIUM_MEDIATED_SIGNALING; Count=19]	Hubgene appears in at least one enriched, significant GO term with Count >= 3 module genes	TRUE
Synaptic signaling module	Ubr2	0.884336631	3	GOBP_EPIGENETIC_REGULATION_OF_GENE_EXPRESSION; GOBP_HETEROCHROMATIN_FORMATION; GOBP_NEGATIVE_REGULATION_OF_GENE_EXPRESSION_EPIGENETIC	EPIGENETIC REG GENE EXPRESSION; HETEROCHROMATIN FORMATION; NEGATIVE REG GENE EXPRESSION EPIGENETIC	EPIGENETIC REG GENE EXPRESSION [GOBP_EPIGENETIC_REGULATION_OF_GENE_EXPRESSION; Count=22]; HETEROCHROMATIN FORMATION [GOBP_HETEROCHROMATIN_FORMATION; Count=15]; NEGATIVE REG GENE EXPRESSION EPIGENETIC [GOBP_NEGATIVE_REGULATION_OF_GENE_EXPRESSION_EPIGENETIC; Count=16]	Hubgene appears in at least one enriched, significant GO term with Count >= 3 module genes	TRUE
Synaptic signaling module	Golgb1	0.884062912	0				Hubgene appears in at least one enriched, significant GO term with Count >= 3 module genes	FALSE
Synaptic signaling module	Cplane1	0.884060143	2	GOBP_APPENDAGE_DEVELOPMENT; GOBP_CILIUM_ORGANIZATION	APPENDAGE DEVELOPMENT; CILIUM ORGANIZATION	APPENDAGE DEVELOPMENT [GOBP_APPENDAGE_DEVELOPMENT; Count=14]; CILIUM ORGANIZATION [GOBP_CILIUM_ORGANIZATION; Count=22]	Hubgene appears in at least one enriched, significant GO term with Count >= 3 module genes	TRUE
Synaptic signaling module	Wdfy3	0.883917187	0				Hubgene appears in at least one enriched, significant GO term with Count >= 3 module genes	FALSE
Synaptic signaling module	Braf	0.882884741	31	GOBP_ASSOCIATIVE_LEARNING; GOBP_BODY_MORPHOGENESIS; GOBP_CELLULAR_RESPONSE_TO_CALCIUM_ION; GOBP_CELLULAR_RESPONSE_TO_METAL_ION; GOBP_COGNITION; GOBP_HEAD_MORPHOGENESIS; GOBP_LEARNING; GOBP_NEUROTRANSMITTER_SECRETION; GOBP_NEUROTRANSMITTER_TRANSPORT; GOBP_PEPTIDYL_SERINE_MODIFICATION; GOBP_POSITIVE_REGULATION_OF_CELL_PROJECTION_ORGANIZATION; GOBP_POSITIVE_REGULATION_OF_CYTOSKELETON_ORGANIZATION; G…	ASSOCIATIVE LEARNING; BODY MORPHOGENESIS; CELL RESP. CALC ION; CELL RESP. METAL ION; COGNITION; HEAD MORPHOGENESIS; LEARNING; NEUROTRANSMITTER SECRETION; NEUROTRANSMITTER TRANSPORT; PEPTIDYL SERINE MODIFICATION; POSITIVE REG CELL PROJECTION ORGANIZATION; POSITIVE REG CYTOSKELETON ORGANIZATION; POSITIVE REG NERVOUS SYSTEM DEVELOPMENT; POSITIVE REG NEUROGENESIS; POSITIVE REG NEURON PROJECTION DEVEL…	ASSOCIATIVE LEARNING [GOBP_ASSOCIATIVE_LEARNING; Count=13]; BODY MORPHOGENESIS [GOBP_BODY_MORPHOGENESIS; Count=7]; CELL RESP. CALC ION [GOBP_CELLULAR_RESPONSE_TO_CALCIUM_ION; Count=9]; CELL RESP. METAL ION [GOBP_CELLULAR_RESPONSE_TO_METAL_ION; Count=14]; COGNITION [GOBP_COGNITION; Count=27]; HEAD MORPHOGENESIS [GOBP_HEAD_MORPHOGENESIS; Count=6]; LEARNING [GOBP_LEARNING; Count=18]; NEUROTRANSMITTE…	Hubgene appears in at least one enriched, significant GO term with Count >= 3 module genes	TRUE
Synaptic signaling module	Ino80d	0.882311632	0				Hubgene appears in at least one enriched, significant GO term with Count >= 3 module genes	FALSE
Synaptic signaling module	Wnk1	0.881371138	11	GOBP_CELL_CELL_ADHESION_VIA_PLASMA_MEMBRANE_ADHESION_MOLECULES; GOBP_CELLULAR_RESPONSE_TO_CALCIUM_ION; GOBP_CELLULAR_RESPONSE_TO_METAL_ION; GOBP_INORGANIC_ION_IMPORT_ACROSS_PLASMA_MEMBRANE; GOBP_POSITIVE_REGULATION_OF_PROTEIN_CONTAINING_COMPLEX_DISASSEMBLY; GOBP_POTASSIUM_ION_TRANSMEMBRANE_TRANSPORT; GOBP_POTASSIUM_ION_TRANSPORT; GOBP_PROTEIN_LOCALIZATION_TO_CELL_PERIPHERY; GOBP_REGULATION_OF_SMA…	CELL CELL ADHESION VIA PLASMA MEMBRANE ADHESION MOLECULES; CELL RESP. CALC ION; CELL RESP. METAL ION; INORGANIC ION IMPORT ACROSS PLASMA MEMBRANE; POSITIVE REG PROTEIN CONTAINING COMPLEX DISASSEMBLY; POTASSIUM ION TRANSMEMBRANE TRANSPORT; POTASSIUM ION TRANSPORT; PROTEIN LOCALIZATION TO CELL PERIPHERY; REG SMALL GTPASE MEDIATED SIGNAL TRANSDUCTION; RESP. CALC ION; RESP. METAL ION	CELL CELL ADHESION VIA PLASMA MEMBRANE ADHESION MOLECULES [GOBP_CELL_CELL_ADHESION_VIA_PLASMA_MEMBRANE_ADHESION_MOLECULES; Count=19]; CELL RESP. CALC ION [GOBP_CELLULAR_RESPONSE_TO_CALCIUM_ION; Count=9]; CELL RESP. METAL ION [GOBP_CELLULAR_RESPONSE_TO_METAL_ION; Count=14]; INORGANIC ION IMPORT ACROSS PLASMA MEMBRANE [GOBP_INORGANIC_ION_IMPORT_ACROSS_PLASMA_MEMBRANE; Count=11]; POSITIVE REG PROTEI…	Hubgene appears in at least one enriched, significant GO term with Count >= 3 module genes	TRUE
Synaptic signaling module	Ago2	0.880510939	3	GOBP_POST_EMBRYONIC_DEVELOPMENT; GOBP_REGULATION_OF_NUCLEAR_TRANSCRIBED_MRNA_CATABOLIC_PROCESS_DEADENYLATION_DEPENDENT_DECAY; GOBP_REGULATION_OF_SYNAPSE_STRUCTURE_OR_ACTIVITY	POST EMBRYONIC DEVELOPMENT; REG NUCLEAR TRANSCRIBED MRNA CATABOLIC PROCESS DEADENYLATION DEPENDENT DECAY; REG SYNAPSE STRUCTURE/ACTIVITY	POST EMBRYONIC DEVELOPMENT [GOBP_POST_EMBRYONIC_DEVELOPMENT; Count=12]; REG NUCLEAR TRANSCRIBED MRNA CATABOLIC PROCESS DEADENYLATION DEPENDENT DECAY [GOBP_REGULATION_OF_NUCLEAR_TRANSCRIBED_MRNA_CATABOLIC_PROCESS_DEADENYLATION_DEPENDENT_DECAY; Count=4]; REG SYNAPSE STRUCTURE/ACTIVITY [GOBP_REGULATION_OF_SYNAPSE_STRUCTURE_OR_ACTIVITY; Count=28]	Hubgene appears in at least one enriched, significant GO term with Count >= 3 module genes	TRUE
Synaptic signaling module	Slc4a8	0.879901135	9	GOBP_NEUROTRANSMITTER_SECRETION; GOBP_NEUROTRANSMITTER_TRANSPORT; GOBP_REGULATED_EXOCYTOSIS; GOBP_REGULATION_OF_NEUROTRANSMITTER_SECRETION; GOBP_REGULATION_OF_NEUROTRANSMITTER_TRANSPORT; GOBP_REGULATION_OF_SYNAPTIC_VESICLE_EXOCYTOSIS; GOBP_SYNAPTIC_VESICLE_CYCLE; GOBP_SYNAPTIC_VESICLE_EXOCYTOSIS; GOBP_VESICLE_MEDIATED_TRANSPORT_IN_SYNAPSE	NEUROTRANSMITTER SECRETION; NEUROTRANSMITTER TRANSPORT; REG NEUROTRANSMITTER SECRETION; REG NEUROTRANSMITTER TRANSPORT; REG SYNAPTIC VESICLE EXOCYTOSIS; REGULATED EXOCYTOSIS; SYNAPTIC VESICLE CYCLE; SYNAPTIC VESICLE EXOCYTOSIS; VESICLE MEDIATED TRANSPORT IN SYNAPSE	NEUROTRANSMITTER SECRETION [GOBP_NEUROTRANSMITTER_SECRETION; Count=15]; NEUROTRANSMITTER TRANSPORT [GOBP_NEUROTRANSMITTER_TRANSPORT; Count=16]; REG NEUROTRANSMITTER SECRETION [GOBP_REGULATION_OF_NEUROTRANSMITTER_SECRETION; Count=11]; REG NEUROTRANSMITTER TRANSPORT [GOBP_REGULATION_OF_NEUROTRANSMITTER_TRANSPORT; Count=11]; REG SYNAPTIC VESICLE EXOCYTOSIS [GOBP_REGULATION_OF_SYNAPTIC_VESICLE_EXOCYT…	Hubgene appears in at least one enriched, significant GO term with Count >= 3 module genes	TRUE
Synaptic signaling module	Ank3	0.878831893	18	GOBP_ACTION_POTENTIAL; GOBP_AXO_DENDRITIC_TRANSPORT; GOBP_AXONAL_TRANSPORT; GOBP_CELLULAR_RESPONSE_TO_METAL_ION; GOBP_CYTOSKELETON_DEPENDENT_INTRACELLULAR_TRANSPORT; GOBP_INORGANIC_ION_IMPORT_ACROSS_PLASMA_MEMBRANE; GOBP_MAINTENANCE_OF_LOCATION; GOBP_MICROTUBULE_BASED_TRANSPORT; GOBP_NEURON_MATURATION; GOBP_NEURONAL_ACTION_POTENTIAL; GOBP_POTASSIUM_ION_TRANSMEMBRANE_TRANSPORT; GOBP_POTASSIUM_ION_…	ACTION POTENTIAL; AXO DENDRITIC TRANSPORT; AXONAL TRANSPORT; CELL RESP. METAL ION; CYTOSKELETON DEPENDENT INTRACELL TRANSPORT; INORGANIC ION IMPORT ACROSS PLASMA MEMBRANE; MAINTENANCE OF LOCATION; MICROTUBULE BASED TRANSPORT; NEURON MATURATION; NEURONAL ACTION POTENTIAL; POTASSIUM ION TRANSMEMBRANE TRANSPORT; POTASSIUM ION TRANSPORT; PROTEIN LOCALIZATION TO CELL PERIPHERY; REG ACTION POTENTIAL; R…	ACTION POTENTIAL [GOBP_ACTION_POTENTIAL; Count=23]; AXO DENDRITIC TRANSPORT [GOBP_AXO_DENDRITIC_TRANSPORT; Count=10]; AXONAL TRANSPORT [GOBP_AXONAL_TRANSPORT; Count=7]; CELL RESP. METAL ION [GOBP_CELLULAR_RESPONSE_TO_METAL_ION; Count=14]; CYTOSKELETON DEPENDENT INTRACELL TRANSPORT [GOBP_CYTOSKELETON_DEPENDENT_INTRACELLULAR_TRANSPORT; Count=19]; INORGANIC ION IMPORT ACROSS PLASMA MEMBRANE [GOBP_IN…	Hubgene appears in at least one enriched, significant GO term with Count >= 3 module genes	TRUE
Synaptic signaling module	Slc24a2	0.877313797	11	GOBP_CALCIUM_ION_IMPORT; GOBP_CALCIUM_ION_IMPORT_ACROSS_PLASMA_MEMBRANE; GOBP_CALCIUM_ION_TRANSMEMBRANE_IMPORT_INTO_CYTOSOL; GOBP_CALCIUM_ION_TRANSMEMBRANE_TRANSPORT; GOBP_COGNITION; GOBP_INORGANIC_ION_IMPORT_ACROSS_PLASMA_MEMBRANE; GOBP_LEARNING; GOBP_NEGATIVE_REGULATION_OF_SYNAPTIC_TRANSMISSION; GOBP_POTASSIUM_ION_TRANSMEMBRANE_TRANSPORT; GOBP_POTASSIUM_ION_TRANSPORT; GOBP_REGULATION_OF_SYNAPTI…	CALC ION IMPORT; CALC ION IMPORT ACROSS PLASMA MEMBRANE; CALC ION TRANSMEMBRANE IMPORT INTO CYTOSOL; CALC ION TRANSMEMBRANE TRANSPORT; COGNITION; INORGANIC ION IMPORT ACROSS PLASMA MEMBRANE; LEARNING; NEGATIVE REG SYNAPTIC TRANS.; POTASSIUM ION TRANSMEMBRANE TRANSPORT; POTASSIUM ION TRANSPORT; REG SYNAPTIC PLASTICITY	CALC ION IMPORT [GOBP_CALCIUM_ION_IMPORT; Count=8]; CALC ION IMPORT ACROSS PLASMA MEMBRANE [GOBP_CALCIUM_ION_IMPORT_ACROSS_PLASMA_MEMBRANE; Count=7]; CALC ION TRANSMEMBRANE IMPORT INTO CYTOSOL [GOBP_CALCIUM_ION_TRANSMEMBRANE_IMPORT_INTO_CYTOSOL; Count=16]; CALC ION TRANSMEMBRANE TRANSPORT [GOBP_CALCIUM_ION_TRANSMEMBRANE_TRANSPORT; Count=19]; COGNITION [GOBP_COGNITION; Count=27]; INORGANIC ION IMP…	Hubgene appears in at least one enriched, significant GO term with Count >= 3 module genes	TRUE
Synaptic signaling module	Kmt2a	0.876916267	18	GOBP_ANTERIOR_POSTERIOR_PATTERN_SPECIFICATION; GOBP_ASSOCIATIVE_LEARNING; GOBP_CIRCADIAN_REGULATION_OF_GENE_EXPRESSION; GOBP_CIRCADIAN_RHYTHM; GOBP_COGNITION; GOBP_EPIGENETIC_REGULATION_OF_GENE_EXPRESSION; GOBP_HETEROCHROMATIN_FORMATION; GOBP_LEARNING; GOBP_METHYLATION; GOBP_NEGATIVE_REGULATION_OF_GENE_EXPRESSION_EPIGENETIC; GOBP_POSITIVE_REGULATION_OF_GENE_EXPRESSION_EPIGENETIC; GOBP_POST_EMBRYO…	ANTERIOR POSTERIOR PATTERN SPECIFICATION; ASSOCIATIVE LEARNING; CIRCADIAN REG GENE EXPRESSION; CIRCADIAN RHYTHM; COGNITION; EPIGENETIC REG GENE EXPRESSION; HETEROCHROMATIN FORMATION; LEARNING; METHYLATION; NEGATIVE REG GENE EXPRESSION EPIGENETIC; POSITIVE REG GENE EXPRESSION EPIGENETIC; POST EMBRYONIC DEVELOPMENT; REG SYNAPTIC PLASTICITY; RESP. LIGHT STIMULUS; RESP. METAL ION; RESP. RADIATION; RH…	ANTERIOR POSTERIOR PATTERN SPECIFICATION [GOBP_ANTERIOR_POSTERIOR_PATTERN_SPECIFICATION; Count=14]; ASSOCIATIVE LEARNING [GOBP_ASSOCIATIVE_LEARNING; Count=13]; CIRCADIAN REG GENE EXPRESSION [GOBP_CIRCADIAN_REGULATION_OF_GENE_EXPRESSION; Count=9]; CIRCADIAN RHYTHM [GOBP_CIRCADIAN_RHYTHM; Count=21]; COGNITION [GOBP_COGNITION; Count=27]; EPIGENETIC REG GENE EXPRESSION [GOBP_EPIGENETIC_REGULATION_OF_…	Hubgene appears in at least one enriched, significant GO term with Count >= 3 module genes	TRUE
Synaptic signaling module	Tenm1	0.875272151	5	GOBP_PEPTIDYL_SERINE_MODIFICATION; GOBP_POSITIVE_REGULATION_OF_CELL_PROJECTION_ORGANIZATION; GOBP_POSITIVE_REGULATION_OF_CYTOSKELETON_ORGANIZATION; GOBP_REGULATION_OF_PROTEIN_POLYMERIZATION; GOBP_REGULATION_OF_SUPRAMOLECULAR_FIBER_ORGANIZATION	PEPTIDYL SERINE MODIFICATION; POSITIVE REG CELL PROJECTION ORGANIZATION; POSITIVE REG CYTOSKELETON ORGANIZATION; REG PROTEIN POLYMERIZATION; REG SUPRAMOLECULAR FIBER ORGANIZATION	PEPTIDYL SERINE MODIFICATION [GOBP_PEPTIDYL_SERINE_MODIFICATION; Count=13]; POSITIVE REG CELL PROJECTION ORGANIZATION [GOBP_POSITIVE_REGULATION_OF_CELL_PROJECTION_ORGANIZATION; Count=29]; POSITIVE REG CYTOSKELETON ORGANIZATION [GOBP_POSITIVE_REGULATION_OF_CYTOSKELETON_ORGANIZATION; Count=13]; REG PROTEIN POLYMERIZATION [GOBP_REGULATION_OF_PROTEIN_POLYMERIZATION; Count=13]; REG SUPRAMOLECULAR FIBE…	Hubgene appears in at least one enriched, significant GO term with Count >= 3 module genes	TRUE
Synaptic signaling module	Herc1	0.87443084	4	GOBP_CENTRAL_NERVOUS_SYSTEM_NEURON_DIFFERENTIATION; GOBP_FOREBRAIN_DEVELOPMENT; GOBP_NEUROMUSCULAR_PROCESS; GOBP_TELENCEPHALON_DEVELOPMENT	CENTRAL NERVOUS SYSTEM NEURON DIFFERENTIATION; FOREBRAIN DEVELOPMENT; NEUROMUSCULAR PROCESS; TELENCEPHALON DEVELOPMENT	CENTRAL NERVOUS SYSTEM NEURON DIFFERENTIATION [GOBP_CENTRAL_NERVOUS_SYSTEM_NEURON_DIFFERENTIATION; Count=17]; FOREBRAIN DEVELOPMENT [GOBP_FOREBRAIN_DEVELOPMENT; Count=27]; NEUROMUSCULAR PROCESS [GOBP_NEUROMUSCULAR_PROCESS; Count=18]; TELENCEPHALON DEVELOPMENT [GOBP_TELENCEPHALON_DEVELOPMENT; Count=19]	Hubgene appears in at least one enriched, significant GO term with Count >= 3 module genes	TRUE
Synaptic signaling module	Fmn1	0.874377631	5	GOBP_APPENDAGE_DEVELOPMENT; GOBP_POSITIVE_REGULATION_OF_CYTOSKELETON_ORGANIZATION; GOBP_REGULATION_OF_CELL_JUNCTION_ASSEMBLY; GOBP_REGULATION_OF_PROTEIN_POLYMERIZATION; GOBP_REGULATION_OF_SUPRAMOLECULAR_FIBER_ORGANIZATION	APPENDAGE DEVELOPMENT; POSITIVE REG CYTOSKELETON ORGANIZATION; REG CELL JUNCTION ASSEMBLY; REG PROTEIN POLYMERIZATION; REG SUPRAMOLECULAR FIBER ORGANIZATION	APPENDAGE DEVELOPMENT [GOBP_APPENDAGE_DEVELOPMENT; Count=14]; POSITIVE REG CYTOSKELETON ORGANIZATION [GOBP_POSITIVE_REGULATION_OF_CYTOSKELETON_ORGANIZATION; Count=13]; REG CELL JUNCTION ASSEMBLY [GOBP_REGULATION_OF_CELL_JUNCTION_ASSEMBLY; Count=20]; REG PROTEIN POLYMERIZATION [GOBP_REGULATION_OF_PROTEIN_POLYMERIZATION; Count=13]; REG SUPRAMOLECULAR FIBER ORGANIZATION [GOBP_REGULATION_OF_SUPRAMOLE…	Hubgene appears in at least one enriched, significant GO term with Count >= 3 module genes	TRUE
Synaptic signaling module	C2cd5	0.873677312	2	GOBP_PROTEIN_LOCALIZATION_TO_CELL_PERIPHERY; GOBP_REGULATION_OF_PROTEIN_TARGETING_TO_MEMBRANE	PROTEIN LOCALIZATION TO CELL PERIPHERY; REG PROTEIN TARGETING TO MEMBRANE	PROTEIN LOCALIZATION TO CELL PERIPHERY [GOBP_PROTEIN_LOCALIZATION_TO_CELL_PERIPHERY; Count=23]; REG PROTEIN TARGETING TO MEMBRANE [GOBP_REGULATION_OF_PROTEIN_TARGETING_TO_MEMBRANE; Count=5]	Hubgene appears in at least one enriched, significant GO term with Count >= 3 module genes	TRUE
Synaptic signaling module	Zcchc7	0.872717787	0				Hubgene appears in at least one enriched, significant GO term with Count >= 3 module genes	FALSE
Synaptic signaling module	Zfhx2	0.872278084	2	GOBP_ADULT_BEHAVIOR; GOBP_REGULATION_OF_NERVOUS_SYSTEM_PROCESS	ADULT BEHAVIOR; REG NERVOUS SYSTEM PROCESS	ADULT BEHAVIOR [GOBP_ADULT_BEHAVIOR; Count=14]; REG NERVOUS SYSTEM PROCESS [GOBP_REGULATION_OF_NERVOUS_SYSTEM_PROCESS; Count=13]	Hubgene appears in at least one enriched, significant GO term with Count >= 3 module genes	TRUE
Synaptic signaling module	Sntb2	0.871757982	0				Hubgene appears in at least one enriched, significant GO term with Count >= 3 module genes	FALSE
Synaptic signaling module	Ppp1r12b	0.87132543	0				Hubgene appears in at least one enriched, significant GO term with Count >= 3 module genes	FALSE
Synaptic signaling module	Itsn1	0.870964628	13	GOBP_DENDRITE_DEVELOPMENT; GOBP_DENDRITIC_SPINE_DEVELOPMENT; GOBP_ENDOSOMAL_TRANSPORT; GOBP_GROWTH_HORMONE_SECRETION; GOBP_POSITIVE_REGULATION_OF_DENDRITIC_SPINE_DEVELOPMENT; GOBP_POSTSYNAPSE_ORGANIZATION; GOBP_PRESYNAPTIC_ENDOCYTOSIS; GOBP_REGULATION_OF_DENDRITIC_SPINE_DEVELOPMENT; GOBP_REGULATION_OF_POSTSYNAPSE_ORGANIZATION; GOBP_REGULATION_OF_SYNAPSE_STRUCTURE_OR_ACTIVITY; GOBP_SYNAPTIC_VESICL…	DENDRITE DEVELOPMENT; DENDRITIC SPINE DEVELOPMENT; ENDOSOMAL TRANSPORT; GROWTH HORMONE SECRETION; POSITIVE REG DENDRITIC SPINE DEVELOPMENT; POSTSYNAPSE ORGANIZATION; PRESYNAPTIC ENDOCYTOSIS; REG DENDRITIC SPINE DEVELOPMENT; REG POSTSYNAPSE ORGANIZATION; REG SYNAPSE STRUCTURE/ACTIVITY; SYNAPTIC VESICLE CYCLE; SYNAPTIC VESICLE RECYCLING; VESICLE MEDIATED TRANSPORT IN SYNAPSE	DENDRITE DEVELOPMENT [GOBP_DENDRITE_DEVELOPMENT; Count=22]; DENDRITIC SPINE DEVELOPMENT [GOBP_DENDRITIC_SPINE_DEVELOPMENT; Count=12]; ENDOSOMAL TRANSPORT [GOBP_ENDOSOMAL_TRANSPORT; Count=17]; GROWTH HORMONE SECRETION [GOBP_GROWTH_HORMONE_SECRETION; Count=5]; POSITIVE REG DENDRITIC SPINE DEVELOPMENT [GOBP_POSITIVE_REGULATION_OF_DENDRITIC_SPINE_DEVELOPMENT; Count=8]; POSTSYNAPSE ORGANIZATION [GOBP_…	Hubgene appears in at least one enriched, significant GO term with Count >= 3 module genes	TRUE
Synaptic signaling module	Tnrc6b	0.870513994	1	GOBP_REGULATION_OF_NUCLEAR_TRANSCRIBED_MRNA_CATABOLIC_PROCESS_DEADENYLATION_DEPENDENT_DECAY	REG NUCLEAR TRANSCRIBED MRNA CATABOLIC PROCESS DEADENYLATION DEPENDENT DECAY	REG NUCLEAR TRANSCRIBED MRNA CATABOLIC PROCESS DEADENYLATION DEPENDENT DECAY [GOBP_REGULATION_OF_NUCLEAR_TRANSCRIBED_MRNA_CATABOLIC_PROCESS_DEADENYLATION_DEPENDENT_DECAY; Count=4]	Hubgene appears in at least one enriched, significant GO term with Count >= 3 module genes	TRUE
Synaptic signaling module	Igsf9b	0.870469831	10	GOBP_CELL_CELL_ADHESION_VIA_PLASMA_MEMBRANE_ADHESION_MOLECULES; GOBP_CHEMICAL_SYNAPTIC_TRANSMISSION_POSTSYNAPTIC; GOBP_HOMOPHILIC_CELL_ADHESION_VIA_PLASMA_MEMBRANE_ADHESION_MOLECULES; GOBP_INHIBITORY_POSTSYNAPTIC_POTENTIAL; GOBP_MODULATION_OF_INHIBITORY_POSTSYNAPTIC_POTENTIAL; GOBP_POSITIVE_REGULATION_OF_INHIBITORY_POSTSYNAPTIC_POTENTIAL; GOBP_POSITIVE_REGULATION_OF_NERVOUS_SYSTEM_PROCESS; GOBP_R…	CELL CELL ADHESION VIA PLASMA MEMBRANE ADHESION MOLECULES; CHEMICAL SYNAPTIC TRANS. POSTSYNAPTIC; HOMOPHILIC CELL ADHESION VIA PLASMA MEMBRANE ADHESION MOLECULES; INHIBITORY POSTSYNAPTIC POTENTIAL; MODULATION OF INHIBITORY POSTSYNAPTIC POTENTIAL; POSITIVE REG INHIBITORY POSTSYNAPTIC POTENTIAL; POSITIVE REG NERVOUS SYSTEM PROCESS; REG NERVOUS SYSTEM PROCESS; REG POSTSYNAPTIC MEMBRANE POTENTIAL; SY…	CELL CELL ADHESION VIA PLASMA MEMBRANE ADHESION MOLECULES [GOBP_CELL_CELL_ADHESION_VIA_PLASMA_MEMBRANE_ADHESION_MOLECULES; Count=19]; CHEMICAL SYNAPTIC TRANS. POSTSYNAPTIC [GOBP_CHEMICAL_SYNAPTIC_TRANSMISSION_POSTSYNAPTIC; Count=15]; HOMOPHILIC CELL ADHESION VIA PLASMA MEMBRANE ADHESION MOLECULES [GOBP_HOMOPHILIC_CELL_ADHESION_VIA_PLASMA_MEMBRANE_ADHESION_MOLECULES; Count=10]; INHIBITORY POSTSYNA…	Hubgene appears in at least one enriched, significant GO term with Count >= 3 module genes	TRUE
Synaptic signaling module	Nfasc	0.868671178	3	GOBP_NEURON_MATURATION; GOBP_PROTEIN_LOCALIZATION_TO_CELL_PERIPHERY; GOBP_TRANSMISSION_OF_NERVE_IMPULSE	NEURON MATURATION; PROTEIN LOCALIZATION TO CELL PERIPHERY; TRANS. NERVE IMPULSE	NEURON MATURATION [GOBP_NEURON_MATURATION; Count=7]; PROTEIN LOCALIZATION TO CELL PERIPHERY [GOBP_PROTEIN_LOCALIZATION_TO_CELL_PERIPHERY; Count=23]; TRANS. NERVE IMPULSE [GOBP_TRANSMISSION_OF_NERVE_IMPULSE; Count=15]	Hubgene appears in at least one enriched, significant GO term with Count >= 3 module genes	TRUE
Synaptic signaling module	Ppip5k1	0.867787914	0				Hubgene appears in at least one enriched, significant GO term with Count >= 3 module genes	FALSE
Synaptic signaling module	Pcdhgc5	0.867690353	0				Hubgene appears in at least one enriched, significant GO term with Count >= 3 module genes	FALSE
Synaptic signaling module	Cacna1e	0.867314453	23	GOBP_ASSOCIATIVE_LEARNING; GOBP_CALCIUM_ION_IMPORT; GOBP_CALCIUM_ION_IMPORT_ACROSS_PLASMA_MEMBRANE; GOBP_CALCIUM_ION_TRANSMEMBRANE_IMPORT_INTO_CYTOSOL; GOBP_CALCIUM_ION_TRANSMEMBRANE_TRANSPORT; GOBP_COGNITION; GOBP_INORGANIC_ION_IMPORT_ACROSS_PLASMA_MEMBRANE; GOBP_INTRACELLULAR_GLUCOSE_HOMEOSTASIS; GOBP_LEARNING; GOBP_LOCOMOTORY_BEHAVIOR; GOBP_NEUROTRANSMITTER_SECRETION; GOBP_NEUROTRANSMITTER_TRA…	ASSOCIATIVE LEARNING; CALC ION IMPORT; CALC ION IMPORT ACROSS PLASMA MEMBRANE; CALC ION TRANSMEMBRANE IMPORT INTO CYTOSOL; CALC ION TRANSMEMBRANE TRANSPORT; COGNITION; INORGANIC ION IMPORT ACROSS PLASMA MEMBRANE; INTRACELL GLUCOSE HOMEOSTASIS; LEARNING; LOCOMOTORY BEHAVIOR; NEUROTRANSMITTER SECRETION; NEUROTRANSMITTER TRANSPORT; REG NEUROTRANSMITTER SECRETION; REG NEUROTRANSMITTER TRANSPORT; REG …	ASSOCIATIVE LEARNING [GOBP_ASSOCIATIVE_LEARNING; Count=13]; CALC ION IMPORT [GOBP_CALCIUM_ION_IMPORT; Count=8]; CALC ION IMPORT ACROSS PLASMA MEMBRANE [GOBP_CALCIUM_ION_IMPORT_ACROSS_PLASMA_MEMBRANE; Count=7]; CALC ION TRANSMEMBRANE IMPORT INTO CYTOSOL [GOBP_CALCIUM_ION_TRANSMEMBRANE_IMPORT_INTO_CYTOSOL; Count=16]; CALC ION TRANSMEMBRANE TRANSPORT [GOBP_CALCIUM_ION_TRANSMEMBRANE_TRANSPORT; Count=…	Hubgene appears in at least one enriched, significant GO term with Count >= 3 module genes	TRUE
Synaptic signaling module	Akap6	0.86717123	14	GOBP_CALCIUM_ION_TRANSMEMBRANE_IMPORT_INTO_CYTOSOL; GOBP_CALCIUM_ION_TRANSMEMBRANE_TRANSPORT; GOBP_CALCIUM_MEDIATED_SIGNALING; GOBP_DEVELOPMENTAL_CELL_GROWTH; GOBP_MAINTENANCE_OF_LOCATION; GOBP_POSITIVE_REGULATION_OF_DEVELOPMENTAL_GROWTH; GOBP_POSITIVE_REGULATION_OF_GROWTH; GOBP_POTASSIUM_ION_TRANSMEMBRANE_TRANSPORT; GOBP_POTASSIUM_ION_TRANSPORT; GOBP_PROTEIN_CONTAINING_COMPLEX_LOCALIZATION; GOBP…	CALC ION TRANSMEMBRANE IMPORT INTO CYTOSOL; CALC ION TRANSMEMBRANE TRANSPORT; CALC MEDIATED SIGNALING; DEVELOPMENTAL CELL GROWTH; MAINTENANCE OF LOCATION; POSITIVE REG DEVELOPMENTAL GROWTH; POSITIVE REG GROWTH; POTASSIUM ION TRANSMEMBRANE TRANSPORT; POTASSIUM ION TRANSPORT; PROTEIN CONTAINING COMPLEX LOCALIZATION; REG CARDIAC MUSCLE CELL CONTRACTION; REG CARDIAC MUSCLE CONTRACTION; REG DEVELOPMEN…	CALC ION TRANSMEMBRANE IMPORT INTO CYTOSOL [GOBP_CALCIUM_ION_TRANSMEMBRANE_IMPORT_INTO_CYTOSOL; Count=16]; CALC ION TRANSMEMBRANE TRANSPORT [GOBP_CALCIUM_ION_TRANSMEMBRANE_TRANSPORT; Count=19]; CALC MEDIATED SIGNALING [GOBP_CALCIUM_MEDIATED_SIGNALING; Count=19]; DEVELOPMENTAL CELL GROWTH [GOBP_DEVELOPMENTAL_CELL_GROWTH; Count=17]; MAINTENANCE OF LOCATION [GOBP_MAINTENANCE_OF_LOCATION; Count=15]; …	Hubgene appears in at least one enriched, significant GO term with Count >= 3 module genes	TRUE
Synaptic signaling module	Ssh2	0.86596259	2	GOBP_REGULATION_OF_PROTEIN_POLYMERIZATION; GOBP_REGULATION_OF_SUPRAMOLECULAR_FIBER_ORGANIZATION	REG PROTEIN POLYMERIZATION; REG SUPRAMOLECULAR FIBER ORGANIZATION	REG PROTEIN POLYMERIZATION [GOBP_REGULATION_OF_PROTEIN_POLYMERIZATION; Count=13]; REG SUPRAMOLECULAR FIBER ORGANIZATION [GOBP_REGULATION_OF_SUPRAMOLECULAR_FIBER_ORGANIZATION; Count=21]	Hubgene appears in at least one enriched, significant GO term with Count >= 3 module genes	TRUE
Synaptic signaling module	Syne3	0.86401707	4	GOBP_ESTABLISHMENT_OF_ORGANELLE_LOCALIZATION; GOBP_NUCLEAR_MIGRATION; GOBP_NUCLEUS_LOCALIZATION; GOBP_REGULATION_OF_CELL_MORPHOGENESIS	ESTABLISHMENT OF ORGANELLE LOCALIZATION; NUCLEAR MIGRATION; NUCLEUS LOCALIZATION; REG CELL MORPHOGENESIS	ESTABLISHMENT OF ORGANELLE LOCALIZATION [GOBP_ESTABLISHMENT_OF_ORGANELLE_LOCALIZATION; Count=24]; NUCLEAR MIGRATION [GOBP_NUCLEAR_MIGRATION; Count=5]; NUCLEUS LOCALIZATION [GOBP_NUCLEUS_LOCALIZATION; Count=7]; REG CELL MORPHOGENESIS [GOBP_REGULATION_OF_CELL_MORPHOGENESIS; Count=16]	Hubgene appears in at least one enriched, significant GO term with Count >= 3 module genes	TRUE
Synaptic signaling module	Map1b	0.862602228	28	GOBP_AXON_EXTENSION; GOBP_CYTOSKELETON_DEPENDENT_INTRACELLULAR_TRANSPORT; GOBP_DENDRITE_DEVELOPMENT; GOBP_DEVELOPMENTAL_CELL_GROWTH; GOBP_ESTABLISHMENT_OF_ORGANELLE_LOCALIZATION; GOBP_MICROTUBULE_BASED_TRANSPORT; GOBP_NEURON_PROJECTION_EXTENSION; GOBP_ORGANELLE_TRANSPORT_ALONG_MICROTUBULE; GOBP_POSITIVE_REGULATION_OF_AXON_EXTENSION; GOBP_POSITIVE_REGULATION_OF_CELL_PROJECTION_ORGANIZATION; GOBP_P…	AXON EXTENSION; CYTOSKELETON DEPENDENT INTRACELL TRANSPORT; DENDRITE DEVELOPMENT; DEVELOPMENTAL CELL GROWTH; ESTABLISHMENT OF ORGANELLE LOCALIZATION; MICROTUBULE BASED TRANSPORT; NEURON PROJECTION EXTENSION; ORGANELLE TRANSPORT ALONG MICROTUBULE; POSITIVE REG AXON EXTENSION; POSITIVE REG CELL PROJECTION ORGANIZATION; POSITIVE REG CYTOSKELETON ORGANIZATION; POSITIVE REG DEVELOPMENTAL GROWTH; POSIT…	AXON EXTENSION [GOBP_AXON_EXTENSION; Count=10]; CYTOSKELETON DEPENDENT INTRACELL TRANSPORT [GOBP_CYTOSKELETON_DEPENDENT_INTRACELLULAR_TRANSPORT; Count=19]; DENDRITE DEVELOPMENT [GOBP_DENDRITE_DEVELOPMENT; Count=22]; DEVELOPMENTAL CELL GROWTH [GOBP_DEVELOPMENTAL_CELL_GROWTH; Count=17]; ESTABLISHMENT OF ORGANELLE LOCALIZATION [GOBP_ESTABLISHMENT_OF_ORGANELLE_LOCALIZATION; Count=24]; MICROTUBULE BAS…	Hubgene appears in at least one enriched, significant GO term with Count >= 3 module genes	TRUE
Synaptic signaling module	Ptprt	0.862574353	3	GOBP_CELL_CELL_ADHESION_VIA_PLASMA_MEMBRANE_ADHESION_MOLECULES; GOBP_HOMOPHILIC_CELL_ADHESION_VIA_PLASMA_MEMBRANE_ADHESION_MOLECULES; GOBP_REGULATION_OF_SYNAPSE_STRUCTURE_OR_ACTIVITY	CELL CELL ADHESION VIA PLASMA MEMBRANE ADHESION MOLECULES; HOMOPHILIC CELL ADHESION VIA PLASMA MEMBRANE ADHESION MOLECULES; REG SYNAPSE STRUCTURE/ACTIVITY	CELL CELL ADHESION VIA PLASMA MEMBRANE ADHESION MOLECULES [GOBP_CELL_CELL_ADHESION_VIA_PLASMA_MEMBRANE_ADHESION_MOLECULES; Count=19]; HOMOPHILIC CELL ADHESION VIA PLASMA MEMBRANE ADHESION MOLECULES [GOBP_HOMOPHILIC_CELL_ADHESION_VIA_PLASMA_MEMBRANE_ADHESION_MOLECULES; Count=10]; REG SYNAPSE STRUCTURE/ACTIVITY [GOBP_REGULATION_OF_SYNAPSE_STRUCTURE_OR_ACTIVITY; Count=28]	Hubgene appears in at least one enriched, significant GO term with Count >= 3 module genes	TRUE
Synaptic signaling module	Fam120c	0.861313469	0				Hubgene appears in at least one enriched, significant GO term with Count >= 3 module genes	FALSE
Synaptic signaling module	Zfp369	0.860212801	0				Hubgene appears in at least one enriched, significant GO term with Count >= 3 module genes	FALSE
Synaptic signaling module	Gramd1b	0.858751766	0				Hubgene appears in at least one enriched, significant GO term with Count >= 3 module genes	FALSE
Synaptic signaling module	Adcy1	0.858611286	11	GOBP_CELLULAR_RESPONSE_TO_CALCIUM_ION; GOBP_CELLULAR_RESPONSE_TO_METAL_ION; GOBP_CIRCADIAN_RHYTHM; GOBP_COGNITION; GOBP_PRESYNAPTIC_MODULATION_OF_CHEMICAL_SYNAPTIC_TRANSMISSION; GOBP_REGULATION_OF_ADENYLATE_CYCLASE_ACTIVITY; GOBP_REGULATION_OF_CIRCADIAN_RHYTHM; GOBP_REGULATION_OF_SYNAPTIC_PLASTICITY; GOBP_RESPONSE_TO_CALCIUM_ION; GOBP_RESPONSE_TO_METAL_ION; GOBP_RHYTHMIC_PROCESS	CELL RESP. CALC ION; CELL RESP. METAL ION; CIRCADIAN RHYTHM; COGNITION; PRESYNAPTIC MODULATION OF CHEMICAL SYNAPTIC TRANS.; REG ADENYLATE CYCLASE ACTIVITY; REG CIRCADIAN RHYTHM; REG SYNAPTIC PLASTICITY; RESP. CALC ION; RESP. METAL ION; RHYTHMIC PROCESS	CELL RESP. CALC ION [GOBP_CELLULAR_RESPONSE_TO_CALCIUM_ION; Count=9]; CELL RESP. METAL ION [GOBP_CELLULAR_RESPONSE_TO_METAL_ION; Count=14]; CIRCADIAN RHYTHM [GOBP_CIRCADIAN_RHYTHM; Count=21]; COGNITION [GOBP_COGNITION; Count=27]; PRESYNAPTIC MODULATION OF CHEMICAL SYNAPTIC TRANS. [GOBP_PRESYNAPTIC_MODULATION_OF_CHEMICAL_SYNAPTIC_TRANSMISSION; Count=8]; REG ADENYLATE CYCLASE ACTIVITY [GOBP_REGULAT…	Hubgene appears in at least one enriched, significant GO term with Count >= 3 module genes	TRUE
Synaptic signaling module	Prrc2c	0.858608079	0				Hubgene appears in at least one enriched, significant GO term with Count >= 3 module genes	FALSE
Synaptic signaling module	Kif1b	0.858584533	12	GOBP_AXO_DENDRITIC_TRANSPORT; GOBP_AXONAL_TRANSPORT; GOBP_CYTOSKELETON_DEPENDENT_INTRACELLULAR_TRANSPORT; GOBP_ESTABLISHMENT_OF_ORGANELLE_LOCALIZATION; GOBP_MICROTUBULE_BASED_TRANSPORT; GOBP_ORGANELLE_TRANSPORT_ALONG_MICROTUBULE; GOBP_PROTEIN_LOCALIZATION_TO_CELL_PERIPHERY; GOBP_RETROGRADE_AXONAL_TRANSPORT; GOBP_SECRETORY_GRANULE_LOCALIZATION; GOBP_SYNAPTIC_VESICLE_LOCALIZATION; GOBP_VESICLE_CYTO…	AXO DENDRITIC TRANSPORT; AXONAL TRANSPORT; CYTOSKELETON DEPENDENT INTRACELL TRANSPORT; ESTABLISHMENT OF ORGANELLE LOCALIZATION; MICROTUBULE BASED TRANSPORT; ORGANELLE TRANSPORT ALONG MICROTUBULE; PROTEIN LOCALIZATION TO CELL PERIPHERY; RETROGRADE AXONAL TRANSPORT; SECRETORY GRANULE LOCALIZATION; SYNAPTIC VESICLE LOCALIZATION; VESICLE CYTOSKELETAL TRAFFICKING; VESICLE LOCALIZATION	AXO DENDRITIC TRANSPORT [GOBP_AXO_DENDRITIC_TRANSPORT; Count=10]; AXONAL TRANSPORT [GOBP_AXONAL_TRANSPORT; Count=7]; CYTOSKELETON DEPENDENT INTRACELL TRANSPORT [GOBP_CYTOSKELETON_DEPENDENT_INTRACELLULAR_TRANSPORT; Count=19]; ESTABLISHMENT OF ORGANELLE LOCALIZATION [GOBP_ESTABLISHMENT_OF_ORGANELLE_LOCALIZATION; Count=24]; MICROTUBULE BASED TRANSPORT [GOBP_MICROTUBULE_BASED_TRANSPORT; Count=19]; OR…	Hubgene appears in at least one enriched, significant GO term with Count >= 3 module genes	TRUE
Synaptic signaling module	Zfhx3	0.858075527	5	GOBP_CIRCADIAN_REGULATION_OF_GENE_EXPRESSION; GOBP_CIRCADIAN_RHYTHM; GOBP_LOCOMOTORY_BEHAVIOR; GOBP_REGULATION_OF_CIRCADIAN_RHYTHM; GOBP_RHYTHMIC_PROCESS	CIRCADIAN REG GENE EXPRESSION; CIRCADIAN RHYTHM; LOCOMOTORY BEHAVIOR; REG CIRCADIAN RHYTHM; RHYTHMIC PROCESS	CIRCADIAN REG GENE EXPRESSION [GOBP_CIRCADIAN_REGULATION_OF_GENE_EXPRESSION; Count=9]; CIRCADIAN RHYTHM [GOBP_CIRCADIAN_RHYTHM; Count=21]; LOCOMOTORY BEHAVIOR [GOBP_LOCOMOTORY_BEHAVIOR; Count=21]; REG CIRCADIAN RHYTHM [GOBP_REGULATION_OF_CIRCADIAN_RHYTHM; Count=10]; RHYTHMIC PROCESS [GOBP_RHYTHMIC_PROCESS; Count=28]	Hubgene appears in at least one enriched, significant GO term with Count >= 3 module genes	TRUE
Synaptic signaling module	Plekha6	0.857735272	0				Hubgene appears in at least one enriched, significant GO term with Count >= 3 module genes	FALSE
Synaptic signaling module	Dst	0.857054	5	GOBP_AXO_DENDRITIC_TRANSPORT; GOBP_AXONAL_TRANSPORT; GOBP_CYTOSKELETON_DEPENDENT_INTRACELLULAR_TRANSPORT; GOBP_MICROTUBULE_BASED_TRANSPORT; GOBP_RETROGRADE_AXONAL_TRANSPORT	AXO DENDRITIC TRANSPORT; AXONAL TRANSPORT; CYTOSKELETON DEPENDENT INTRACELL TRANSPORT; MICROTUBULE BASED TRANSPORT; RETROGRADE AXONAL TRANSPORT	AXO DENDRITIC TRANSPORT [GOBP_AXO_DENDRITIC_TRANSPORT; Count=10]; AXONAL TRANSPORT [GOBP_AXONAL_TRANSPORT; Count=7]; CYTOSKELETON DEPENDENT INTRACELL TRANSPORT [GOBP_CYTOSKELETON_DEPENDENT_INTRACELLULAR_TRANSPORT; Count=19]; MICROTUBULE BASED TRANSPORT [GOBP_MICROTUBULE_BASED_TRANSPORT; Count=19]; RETROGRADE AXONAL TRANSPORT [GOBP_RETROGRADE_AXONAL_TRANSPORT; Count=5]	Hubgene appears in at least one enriched, significant GO term with Count >= 3 module genes	TRUE
Synaptic signaling module	Slc17a4	0.857039501	0				Hubgene appears in at least one enriched, significant GO term with Count >= 3 module genes	FALSE
Synaptic signaling module	Mecp2	0.855304373	61	GOBP_ACTION_POTENTIAL; GOBP_ADULT_BEHAVIOR; GOBP_ADULT_LOCOMOTORY_BEHAVIOR; GOBP_ASSOCIATIVE_LEARNING; GOBP_AXO_DENDRITIC_TRANSPORT; GOBP_AXONAL_TRANSPORT; GOBP_CELLULAR_RESPONSE_TO_ALKALOID; GOBP_CELLULAR_RESPONSE_TO_METAL_ION; GOBP_CEREBRAL_CORTEX_DEVELOPMENT; GOBP_CHEMICAL_SYNAPTIC_TRANSMISSION_POSTSYNAPTIC; GOBP_COGNITION; GOBP_CYTOSKELETON_DEPENDENT_INTRACELLULAR_TRANSPORT; GOBP_DENDRITE_DEV…	ACTION POTENTIAL; ADULT BEHAVIOR; ADULT LOCOMOTORY BEHAVIOR; ASSOCIATIVE LEARNING; AXO DENDRITIC TRANSPORT; AXONAL TRANSPORT; CELL RESP. ALKALOID; CELL RESP. METAL ION; CEREBRAL CORTEX DEVELOPMENT; CHEMICAL SYNAPTIC TRANS. POSTSYNAPTIC; COGNITION; CYTOSKELETON DEPENDENT INTRACELL TRANSPORT; DENDRITE DEVELOPMENT; DENDRITIC SPINE DEVELOPMENT; DEVELOPMENTAL CELL GROWTH; EPIGENETIC PROGRAMMING OF GEN…	ACTION POTENTIAL [GOBP_ACTION_POTENTIAL; Count=23]; ADULT BEHAVIOR [GOBP_ADULT_BEHAVIOR; Count=14]; ADULT LOCOMOTORY BEHAVIOR [GOBP_ADULT_LOCOMOTORY_BEHAVIOR; Count=9]; ASSOCIATIVE LEARNING [GOBP_ASSOCIATIVE_LEARNING; Count=13]; AXO DENDRITIC TRANSPORT [GOBP_AXO_DENDRITIC_TRANSPORT; Count=10]; AXONAL TRANSPORT [GOBP_AXONAL_TRANSPORT; Count=7]; CELL RESP. ALKALOID [GOBP_CELLULAR_RESPONSE_TO_ALKALO…	Hubgene appears in at least one enriched, significant GO term with Count >= 3 module genes	TRUE
Synaptic signaling module	Nr2c2	0.854975988	0				Hubgene appears in at least one enriched, significant GO term with Count >= 3 module genes	FALSE
Synaptic signaling module	Thsd7a	0.854745209	0				Hubgene appears in at least one enriched, significant GO term with Count >= 3 module genes	FALSE
Synaptic signaling module	Stxbp5	0.853680639	10	GOBP_NEUROTRANSMITTER_SECRETION; GOBP_NEUROTRANSMITTER_TRANSPORT; GOBP_REGULATED_EXOCYTOSIS; GOBP_REGULATION_OF_NEUROTRANSMITTER_SECRETION; GOBP_REGULATION_OF_NEUROTRANSMITTER_TRANSPORT; GOBP_REGULATION_OF_SYNAPTIC_VESICLE_EXOCYTOSIS; GOBP_SYNAPTIC_VESICLE_CYCLE; GOBP_SYNAPTIC_VESICLE_EXOCYTOSIS; GOBP_VESICLE_MEDIATED_TRANSPORT_IN_SYNAPSE; GOBP_VESICLE_MEDIATED_TRANSPORT_TO_THE_PLASMA_MEMBRANE	NEUROTRANSMITTER SECRETION; NEUROTRANSMITTER TRANSPORT; REG NEUROTRANSMITTER SECRETION; REG NEUROTRANSMITTER TRANSPORT; REG SYNAPTIC VESICLE EXOCYTOSIS; REGULATED EXOCYTOSIS; SYNAPTIC VESICLE CYCLE; SYNAPTIC VESICLE EXOCYTOSIS; VESICLE MEDIATED TRANSPORT IN SYNAPSE; VESICLE MEDIATED TRANSPORT TO THE PLASMA MEMBRANE	NEUROTRANSMITTER SECRETION [GOBP_NEUROTRANSMITTER_SECRETION; Count=15]; NEUROTRANSMITTER TRANSPORT [GOBP_NEUROTRANSMITTER_TRANSPORT; Count=16]; REG NEUROTRANSMITTER SECRETION [GOBP_REGULATION_OF_NEUROTRANSMITTER_SECRETION; Count=11]; REG NEUROTRANSMITTER TRANSPORT [GOBP_REGULATION_OF_NEUROTRANSMITTER_TRANSPORT; Count=11]; REG SYNAPTIC VESICLE EXOCYTOSIS [GOBP_REGULATION_OF_SYNAPTIC_VESICLE_EXOCYT…	Hubgene appears in at least one enriched, significant GO term with Count >= 3 module genes	TRUE
Synaptic signaling module	Dgki	0.853288585	11	GOBP_CHEMICAL_SYNAPTIC_TRANSMISSION_POSTSYNAPTIC; GOBP_COGNITION; GOBP_LEARNING; GOBP_NEGATIVE_REGULATION_OF_SYNAPTIC_TRANSMISSION; GOBP_NEUROTRANSMITTER_SECRETION; GOBP_NEUROTRANSMITTER_TRANSPORT; GOBP_PRESYNAPTIC_MODULATION_OF_CHEMICAL_SYNAPTIC_TRANSMISSION; GOBP_REGULATION_OF_POSTSYNAPTIC_MEMBRANE_POTENTIAL; GOBP_REGULATION_OF_SMALL_GTPASE_MEDIATED_SIGNAL_TRANSDUCTION; GOBP_REGULATION_OF_SYNAP…	CHEMICAL SYNAPTIC TRANS. POSTSYNAPTIC; COGNITION; LEARNING; NEGATIVE REG SYNAPTIC TRANS.; NEUROTRANSMITTER SECRETION; NEUROTRANSMITTER TRANSPORT; PRESYNAPTIC MODULATION OF CHEMICAL SYNAPTIC TRANS.; REG POSTSYNAPTIC MEMBRANE POTENTIAL; REG SMALL GTPASE MEDIATED SIGNAL TRANSDUCTION; REG SYNAPTIC PLASTICITY; SYNAPTIC TRANS. GLUTAMATERGIC	CHEMICAL SYNAPTIC TRANS. POSTSYNAPTIC [GOBP_CHEMICAL_SYNAPTIC_TRANSMISSION_POSTSYNAPTIC; Count=15]; COGNITION [GOBP_COGNITION; Count=27]; LEARNING [GOBP_LEARNING; Count=18]; NEGATIVE REG SYNAPTIC TRANS. [GOBP_NEGATIVE_REGULATION_OF_SYNAPTIC_TRANSMISSION; Count=8]; NEUROTRANSMITTER SECRETION [GOBP_NEUROTRANSMITTER_SECRETION; Count=15]; NEUROTRANSMITTER TRANSPORT [GOBP_NEUROTRANSMITTER_TRANSPORT; C…	Hubgene appears in at least one enriched, significant GO term with Count >= 3 module genes	TRUE
Synaptic signaling module	Ubr5	0.85297831	5	GOBP_EPIGENETIC_REGULATION_OF_GENE_EXPRESSION; GOBP_HETEROCHROMATIN_FORMATION; GOBP_NEGATIVE_REGULATION_OF_GENE_EXPRESSION_EPIGENETIC; GOBP_NUCLEAR_RECEPTOR_MEDIATED_SIGNALING_PATHWAY; GOBP_PROTEIN_BRANCHED_POLYUBIQUITINATION	EPIGENETIC REG GENE EXPRESSION; HETEROCHROMATIN FORMATION; NEGATIVE REG GENE EXPRESSION EPIGENETIC; NUCLEAR RECEPTOR MEDIATED SIGNALING PATHWAY; PROTEIN BRANCHED POLYUBIQUITINATION	EPIGENETIC REG GENE EXPRESSION [GOBP_EPIGENETIC_REGULATION_OF_GENE_EXPRESSION; Count=22]; HETEROCHROMATIN FORMATION [GOBP_HETEROCHROMATIN_FORMATION; Count=15]; NEGATIVE REG GENE EXPRESSION EPIGENETIC [GOBP_NEGATIVE_REGULATION_OF_GENE_EXPRESSION_EPIGENETIC; Count=16]; NUCLEAR RECEPTOR MEDIATED SIGNALING PATHWAY [GOBP_NUCLEAR_RECEPTOR_MEDIATED_SIGNALING_PATHWAY; Count=12]; PROTEIN BRANCHED POLYUBIQ…	Hubgene appears in at least one enriched, significant GO term with Count >= 3 module genes	TRUE
Synaptic signaling module	Crebbp	0.852038565	12	GOBP_ADULT_BEHAVIOR; GOBP_BODY_MORPHOGENESIS; GOBP_COGNITION; GOBP_DENDRITE_DEVELOPMENT; GOBP_DENDRITIC_SPINE_DEVELOPMENT; GOBP_HEAD_MORPHOGENESIS; GOBP_POSITIVE_REGULATION_OF_DENDRITIC_SPINE_DEVELOPMENT; GOBP_REGULATION_OF_DENDRITIC_SPINE_DEVELOPMENT; GOBP_RESPONSE_TO_ALKALOID; GOBP_RESPONSE_TO_LIGHT_STIMULUS; GOBP_RESPONSE_TO_RADIATION; GOBP_RHYTHMIC_PROCESS	ADULT BEHAVIOR; BODY MORPHOGENESIS; COGNITION; DENDRITE DEVELOPMENT; DENDRITIC SPINE DEVELOPMENT; HEAD MORPHOGENESIS; POSITIVE REG DENDRITIC SPINE DEVELOPMENT; REG DENDRITIC SPINE DEVELOPMENT; RESP. ALKALOID; RESP. LIGHT STIMULUS; RESP. RADIATION; RHYTHMIC PROCESS	ADULT BEHAVIOR [GOBP_ADULT_BEHAVIOR; Count=14]; BODY MORPHOGENESIS [GOBP_BODY_MORPHOGENESIS; Count=7]; COGNITION [GOBP_COGNITION; Count=27]; DENDRITE DEVELOPMENT [GOBP_DENDRITE_DEVELOPMENT; Count=22]; DENDRITIC SPINE DEVELOPMENT [GOBP_DENDRITIC_SPINE_DEVELOPMENT; Count=12]; HEAD MORPHOGENESIS [GOBP_HEAD_MORPHOGENESIS; Count=6]; POSITIVE REG DENDRITIC SPINE DEVELOPMENT [GOBP_POSITIVE_REGULATION_OF…	Hubgene appears in at least one enriched, significant GO term with Count >= 3 module genes	TRUE
Synaptic signaling module	Zfp652	0.851395907	0				Hubgene appears in at least one enriched, significant GO term with Count >= 3 module genes	FALSE
Synaptic signaling module	Szt2	0.851266828	5	GOBP_CENTRAL_NERVOUS_SYSTEM_NEURON_DEVELOPMENT; GOBP_CENTRAL_NERVOUS_SYSTEM_NEURON_DIFFERENTIATION; GOBP_FOREBRAIN_DEVELOPMENT; GOBP_POST_EMBRYONIC_DEVELOPMENT; GOBP_TELENCEPHALON_DEVELOPMENT	CENTRAL NERVOUS SYSTEM NEURON DEVELOPMENT; CENTRAL NERVOUS SYSTEM NEURON DIFFERENTIATION; FOREBRAIN DEVELOPMENT; POST EMBRYONIC DEVELOPMENT; TELENCEPHALON DEVELOPMENT	CENTRAL NERVOUS SYSTEM NEURON DEVELOPMENT [GOBP_CENTRAL_NERVOUS_SYSTEM_NEURON_DEVELOPMENT; Count=9]; CENTRAL NERVOUS SYSTEM NEURON DIFFERENTIATION [GOBP_CENTRAL_NERVOUS_SYSTEM_NEURON_DIFFERENTIATION; Count=17]; FOREBRAIN DEVELOPMENT [GOBP_FOREBRAIN_DEVELOPMENT; Count=27]; POST EMBRYONIC DEVELOPMENT [GOBP_POST_EMBRYONIC_DEVELOPMENT; Count=12]; TELENCEPHALON DEVELOPMENT [GOBP_TELENCEPHALON_DEVELOPM…	Hubgene appears in at least one enriched, significant GO term with Count >= 3 module genes	TRUE
Synaptic signaling module	Klf12	0.851146212	0				Hubgene appears in at least one enriched, significant GO term with Count >= 3 module genes	FALSE
Synaptic signaling module	Marf1	0.851131698	0				Hubgene appears in at least one enriched, significant GO term with Count >= 3 module genes	FALSE
Synaptic signaling module	Kcnq1ot1	0.850326279	4	GOBP_EPIGENETIC_PROGRAMMING_OF_GENE_EXPRESSION; GOBP_EPIGENETIC_REGULATION_OF_GENE_EXPRESSION; GOBP_GENOMIC_IMPRINTING; GOBP_NEGATIVE_REGULATION_OF_GENE_EXPRESSION_EPIGENETIC	EPIGENETIC PROGRAMMING OF GENE EXPRESSION; EPIGENETIC REG GENE EXPRESSION; GENOMIC IMPRINTING; NEGATIVE REG GENE EXPRESSION EPIGENETIC	EPIGENETIC PROGRAMMING OF GENE EXPRESSION [GOBP_EPIGENETIC_PROGRAMMING_OF_GENE_EXPRESSION; Count=7]; EPIGENETIC REG GENE EXPRESSION [GOBP_EPIGENETIC_REGULATION_OF_GENE_EXPRESSION; Count=22]; GENOMIC IMPRINTING [GOBP_GENOMIC_IMPRINTING; Count=5]; NEGATIVE REG GENE EXPRESSION EPIGENETIC [GOBP_NEGATIVE_REGULATION_OF_GENE_EXPRESSION_EPIGENETIC; Count=16]	Hubgene appears in at least one enriched, significant GO term with Count >= 3 module genes	TRUE
Synaptic signaling module	Cep164	0.84997615	1	GOBP_CILIUM_ORGANIZATION	CILIUM ORGANIZATION	CILIUM ORGANIZATION [GOBP_CILIUM_ORGANIZATION; Count=22]	Hubgene appears in at least one enriched, significant GO term with Count >= 3 module genes	TRUE
Synaptic signaling module	Dync2h1	0.849052635	8	GOBP_APPENDAGE_DEVELOPMENT; GOBP_CENTRAL_NERVOUS_SYSTEM_NEURON_DIFFERENTIATION; GOBP_CILIUM_ORGANIZATION; GOBP_CYTOSKELETON_DEPENDENT_INTRACELLULAR_TRANSPORT; GOBP_FOREBRAIN_DEVELOPMENT; GOBP_MICROTUBULE_BASED_TRANSPORT; GOBP_NON_MOTILE_CILIUM_ASSEMBLY; GOBP_PROTEIN_CONTAINING_COMPLEX_LOCALIZATION	APPENDAGE DEVELOPMENT; CENTRAL NERVOUS SYSTEM NEURON DIFFERENTIATION; CILIUM ORGANIZATION; CYTOSKELETON DEPENDENT INTRACELL TRANSPORT; FOREBRAIN DEVELOPMENT; MICROTUBULE BASED TRANSPORT; NON MOTILE CILIUM ASSEMBLY; PROTEIN CONTAINING COMPLEX LOCALIZATION	APPENDAGE DEVELOPMENT [GOBP_APPENDAGE_DEVELOPMENT; Count=14]; CENTRAL NERVOUS SYSTEM NEURON DIFFERENTIATION [GOBP_CENTRAL_NERVOUS_SYSTEM_NEURON_DIFFERENTIATION; Count=17]; CILIUM ORGANIZATION [GOBP_CILIUM_ORGANIZATION; Count=22]; CYTOSKELETON DEPENDENT INTRACELL TRANSPORT [GOBP_CYTOSKELETON_DEPENDENT_INTRACELLULAR_TRANSPORT; Count=19]; FOREBRAIN DEVELOPMENT [GOBP_FOREBRAIN_DEVELOPMENT; Count=27];…	Hubgene appears in at least one enriched, significant GO term with Count >= 3 module genes	TRUE
Synaptic signaling module	Zfp462	0.848383666	0				Hubgene appears in at least one enriched, significant GO term with Count >= 3 module genes	FALSE
Synaptic signaling module	Birc6	0.848247385	0				Hubgene appears in at least one enriched, significant GO term with Count >= 3 module genes	FALSE
Synaptic signaling module	Tnrc6c	0.847818947	1	GOBP_REGULATION_OF_NUCLEAR_TRANSCRIBED_MRNA_CATABOLIC_PROCESS_DEADENYLATION_DEPENDENT_DECAY	REG NUCLEAR TRANSCRIBED MRNA CATABOLIC PROCESS DEADENYLATION DEPENDENT DECAY	REG NUCLEAR TRANSCRIBED MRNA CATABOLIC PROCESS DEADENYLATION DEPENDENT DECAY [GOBP_REGULATION_OF_NUCLEAR_TRANSCRIBED_MRNA_CATABOLIC_PROCESS_DEADENYLATION_DEPENDENT_DECAY; Count=4]	Hubgene appears in at least one enriched, significant GO term with Count >= 3 module genes	TRUE
Synaptic signaling module	Atg2b	0.846614749	1	GOBP_AUTOPHAGY_OF_MITOCHONDRION	AUTOPHAGY OF MITOCHONDRION	AUTOPHAGY OF MITOCHONDRION [GOBP_AUTOPHAGY_OF_MITOCHONDRION; Count=9]	Hubgene appears in at least one enriched, significant GO term with Count >= 3 module genes	TRUE
Synaptic signaling module	Slc1a2	0.846498839	9	GOBP_ADULT_BEHAVIOR; GOBP_CELLULAR_RESPONSE_TO_ALKALOID; GOBP_FOREBRAIN_DEVELOPMENT; GOBP_NEUROTRANSMITTER_TRANSPORT; GOBP_RESPONSE_TO_ALKALOID; GOBP_RESPONSE_TO_LIGHT_STIMULUS; GOBP_RESPONSE_TO_RADIATION; GOBP_TELENCEPHALON_DEVELOPMENT; GOBP_VISUAL_BEHAVIOR	ADULT BEHAVIOR; CELL RESP. ALKALOID; FOREBRAIN DEVELOPMENT; NEUROTRANSMITTER TRANSPORT; RESP. ALKALOID; RESP. LIGHT STIMULUS; RESP. RADIATION; TELENCEPHALON DEVELOPMENT; VISUAL BEHAVIOR	ADULT BEHAVIOR [GOBP_ADULT_BEHAVIOR; Count=14]; CELL RESP. ALKALOID [GOBP_CELLULAR_RESPONSE_TO_ALKALOID; Count=5]; FOREBRAIN DEVELOPMENT [GOBP_FOREBRAIN_DEVELOPMENT; Count=27]; NEUROTRANSMITTER TRANSPORT [GOBP_NEUROTRANSMITTER_TRANSPORT; Count=16]; RESP. ALKALOID [GOBP_RESPONSE_TO_ALKALOID; Count=10]; RESP. LIGHT STIMULUS [GOBP_RESPONSE_TO_LIGHT_STIMULUS; Count=25]; RESP. RADIATION [GOBP_RESPONSE…	Hubgene appears in at least one enriched, significant GO term with Count >= 3 module genes	TRUE
Synaptic signaling module	Ntrk3	0.846302855	27	GOBP_ACTION_POTENTIAL; GOBP_AXON_EXTENSION; GOBP_CIRCADIAN_RHYTHM; GOBP_DEVELOPMENTAL_CELL_GROWTH; GOBP_NEURON_MIGRATION; GOBP_NEURON_PROJECTION_EXTENSION; GOBP_PEPTIDYL_SERINE_MODIFICATION; GOBP_POSITIVE_REGULATION_OF_AXON_EXTENSION; GOBP_POSITIVE_REGULATION_OF_CELL_PROJECTION_ORGANIZATION; GOBP_POSITIVE_REGULATION_OF_DEVELOPMENTAL_GROWTH; GOBP_POSITIVE_REGULATION_OF_GROWTH; GOBP_POSITIVE_REGULA…	ACTION POTENTIAL; AXON EXTENSION; CIRCADIAN RHYTHM; DEVELOPMENTAL CELL GROWTH; NEURON MIGRATION; NEURON PROJECTION EXTENSION; PEPTIDYL SERINE MODIFICATION; POSITIVE REG AXON EXTENSION; POSITIVE REG CELL PROJECTION ORGANIZATION; POSITIVE REG DEVELOPMENTAL GROWTH; POSITIVE REG GROWTH; POSITIVE REG NERVOUS SYSTEM DEVELOPMENT; POSITIVE REG NEUROGENESIS; POSITIVE REG NEURON PROJECTION DEVELOPMENT; POS…	ACTION POTENTIAL [GOBP_ACTION_POTENTIAL; Count=23]; AXON EXTENSION [GOBP_AXON_EXTENSION; Count=10]; CIRCADIAN RHYTHM [GOBP_CIRCADIAN_RHYTHM; Count=21]; DEVELOPMENTAL CELL GROWTH [GOBP_DEVELOPMENTAL_CELL_GROWTH; Count=17]; NEURON MIGRATION [GOBP_NEURON_MIGRATION; Count=17]; NEURON PROJECTION EXTENSION [GOBP_NEURON_PROJECTION_EXTENSION; Count=14]; PEPTIDYL SERINE MODIFICATION [GOBP_PEPTIDYL_SERINE_…	Hubgene appears in at least one enriched, significant GO term with Count >= 3 module genes	TRUE
Synaptic signaling module	Raph1	0.845214275	3	GOBP_AXON_EXTENSION; GOBP_DEVELOPMENTAL_CELL_GROWTH; GOBP_NEURON_PROJECTION_EXTENSION	AXON EXTENSION; DEVELOPMENTAL CELL GROWTH; NEURON PROJECTION EXTENSION	AXON EXTENSION [GOBP_AXON_EXTENSION; Count=10]; DEVELOPMENTAL CELL GROWTH [GOBP_DEVELOPMENTAL_CELL_GROWTH; Count=17]; NEURON PROJECTION EXTENSION [GOBP_NEURON_PROJECTION_EXTENSION; Count=14]	Hubgene appears in at least one enriched, significant GO term with Count >= 3 module genes	TRUE
Synaptic signaling module	Nav1	0.844002653	1	GOBP_NEURON_MIGRATION	NEURON MIGRATION	NEURON MIGRATION [GOBP_NEURON_MIGRATION; Count=17]	Hubgene appears in at least one enriched, significant GO term with Count >= 3 module genes	TRUE
Synaptic signaling module	Kmt2b	0.843699776	4	GOBP_EPIGENETIC_REGULATION_OF_GENE_EXPRESSION; GOBP_HETEROCHROMATIN_FORMATION; GOBP_METHYLATION; GOBP_NEGATIVE_REGULATION_OF_GENE_EXPRESSION_EPIGENETIC	EPIGENETIC REG GENE EXPRESSION; HETEROCHROMATIN FORMATION; METHYLATION; NEGATIVE REG GENE EXPRESSION EPIGENETIC	EPIGENETIC REG GENE EXPRESSION [GOBP_EPIGENETIC_REGULATION_OF_GENE_EXPRESSION; Count=22]; HETEROCHROMATIN FORMATION [GOBP_HETEROCHROMATIN_FORMATION; Count=15]; METHYLATION [GOBP_METHYLATION; Count=15]; NEGATIVE REG GENE EXPRESSION EPIGENETIC [GOBP_NEGATIVE_REGULATION_OF_GENE_EXPRESSION_EPIGENETIC; Count=16]	Hubgene appears in at least one enriched, significant GO term with Count >= 3 module genes	TRUE
Synaptic signaling module	R3hdm1	0.84268068	0				Hubgene appears in at least one enriched, significant GO term with Count >= 3 module genes	FALSE
Synaptic signaling module	X2810442N19Rik	0.841893738	0				Hubgene appears in at least one enriched, significant GO term with Count >= 3 module genes	FALSE
Synaptic signaling module	Zfp318	0.841681477	0				Hubgene appears in at least one enriched, significant GO term with Count >= 3 module genes	FALSE
Synaptic signaling module	Ddi2	0.840921194	0				Hubgene appears in at least one enriched, significant GO term with Count >= 3 module genes	FALSE
Synaptic signaling module	Nsd1	0.840905072	2	GOBP_METHYLATION; GOBP_PEPTIDYL_SERINE_MODIFICATION	METHYLATION; PEPTIDYL SERINE MODIFICATION	METHYLATION [GOBP_METHYLATION; Count=15]; PEPTIDYL SERINE MODIFICATION [GOBP_PEPTIDYL_SERINE_MODIFICATION; Count=13]	Hubgene appears in at least one enriched, significant GO term with Count >= 3 module genes	TRUE
Synaptic signaling module	Bsn	0.840636551	17	GOBP_AXO_DENDRITIC_TRANSPORT; GOBP_AXONAL_TRANSPORT; GOBP_CELL_JUNCTION_MAINTENANCE; GOBP_CELLULAR_COMPONENT_MAINTENANCE; GOBP_CYTOSKELETON_DEPENDENT_INTRACELLULAR_TRANSPORT; GOBP_MICROTUBULE_BASED_TRANSPORT; GOBP_PRESYNAPSE_ASSEMBLY; GOBP_PRESYNAPSE_ORGANIZATION; GOBP_PRESYNAPTIC_ACTIVE_ZONE_ORGANIZATION; GOBP_PROTEIN_LOCALIZATION_TO_CELL_JUNCTION; GOBP_PROTEIN_LOCALIZATION_TO_SYNAPSE; GOBP_RETR…	AXO DENDRITIC TRANSPORT; AXONAL TRANSPORT; CELL COMPONENT MAINTENANCE; CELL JUNCTION MAINTENANCE; CYTOSKELETON DEPENDENT INTRACELL TRANSPORT; MICROTUBULE BASED TRANSPORT; PRESYNAPSE ASSEMBLY; PRESYNAPSE ORGANIZATION; PRESYNAPTIC ACTIVE ZONE ORGANIZATION; PROTEIN LOCALIZATION TO CELL JUNCTION; PROTEIN LOCALIZATION TO SYNAPSE; RETROGRADE AXONAL TRANSPORT; SYNAPSE ASSEMBLY; SYNAPTIC VESICLE CYCLE; S…	AXO DENDRITIC TRANSPORT [GOBP_AXO_DENDRITIC_TRANSPORT; Count=10]; AXONAL TRANSPORT [GOBP_AXONAL_TRANSPORT; Count=7]; CELL COMPONENT MAINTENANCE [GOBP_CELLULAR_COMPONENT_MAINTENANCE; Count=9]; CELL JUNCTION MAINTENANCE [GOBP_CELL_JUNCTION_MAINTENANCE; Count=7]; CYTOSKELETON DEPENDENT INTRACELL TRANSPORT [GOBP_CYTOSKELETON_DEPENDENT_INTRACELLULAR_TRANSPORT; Count=19]; MICROTUBULE BASED TRANSPORT [G…	Hubgene appears in at least one enriched, significant GO term with Count >= 3 module genes	TRUE
Synaptic signaling module	Zzef1	0.840597154	8	GOBP_ASSOCIATIVE_LEARNING; GOBP_COGNITION; GOBP_LEARNING; GOBP_REGULATION_OF_SYNAPTIC_PLASTICITY; GOBP_RESPONSE_TO_LIGHT_STIMULUS; GOBP_RESPONSE_TO_RADIATION; GOBP_SYNAPTIC_TRANSMISSION_GLUTAMATERGIC; GOBP_VISUAL_BEHAVIOR	ASSOCIATIVE LEARNING; COGNITION; LEARNING; REG SYNAPTIC PLASTICITY; RESP. LIGHT STIMULUS; RESP. RADIATION; SYNAPTIC TRANS. GLUTAMATERGIC; VISUAL BEHAVIOR	ASSOCIATIVE LEARNING [GOBP_ASSOCIATIVE_LEARNING; Count=13]; COGNITION [GOBP_COGNITION; Count=27]; LEARNING [GOBP_LEARNING; Count=18]; REG SYNAPTIC PLASTICITY [GOBP_REGULATION_OF_SYNAPTIC_PLASTICITY; Count=21]; RESP. LIGHT STIMULUS [GOBP_RESPONSE_TO_LIGHT_STIMULUS; Count=25]; RESP. RADIATION [GOBP_RESPONSE_TO_RADIATION; Count=30]; SYNAPTIC TRANS. GLUTAMATERGIC [GOBP_SYNAPTIC_TRANSMISSION_GLUTAMATE…	Hubgene appears in at least one enriched, significant GO term with Count >= 3 module genes	TRUE
Synaptic signaling module	Bptf	0.84044217	1	GOBP_ANTERIOR_POSTERIOR_PATTERN_SPECIFICATION	ANTERIOR POSTERIOR PATTERN SPECIFICATION	ANTERIOR POSTERIOR PATTERN SPECIFICATION [GOBP_ANTERIOR_POSTERIOR_PATTERN_SPECIFICATION; Count=14]	Hubgene appears in at least one enriched, significant GO term with Count >= 3 module genes	TRUE
Synaptic signaling module	Pkd1	0.839498104	5	GOBP_CALCIUM_ION_TRANSMEMBRANE_TRANSPORT; GOBP_DETECTION_OF_EXTERNAL_STIMULUS; GOBP_ESTABLISHMENT_OF_ORGANELLE_LOCALIZATION; GOBP_PEPTIDYL_SERINE_MODIFICATION; GOBP_PROTEIN_HETEROTETRAMERIZATION	CALC ION TRANSMEMBRANE TRANSPORT; DETECTION OF EXTERNAL STIMULUS; ESTABLISHMENT OF ORGANELLE LOCALIZATION; PEPTIDYL SERINE MODIFICATION; PROTEIN HETEROTETRAMERIZATION	CALC ION TRANSMEMBRANE TRANSPORT [GOBP_CALCIUM_ION_TRANSMEMBRANE_TRANSPORT; Count=19]; DETECTION OF EXTERNAL STIMULUS [GOBP_DETECTION_OF_EXTERNAL_STIMULUS; Count=14]; ESTABLISHMENT OF ORGANELLE LOCALIZATION [GOBP_ESTABLISHMENT_OF_ORGANELLE_LOCALIZATION; Count=24]; PEPTIDYL SERINE MODIFICATION [GOBP_PEPTIDYL_SERINE_MODIFICATION; Count=13]; PROTEIN HETEROTETRAMERIZATION [GOBP_PROTEIN_HETEROTETRAMER…	Hubgene appears in at least one enriched, significant GO term with Count >= 3 module genes	TRUE
Synaptic signaling module	Baz2a	0.839179354	3	GOBP_EPIGENETIC_REGULATION_OF_GENE_EXPRESSION; GOBP_HETEROCHROMATIN_FORMATION; GOBP_NEGATIVE_REGULATION_OF_GENE_EXPRESSION_EPIGENETIC	EPIGENETIC REG GENE EXPRESSION; HETEROCHROMATIN FORMATION; NEGATIVE REG GENE EXPRESSION EPIGENETIC	EPIGENETIC REG GENE EXPRESSION [GOBP_EPIGENETIC_REGULATION_OF_GENE_EXPRESSION; Count=22]; HETEROCHROMATIN FORMATION [GOBP_HETEROCHROMATIN_FORMATION; Count=15]; NEGATIVE REG GENE EXPRESSION EPIGENETIC [GOBP_NEGATIVE_REGULATION_OF_GENE_EXPRESSION_EPIGENETIC; Count=16]	Hubgene appears in at least one enriched, significant GO term with Count >= 3 module genes	TRUE
Synaptic signaling module	Cacna1c	0.837924529	33	GOBP_ACTION_POTENTIAL; GOBP_ADULT_BEHAVIOR; GOBP_ADULT_LOCOMOTORY_BEHAVIOR; GOBP_APPENDAGE_DEVELOPMENT; GOBP_ASSOCIATIVE_LEARNING; GOBP_AV_NODE_CELL_TO_BUNDLE_OF_HIS_CELL_COMMUNICATION; GOBP_AV_NODE_CELL_TO_BUNDLE_OF_HIS_CELL_SIGNALING; GOBP_CALCIUM_ION_IMPORT; GOBP_CALCIUM_ION_IMPORT_ACROSS_PLASMA_MEMBRANE; GOBP_CALCIUM_ION_TRANSMEMBRANE_IMPORT_INTO_CYTOSOL; GOBP_CALCIUM_ION_TRANSMEMBRANE_TRANSP…	ACTION POTENTIAL; ADULT BEHAVIOR; ADULT LOCOMOTORY BEHAVIOR; APPENDAGE DEVELOPMENT; ASSOCIATIVE LEARNING; AV NODE CELL TO BUNDLE OF HIS CELL COMMUNICATION; AV NODE CELL TO BUNDLE OF HIS CELL SIGNALING; CALC ION IMPORT; CALC ION IMPORT ACROSS PLASMA MEMBRANE; CALC ION TRANSMEMBRANE IMPORT INTO CYTOSOL; CALC ION TRANSMEMBRANE TRANSPORT; CALC MEDIATED SIGNALING; COGNITION; GROWTH HORMONE SECRETION; …	ACTION POTENTIAL [GOBP_ACTION_POTENTIAL; Count=23]; ADULT BEHAVIOR [GOBP_ADULT_BEHAVIOR; Count=14]; ADULT LOCOMOTORY BEHAVIOR [GOBP_ADULT_LOCOMOTORY_BEHAVIOR; Count=9]; APPENDAGE DEVELOPMENT [GOBP_APPENDAGE_DEVELOPMENT; Count=14]; ASSOCIATIVE LEARNING [GOBP_ASSOCIATIVE_LEARNING; Count=13]; AV NODE CELL TO BUNDLE OF HIS CELL COMMUNICATION [GOBP_AV_NODE_CELL_TO_BUNDLE_OF_HIS_CELL_COMMUNICATION; Cou…	Hubgene appears in at least one enriched, significant GO term with Count >= 3 module genes	TRUE
Synaptic signaling module	Nhsl2	0.837897547	0				Hubgene appears in at least one enriched, significant GO term with Count >= 3 module genes	FALSE
Synaptic signaling module	Srcap	0.837753977	0				Hubgene appears in at least one enriched, significant GO term with Count >= 3 module genes	FALSE
Synaptic signaling module	Madd	0.837675979	11	GOBP_AXO_DENDRITIC_TRANSPORT; GOBP_AXONAL_TRANSPORT; GOBP_CYTOSKELETON_DEPENDENT_INTRACELLULAR_TRANSPORT; GOBP_ESTABLISHMENT_OF_ORGANELLE_LOCALIZATION; GOBP_GROWTH_HORMONE_SECRETION; GOBP_MICROTUBULE_BASED_TRANSPORT; GOBP_ORGANELLE_TRANSPORT_ALONG_MICROTUBULE; GOBP_REGULATION_OF_SMALL_GTPASE_MEDIATED_SIGNAL_TRANSDUCTION; GOBP_SYNAPTIC_VESICLE_LOCALIZATION; GOBP_VESICLE_CYTOSKELETAL_TRAFFICKING; G…	AXO DENDRITIC TRANSPORT; AXONAL TRANSPORT; CYTOSKELETON DEPENDENT INTRACELL TRANSPORT; ESTABLISHMENT OF ORGANELLE LOCALIZATION; GROWTH HORMONE SECRETION; MICROTUBULE BASED TRANSPORT; ORGANELLE TRANSPORT ALONG MICROTUBULE; REG SMALL GTPASE MEDIATED SIGNAL TRANSDUCTION; SYNAPTIC VESICLE LOCALIZATION; VESICLE CYTOSKELETAL TRAFFICKING; VESICLE LOCALIZATION	AXO DENDRITIC TRANSPORT [GOBP_AXO_DENDRITIC_TRANSPORT; Count=10]; AXONAL TRANSPORT [GOBP_AXONAL_TRANSPORT; Count=7]; CYTOSKELETON DEPENDENT INTRACELL TRANSPORT [GOBP_CYTOSKELETON_DEPENDENT_INTRACELLULAR_TRANSPORT; Count=19]; ESTABLISHMENT OF ORGANELLE LOCALIZATION [GOBP_ESTABLISHMENT_OF_ORGANELLE_LOCALIZATION; Count=24]; GROWTH HORMONE SECRETION [GOBP_GROWTH_HORMONE_SECRETION; Count=5]; MICROTUBU…	Hubgene appears in at least one enriched, significant GO term with Count >= 3 module genes	TRUE
Synaptic signaling module	Taok1	0.837593524	3	GOBP_CENTRAL_NERVOUS_SYSTEM_NEURON_DEVELOPMENT; GOBP_CENTRAL_NERVOUS_SYSTEM_NEURON_DIFFERENTIATION; GOBP_REGULATION_OF_SUPRAMOLECULAR_FIBER_ORGANIZATION	CENTRAL NERVOUS SYSTEM NEURON DEVELOPMENT; CENTRAL NERVOUS SYSTEM NEURON DIFFERENTIATION; REG SUPRAMOLECULAR FIBER ORGANIZATION	CENTRAL NERVOUS SYSTEM NEURON DEVELOPMENT [GOBP_CENTRAL_NERVOUS_SYSTEM_NEURON_DEVELOPMENT; Count=9]; CENTRAL NERVOUS SYSTEM NEURON DIFFERENTIATION [GOBP_CENTRAL_NERVOUS_SYSTEM_NEURON_DIFFERENTIATION; Count=17]; REG SUPRAMOLECULAR FIBER ORGANIZATION [GOBP_REGULATION_OF_SUPRAMOLECULAR_FIBER_ORGANIZATION; Count=21]	Hubgene appears in at least one enriched, significant GO term with Count >= 3 module genes	TRUE
Synaptic signaling module	Ankrd52	0.837512695	0				Hubgene appears in at least one enriched, significant GO term with Count >= 3 module genes	FALSE
Synaptic signaling module	C2cd3	0.836688914	4	GOBP_APPENDAGE_DEVELOPMENT; GOBP_CILIUM_ORGANIZATION; GOBP_NON_MOTILE_CILIUM_ASSEMBLY; GOBP_PROTEIN_LOCALIZATION_TO_MICROTUBULE_ORGANIZING_CENTER	APPENDAGE DEVELOPMENT; CILIUM ORGANIZATION; NON MOTILE CILIUM ASSEMBLY; PROTEIN LOCALIZATION TO MICROTUBULE ORGANIZING CENTER	APPENDAGE DEVELOPMENT [GOBP_APPENDAGE_DEVELOPMENT; Count=14]; CILIUM ORGANIZATION [GOBP_CILIUM_ORGANIZATION; Count=22]; NON MOTILE CILIUM ASSEMBLY [GOBP_NON_MOTILE_CILIUM_ASSEMBLY; Count=7]; PROTEIN LOCALIZATION TO MICROTUBULE ORGANIZING CENTER [GOBP_PROTEIN_LOCALIZATION_TO_MICROTUBULE_ORGANIZING_CENTER; Count=5]	Hubgene appears in at least one enriched, significant GO term with Count >= 3 module genes	TRUE
Synaptic signaling module	Ryr3	0.83598747	13	GOBP_CALCIUM_ION_TRANSMEMBRANE_IMPORT_INTO_CYTOSOL; GOBP_CALCIUM_ION_TRANSMEMBRANE_TRANSPORT; GOBP_CALCIUM_MEDIATED_SIGNALING; GOBP_CELLULAR_RESPONSE_TO_ALKALOID; GOBP_CELLULAR_RESPONSE_TO_CAFFEINE; GOBP_CELLULAR_RESPONSE_TO_CALCIUM_ION; GOBP_CELLULAR_RESPONSE_TO_METAL_ION; GOBP_MAINTENANCE_OF_LOCATION; GOBP_RELEASE_OF_SEQUESTERED_CALCIUM_ION_INTO_CYTOSOL_BY_ENDOPLASMIC_RETICULUM; GOBP_RESPONSE_T…	CALC ION TRANSMEMBRANE IMPORT INTO CYTOSOL; CALC ION TRANSMEMBRANE TRANSPORT; CALC MEDIATED SIGNALING; CELL RESP. ALKALOID; CELL RESP. CAFFEINE; CELL RESP. CALC ION; CELL RESP. METAL ION; MAINTENANCE OF LOCATION; RELEASE OF SEQUESTERED CALC ION INTO CYTOSOL BY ENDOPLASMIC RETICULUM; RESP. ALKALOID; RESP. CALC ION; RESP. METAL ION; SARCOPLASMIC RETICULUM CALC ION TRANSPORT	CALC ION TRANSMEMBRANE IMPORT INTO CYTOSOL [GOBP_CALCIUM_ION_TRANSMEMBRANE_IMPORT_INTO_CYTOSOL; Count=16]; CALC ION TRANSMEMBRANE TRANSPORT [GOBP_CALCIUM_ION_TRANSMEMBRANE_TRANSPORT; Count=19]; CALC MEDIATED SIGNALING [GOBP_CALCIUM_MEDIATED_SIGNALING; Count=19]; CELL RESP. ALKALOID [GOBP_CELLULAR_RESPONSE_TO_ALKALOID; Count=5]; CELL RESP. CAFFEINE [GOBP_CELLULAR_RESPONSE_TO_CAFFEINE; Count=3]; CE…	Hubgene appears in at least one enriched, significant GO term with Count >= 3 module genes	TRUE
Synaptic signaling module	Stox2	0.835704161	0				Hubgene appears in at least one enriched, significant GO term with Count >= 3 module genes	FALSE
Synaptic signaling module	Gucy1a2	0.83444019	0				Hubgene appears in at least one enriched, significant GO term with Count >= 3 module genes	FALSE
Synaptic signaling module	Osbpl6	0.833736653	0				Hubgene appears in at least one enriched, significant GO term with Count >= 3 module genes	FALSE
Synaptic signaling module	Adam23	0.83303709	0				Hubgene appears in at least one enriched, significant GO term with Count >= 3 module genes	FALSE
Synaptic signaling module	Agap1	0.832949515	0				Hubgene appears in at least one enriched, significant GO term with Count >= 3 module genes	FALSE
Synaptic signaling module	Tmem178b	0.832666477	0				Hubgene appears in at least one enriched, significant GO term with Count >= 3 module genes	FALSE
Synaptic signaling module	Fryl	0.831886756	0				Hubgene appears in at least one enriched, significant GO term with Count >= 3 module genes	FALSE
Synaptic signaling module	Lcor	0.83180608	2	GOBP_EPIGENETIC_REGULATION_OF_GENE_EXPRESSION; GOBP_POSITIVE_REGULATION_OF_GENE_EXPRESSION_EPIGENETIC	EPIGENETIC REG GENE EXPRESSION; POSITIVE REG GENE EXPRESSION EPIGENETIC	EPIGENETIC REG GENE EXPRESSION [GOBP_EPIGENETIC_REGULATION_OF_GENE_EXPRESSION; Count=22]; POSITIVE REG GENE EXPRESSION EPIGENETIC [GOBP_POSITIVE_REGULATION_OF_GENE_EXPRESSION_EPIGENETIC; Count=7]	Hubgene appears in at least one enriched, significant GO term with Count >= 3 module genes	TRUE
Synaptic signaling module	Dnmt3a	0.830182497	10	GOBP_EPIGENETIC_PROGRAMMING_OF_GENE_EXPRESSION; GOBP_EPIGENETIC_REGULATION_OF_GENE_EXPRESSION; GOBP_GENOMIC_IMPRINTING; GOBP_HETEROCHROMATIN_FORMATION; GOBP_METHYLATION; GOBP_NEGATIVE_REGULATION_OF_GENE_EXPRESSION_EPIGENETIC; GOBP_POST_EMBRYONIC_DEVELOPMENT; GOBP_RESPONSE_TO_ALKALOID; GOBP_RESPONSE_TO_METAL_ION; GOBP_RESPONSE_TO_RADIATION	EPIGENETIC PROGRAMMING OF GENE EXPRESSION; EPIGENETIC REG GENE EXPRESSION; GENOMIC IMPRINTING; HETEROCHROMATIN FORMATION; METHYLATION; NEGATIVE REG GENE EXPRESSION EPIGENETIC; POST EMBRYONIC DEVELOPMENT; RESP. ALKALOID; RESP. METAL ION; RESP. RADIATION	EPIGENETIC PROGRAMMING OF GENE EXPRESSION [GOBP_EPIGENETIC_PROGRAMMING_OF_GENE_EXPRESSION; Count=7]; EPIGENETIC REG GENE EXPRESSION [GOBP_EPIGENETIC_REGULATION_OF_GENE_EXPRESSION; Count=22]; GENOMIC IMPRINTING [GOBP_GENOMIC_IMPRINTING; Count=5]; HETEROCHROMATIN FORMATION [GOBP_HETEROCHROMATIN_FORMATION; Count=15]; METHYLATION [GOBP_METHYLATION; Count=15]; NEGATIVE REG GENE EXPRESSION EPIGENETIC […	Hubgene appears in at least one enriched, significant GO term with Count >= 3 module genes	TRUE
Synaptic signaling module	Atp11a	0.829269448	0				Hubgene appears in at least one enriched, significant GO term with Count >= 3 module genes	FALSE
Synaptic signaling module	Ank2	0.828435211	19	GOBP_ACTION_POTENTIAL; GOBP_AV_NODE_CELL_TO_BUNDLE_OF_HIS_CELL_COMMUNICATION; GOBP_AV_NODE_CELL_TO_BUNDLE_OF_HIS_CELL_SIGNALING; GOBP_CALCIUM_ION_TRANSMEMBRANE_IMPORT_INTO_CYTOSOL; GOBP_CALCIUM_ION_TRANSMEMBRANE_TRANSPORT; GOBP_CALCIUM_MEDIATED_SIGNALING; GOBP_MAINTENANCE_OF_LOCATION; GOBP_POTASSIUM_ION_TRANSMEMBRANE_TRANSPORT; GOBP_POTASSIUM_ION_TRANSPORT; GOBP_PROTEIN_LOCALIZATION_TO_CELL_PERIP…	ACTION POTENTIAL; AV NODE CELL TO BUNDLE OF HIS CELL COMMUNICATION; AV NODE CELL TO BUNDLE OF HIS CELL SIGNALING; CALC ION TRANSMEMBRANE IMPORT INTO CYTOSOL; CALC ION TRANSMEMBRANE TRANSPORT; CALC MEDIATED SIGNALING; MAINTENANCE OF LOCATION; POTASSIUM ION TRANSMEMBRANE TRANSPORT; POTASSIUM ION TRANSPORT; PROTEIN LOCALIZATION TO CELL PERIPHERY; REG ACTION POTENTIAL; REG CARDIAC MUSCLE CELL CONTRAC…	ACTION POTENTIAL [GOBP_ACTION_POTENTIAL; Count=23]; AV NODE CELL TO BUNDLE OF HIS CELL COMMUNICATION [GOBP_AV_NODE_CELL_TO_BUNDLE_OF_HIS_CELL_COMMUNICATION; Count=3]; AV NODE CELL TO BUNDLE OF HIS CELL SIGNALING [GOBP_AV_NODE_CELL_TO_BUNDLE_OF_HIS_CELL_SIGNALING; Count=3]; CALC ION TRANSMEMBRANE IMPORT INTO CYTOSOL [GOBP_CALCIUM_ION_TRANSMEMBRANE_IMPORT_INTO_CYTOSOL; Count=16]; CALC ION TRANSMEMB…	Hubgene appears in at least one enriched, significant GO term with Count >= 3 module genes	TRUE
Synaptic signaling module	Hcfc1	0.828413359	1	GOBP_INTRACELLULAR_GLUCOSE_HOMEOSTASIS	INTRACELL GLUCOSE HOMEOSTASIS	INTRACELL GLUCOSE HOMEOSTASIS [GOBP_INTRACELLULAR_GLUCOSE_HOMEOSTASIS; Count=13]	Hubgene appears in at least one enriched, significant GO term with Count >= 3 module genes	TRUE
Synaptic signaling module	Lrch3	0.8266446	0				Hubgene appears in at least one enriched, significant GO term with Count >= 3 module genes	FALSE
Synaptic signaling module	Kcna2	0.826134841	15	GOBP_ACTION_POTENTIAL; GOBP_CEREBRAL_CORTEX_DEVELOPMENT; GOBP_CIRCADIAN_RHYTHM; GOBP_FOREBRAIN_DEVELOPMENT; GOBP_NERVE_DEVELOPMENT; GOBP_NEURONAL_ACTION_POTENTIAL; GOBP_PALLIUM_DEVELOPMENT; GOBP_POTASSIUM_ION_TRANSMEMBRANE_TRANSPORT; GOBP_POTASSIUM_ION_TRANSPORT; GOBP_REGULATION_OF_CIRCADIAN_RHYTHM; GOBP_REGULATION_OF_POSTSYNAPTIC_MEMBRANE_POTENTIAL; GOBP_REGULATION_OF_PRESYNAPTIC_MEMBRANE_POTENT…	ACTION POTENTIAL; CEREBRAL CORTEX DEVELOPMENT; CIRCADIAN RHYTHM; FOREBRAIN DEVELOPMENT; NERVE DEVELOPMENT; NEURONAL ACTION POTENTIAL; PALLIUM DEVELOPMENT; POTASSIUM ION TRANSMEMBRANE TRANSPORT; POTASSIUM ION TRANSPORT; REG CIRCADIAN RHYTHM; REG POSTSYNAPTIC MEMBRANE POTENTIAL; REG PRESYNAPTIC MEMBRANE POTENTIAL; RHYTHMIC PROCESS; TELENCEPHALON DEVELOPMENT; TRANS. NERVE IMPULSE	ACTION POTENTIAL [GOBP_ACTION_POTENTIAL; Count=23]; CEREBRAL CORTEX DEVELOPMENT [GOBP_CEREBRAL_CORTEX_DEVELOPMENT; Count=10]; CIRCADIAN RHYTHM [GOBP_CIRCADIAN_RHYTHM; Count=21]; FOREBRAIN DEVELOPMENT [GOBP_FOREBRAIN_DEVELOPMENT; Count=27]; NERVE DEVELOPMENT [GOBP_NERVE_DEVELOPMENT; Count=10]; NEURONAL ACTION POTENTIAL [GOBP_NEURONAL_ACTION_POTENTIAL; Count=9]; PALLIUM DEVELOPMENT [GOBP_PALLIUM_DE…	Hubgene appears in at least one enriched, significant GO term with Count >= 3 module genes	TRUE
Synaptic signaling module	Lats1	0.826055717	12	GOBP_NUCLEAR_RECEPTOR_MEDIATED_SIGNALING_PATHWAY; GOBP_PEPTIDYL_SERINE_MODIFICATION; GOBP_POSTSYNAPSE_ORGANIZATION; GOBP_POSTSYNAPTIC_SPECIALIZATION_ORGANIZATION; GOBP_REGULATION_OF_CELL_JUNCTION_ASSEMBLY; GOBP_REGULATION_OF_DEVELOPMENTAL_GROWTH; GOBP_REGULATION_OF_POSTSYNAPSE_ORGANIZATION; GOBP_REGULATION_OF_PROTEIN_POLYMERIZATION; GOBP_REGULATION_OF_SUPRAMOLECULAR_FIBER_ORGANIZATION; GOBP_REGUL…	NUCLEAR RECEPTOR MEDIATED SIGNALING PATHWAY; PEPTIDYL SERINE MODIFICATION; POSTSYNAPSE ORGANIZATION; POSTSYNAPTIC SPECIALIZATION ORGANIZATION; REG CELL JUNCTION ASSEMBLY; REG DEVELOPMENTAL GROWTH; REG POSTSYNAPSE ORGANIZATION; REG PROTEIN POLYMERIZATION; REG SUPRAMOLECULAR FIBER ORGANIZATION; REG SYNAPSE ASSEMBLY; REG SYNAPSE STRUCTURE/ACTIVITY; SYNAPSE ASSEMBLY	NUCLEAR RECEPTOR MEDIATED SIGNALING PATHWAY [GOBP_NUCLEAR_RECEPTOR_MEDIATED_SIGNALING_PATHWAY; Count=12]; PEPTIDYL SERINE MODIFICATION [GOBP_PEPTIDYL_SERINE_MODIFICATION; Count=13]; POSTSYNAPSE ORGANIZATION [GOBP_POSTSYNAPSE_ORGANIZATION; Count=24]; POSTSYNAPTIC SPECIALIZATION ORGANIZATION [GOBP_POSTSYNAPTIC_SPECIALIZATION_ORGANIZATION; Count=7]; REG CELL JUNCTION ASSEMBLY [GOBP_REGULATION_OF_CEL…	Hubgene appears in at least one enriched, significant GO term with Count >= 3 module genes	TRUE
Synaptic signaling module	Bod1l	0.825566573	0				Hubgene appears in at least one enriched, significant GO term with Count >= 3 module genes	FALSE
Synaptic signaling module	Igip	0.825472357	0				Hubgene appears in at least one enriched, significant GO term with Count >= 3 module genes	FALSE
Synaptic signaling module	Synj1	0.825409244	17	GOBP_COGNITION; GOBP_ESTABLISHMENT_OF_ORGANELLE_LOCALIZATION; GOBP_LEARNING; GOBP_NEUROTRANSMITTER_SECRETION; GOBP_NEUROTRANSMITTER_TRANSPORT; GOBP_POSITIVE_REGULATION_OF_NERVOUS_SYSTEM_DEVELOPMENT; GOBP_POSITIVE_REGULATION_OF_NEUROGENESIS; GOBP_PRESYNAPTIC_ENDOCYTOSIS; GOBP_PROTEIN_CONTAINING_COMPLEX_LOCALIZATION; GOBP_REGULATED_EXOCYTOSIS; GOBP_REGULATION_OF_NEUROGENESIS; GOBP_SYNAPTIC_VESICLE_…	COGNITION; ESTABLISHMENT OF ORGANELLE LOCALIZATION; LEARNING; NEUROTRANSMITTER SECRETION; NEUROTRANSMITTER TRANSPORT; POSITIVE REG NERVOUS SYSTEM DEVELOPMENT; POSITIVE REG NEUROGENESIS; PRESYNAPTIC ENDOCYTOSIS; PROTEIN CONTAINING COMPLEX LOCALIZATION; REG NEUROGENESIS; REGULATED EXOCYTOSIS; SYNAPTIC VESICLE CYCLE; SYNAPTIC VESICLE EXOCYTOSIS; SYNAPTIC VESICLE LOCALIZATION; SYNAPTIC VESICLE RECYCL…	COGNITION [GOBP_COGNITION; Count=27]; ESTABLISHMENT OF ORGANELLE LOCALIZATION [GOBP_ESTABLISHMENT_OF_ORGANELLE_LOCALIZATION; Count=24]; LEARNING [GOBP_LEARNING; Count=18]; NEUROTRANSMITTER SECRETION [GOBP_NEUROTRANSMITTER_SECRETION; Count=15]; NEUROTRANSMITTER TRANSPORT [GOBP_NEUROTRANSMITTER_TRANSPORT; Count=16]; POSITIVE REG NERVOUS SYSTEM DEVELOPMENT [GOBP_POSITIVE_REGULATION_OF_NERVOUS_SYSTEM…	Hubgene appears in at least one enriched, significant GO term with Count >= 3 module genes	TRUE
Synaptic signaling module	Nova2	0.824077762	3	GOBP_CENTRAL_NERVOUS_SYSTEM_NEURON_DEVELOPMENT; GOBP_CENTRAL_NERVOUS_SYSTEM_NEURON_DIFFERENTIATION; GOBP_REGULATION_OF_AXON_GUIDANCE	CENTRAL NERVOUS SYSTEM NEURON DEVELOPMENT; CENTRAL NERVOUS SYSTEM NEURON DIFFERENTIATION; REG AXON GUIDANCE	CENTRAL NERVOUS SYSTEM NEURON DEVELOPMENT [GOBP_CENTRAL_NERVOUS_SYSTEM_NEURON_DEVELOPMENT; Count=9]; CENTRAL NERVOUS SYSTEM NEURON DIFFERENTIATION [GOBP_CENTRAL_NERVOUS_SYSTEM_NEURON_DIFFERENTIATION; Count=17]; REG AXON GUIDANCE [GOBP_REGULATION_OF_AXON_GUIDANCE; Count=3]	Hubgene appears in at least one enriched, significant GO term with Count >= 3 module genes	TRUE
Synaptic signaling module	Lrit3	0.822627164	5	GOBP_NERVE_DEVELOPMENT; GOBP_RESPONSE_TO_LIGHT_STIMULUS; GOBP_RESPONSE_TO_RADIATION; GOBP_SENSORY_PERCEPTION_OF_LIGHT_STIMULUS; GOBP_SYNAPSE_ASSEMBLY	NERVE DEVELOPMENT; RESP. LIGHT STIMULUS; RESP. RADIATION; SENSORY PERCEPTION OF LIGHT STIMULUS; SYNAPSE ASSEMBLY	NERVE DEVELOPMENT [GOBP_NERVE_DEVELOPMENT; Count=10]; RESP. LIGHT STIMULUS [GOBP_RESPONSE_TO_LIGHT_STIMULUS; Count=25]; RESP. RADIATION [GOBP_RESPONSE_TO_RADIATION; Count=30]; SENSORY PERCEPTION OF LIGHT STIMULUS [GOBP_SENSORY_PERCEPTION_OF_LIGHT_STIMULUS; Count=15]; SYNAPSE ASSEMBLY [GOBP_SYNAPSE_ASSEMBLY; Count=28]	Hubgene appears in at least one enriched, significant GO term with Count >= 3 module genes	TRUE
Synaptic signaling module	Zfp871	0.821949501	0				Hubgene appears in at least one enriched, significant GO term with Count >= 3 module genes	FALSE
Synaptic signaling module	Tln2	0.821473005	1	GOBP_PRESYNAPSE_ORGANIZATION	PRESYNAPSE ORGANIZATION	PRESYNAPSE ORGANIZATION [GOBP_PRESYNAPSE_ORGANIZATION; Count=9]	Hubgene appears in at least one enriched, significant GO term with Count >= 3 module genes	TRUE
Synaptic signaling module	Tanc2	0.820515025	14	GOBP_CYTOSKELETON_DEPENDENT_INTRACELLULAR_TRANSPORT; GOBP_DENDRITE_DEVELOPMENT; GOBP_DENDRITE_MORPHOGENESIS; GOBP_DENDRITIC_SPINE_DEVELOPMENT; GOBP_ESTABLISHMENT_OF_ORGANELLE_LOCALIZATION; GOBP_NEURON_PROJECTION_ORGANIZATION; GOBP_POSTSYNAPSE_ORGANIZATION; GOBP_REGULATION_OF_DENDRITIC_SPINE_DEVELOPMENT; GOBP_REGULATION_OF_DENDRITIC_SPINE_MORPHOGENESIS; GOBP_REGULATION_OF_POSTSYNAPSE_ORGANIZATION;…	CYTOSKELETON DEPENDENT INTRACELL TRANSPORT; DENDRITE DEVELOPMENT; DENDRITE MORPHOGENESIS; DENDRITIC SPINE DEVELOPMENT; ESTABLISHMENT OF ORGANELLE LOCALIZATION; NEURON PROJECTION ORGANIZATION; POSTSYNAPSE ORGANIZATION; REG DENDRITIC SPINE DEVELOPMENT; REG DENDRITIC SPINE MORPHOGENESIS; REG POSTSYNAPSE ORGANIZATION; REG SYNAPSE STRUCTURE/ACTIVITY; SECRETORY GRANULE LOCALIZATION; VESICLE CYTOSKELETA…	CYTOSKELETON DEPENDENT INTRACELL TRANSPORT [GOBP_CYTOSKELETON_DEPENDENT_INTRACELLULAR_TRANSPORT; Count=19]; DENDRITE DEVELOPMENT [GOBP_DENDRITE_DEVELOPMENT; Count=22]; DENDRITE MORPHOGENESIS [GOBP_DENDRITE_MORPHOGENESIS; Count=14]; DENDRITIC SPINE DEVELOPMENT [GOBP_DENDRITIC_SPINE_DEVELOPMENT; Count=12]; ESTABLISHMENT OF ORGANELLE LOCALIZATION [GOBP_ESTABLISHMENT_OF_ORGANELLE_LOCALIZATION; Count=…	Hubgene appears in at least one enriched, significant GO term with Count >= 3 module genes	TRUE
Synaptic signaling module	Kdm5c	0.819216239	3	GOBP_CIRCADIAN_RHYTHM; GOBP_REGULATION_OF_CIRCADIAN_RHYTHM; GOBP_RHYTHMIC_PROCESS	CIRCADIAN RHYTHM; REG CIRCADIAN RHYTHM; RHYTHMIC PROCESS	CIRCADIAN RHYTHM [GOBP_CIRCADIAN_RHYTHM; Count=21]; REG CIRCADIAN RHYTHM [GOBP_REGULATION_OF_CIRCADIAN_RHYTHM; Count=10]; RHYTHMIC PROCESS [GOBP_RHYTHMIC_PROCESS; Count=28]	Hubgene appears in at least one enriched, significant GO term with Count >= 3 module genes	TRUE
Synaptic signaling module	Nav2	0.818927484	2	GOBP_LOCOMOTORY_BEHAVIOR; GOBP_NERVE_DEVELOPMENT	LOCOMOTORY BEHAVIOR; NERVE DEVELOPMENT	LOCOMOTORY BEHAVIOR [GOBP_LOCOMOTORY_BEHAVIOR; Count=21]; NERVE DEVELOPMENT [GOBP_NERVE_DEVELOPMENT; Count=10]	Hubgene appears in at least one enriched, significant GO term with Count >= 3 module genes	TRUE
Synaptic signaling module	Rpgr	0.818536231	8	GOBP_CAMERA_TYPE_EYE_MORPHOGENESIS; GOBP_CILIUM_ORGANIZATION; GOBP_CYTOSKELETON_DEPENDENT_INTRACELLULAR_TRANSPORT; GOBP_MICROTUBULE_BASED_TRANSPORT; GOBP_PROTEIN_CONTAINING_COMPLEX_LOCALIZATION; GOBP_RESPONSE_TO_LIGHT_STIMULUS; GOBP_RESPONSE_TO_RADIATION; GOBP_SENSORY_PERCEPTION_OF_LIGHT_STIMULUS	CAMERA TYPE EYE MORPHOGENESIS; CILIUM ORGANIZATION; CYTOSKELETON DEPENDENT INTRACELL TRANSPORT; MICROTUBULE BASED TRANSPORT; PROTEIN CONTAINING COMPLEX LOCALIZATION; RESP. LIGHT STIMULUS; RESP. RADIATION; SENSORY PERCEPTION OF LIGHT STIMULUS	CAMERA TYPE EYE MORPHOGENESIS [GOBP_CAMERA_TYPE_EYE_MORPHOGENESIS; Count=11]; CILIUM ORGANIZATION [GOBP_CILIUM_ORGANIZATION; Count=22]; CYTOSKELETON DEPENDENT INTRACELL TRANSPORT [GOBP_CYTOSKELETON_DEPENDENT_INTRACELLULAR_TRANSPORT; Count=19]; MICROTUBULE BASED TRANSPORT [GOBP_MICROTUBULE_BASED_TRANSPORT; Count=19]; PROTEIN CONTAINING COMPLEX LOCALIZATION [GOBP_PROTEIN_CONTAINING_COMPLEX_LOCALIZA…	Hubgene appears in at least one enriched, significant GO term with Count >= 3 module genes	TRUE
Synaptic signaling module	Rsf1	0.818194916	0				Hubgene appears in at least one enriched, significant GO term with Count >= 3 module genes	FALSE
Synaptic signaling module	Csmd2	0.818080975	5	GOBP_CELL_JUNCTION_MAINTENANCE; GOBP_CELLULAR_COMPONENT_MAINTENANCE; GOBP_POSTSYNAPSE_ORGANIZATION; GOBP_POSTSYNAPTIC_SPECIALIZATION_ORGANIZATION; GOBP_SYNAPSE_ASSEMBLY	CELL COMPONENT MAINTENANCE; CELL JUNCTION MAINTENANCE; POSTSYNAPSE ORGANIZATION; POSTSYNAPTIC SPECIALIZATION ORGANIZATION; SYNAPSE ASSEMBLY	CELL COMPONENT MAINTENANCE [GOBP_CELLULAR_COMPONENT_MAINTENANCE; Count=9]; CELL JUNCTION MAINTENANCE [GOBP_CELL_JUNCTION_MAINTENANCE; Count=7]; POSTSYNAPSE ORGANIZATION [GOBP_POSTSYNAPSE_ORGANIZATION; Count=24]; POSTSYNAPTIC SPECIALIZATION ORGANIZATION [GOBP_POSTSYNAPTIC_SPECIALIZATION_ORGANIZATION; Count=7]; SYNAPSE ASSEMBLY [GOBP_SYNAPSE_ASSEMBLY; Count=28]	Hubgene appears in at least one enriched, significant GO term with Count >= 3 module genes	TRUE
Synaptic signaling module	Parp4	0.817747285	0				Hubgene appears in at least one enriched, significant GO term with Count >= 3 module genes	FALSE
Synaptic signaling module	Pitpnc1	0.817083944	0				Hubgene appears in at least one enriched, significant GO term with Count >= 3 module genes	FALSE
Synaptic signaling module	Kdm3b	0.815796404	0				Hubgene appears in at least one enriched, significant GO term with Count >= 3 module genes	FALSE
Synaptic signaling module	Myo5a	0.815600386	17	GOBP_AXO_DENDRITIC_TRANSPORT; GOBP_CALCIUM_ION_TRANSMEMBRANE_IMPORT_INTO_CYTOSOL; GOBP_CALCIUM_ION_TRANSMEMBRANE_TRANSPORT; GOBP_CYTOSKELETON_DEPENDENT_INTRACELLULAR_TRANSPORT; GOBP_ESTABLISHMENT_OF_ORGANELLE_LOCALIZATION; GOBP_LOCOMOTORY_BEHAVIOR; GOBP_MAINTENANCE_OF_LOCATION; GOBP_MICROTUBULE_BASED_TRANSPORT; GOBP_NEGATIVE_REGULATION_OF_SYNAPTIC_TRANSMISSION; GOBP_NEUROMUSCULAR_PROCESS; GOBP_PR…	AXO DENDRITIC TRANSPORT; CALC ION TRANSMEMBRANE IMPORT INTO CYTOSOL; CALC ION TRANSMEMBRANE TRANSPORT; CYTOSKELETON DEPENDENT INTRACELL TRANSPORT; ESTABLISHMENT OF ORGANELLE LOCALIZATION; LOCOMOTORY BEHAVIOR; MAINTENANCE OF LOCATION; MICROTUBULE BASED TRANSPORT; NEGATIVE REG SYNAPTIC TRANS.; NEUROMUSCULAR PROCESS; PROTEIN LOCALIZATION TO CELL PERIPHERY; REG RELEASE OF SEQUESTERED CALC ION INTO CY…	AXO DENDRITIC TRANSPORT [GOBP_AXO_DENDRITIC_TRANSPORT; Count=10]; CALC ION TRANSMEMBRANE IMPORT INTO CYTOSOL [GOBP_CALCIUM_ION_TRANSMEMBRANE_IMPORT_INTO_CYTOSOL; Count=16]; CALC ION TRANSMEMBRANE TRANSPORT [GOBP_CALCIUM_ION_TRANSMEMBRANE_TRANSPORT; Count=19]; CYTOSKELETON DEPENDENT INTRACELL TRANSPORT [GOBP_CYTOSKELETON_DEPENDENT_INTRACELLULAR_TRANSPORT; Count=19]; ESTABLISHMENT OF ORGANELLE LOCA…	Hubgene appears in at least one enriched, significant GO term with Count >= 3 module genes	TRUE
Synaptic signaling module	Tenm4	0.815428147	7	GOBP_CELL_CELL_ADHESION_VIA_PLASMA_MEMBRANE_ADHESION_MOLECULES; GOBP_POSITIVE_REGULATION_OF_NERVOUS_SYSTEM_DEVELOPMENT; GOBP_POSITIVE_REGULATION_OF_NERVOUS_SYSTEM_PROCESS; GOBP_POSITIVE_REGULATION_OF_NEUROGENESIS; GOBP_REGULATION_OF_NERVOUS_SYSTEM_PROCESS; GOBP_REGULATION_OF_NEUROGENESIS; GOBP_SYNAPTIC_MEMBRANE_ADHESION	CELL CELL ADHESION VIA PLASMA MEMBRANE ADHESION MOLECULES; POSITIVE REG NERVOUS SYSTEM DEVELOPMENT; POSITIVE REG NERVOUS SYSTEM PROCESS; POSITIVE REG NEUROGENESIS; REG NERVOUS SYSTEM PROCESS; REG NEUROGENESIS; SYNAPTIC MEMBRANE ADHESION	CELL CELL ADHESION VIA PLASMA MEMBRANE ADHESION MOLECULES [GOBP_CELL_CELL_ADHESION_VIA_PLASMA_MEMBRANE_ADHESION_MOLECULES; Count=19]; POSITIVE REG NERVOUS SYSTEM DEVELOPMENT [GOBP_POSITIVE_REGULATION_OF_NERVOUS_SYSTEM_DEVELOPMENT; Count=23]; POSITIVE REG NERVOUS SYSTEM PROCESS [GOBP_POSITIVE_REGULATION_OF_NERVOUS_SYSTEM_PROCESS; Count=6]; POSITIVE REG NEUROGENESIS [GOBP_POSITIVE_REGULATION_OF_NEU…	Hubgene appears in at least one enriched, significant GO term with Count >= 3 module genes	TRUE
Synaptic signaling module	Fat3	0.815193926	6	GOBP_CAMERA_TYPE_EYE_MORPHOGENESIS; GOBP_CELL_CELL_ADHESION_VIA_PLASMA_MEMBRANE_ADHESION_MOLECULES; GOBP_CENTRAL_NERVOUS_SYSTEM_NEURON_DIFFERENTIATION; GOBP_DENDRITE_DEVELOPMENT; GOBP_HOMOPHILIC_CELL_ADHESION_VIA_PLASMA_MEMBRANE_ADHESION_MOLECULES; GOBP_NEURON_MIGRATION	CAMERA TYPE EYE MORPHOGENESIS; CELL CELL ADHESION VIA PLASMA MEMBRANE ADHESION MOLECULES; CENTRAL NERVOUS SYSTEM NEURON DIFFERENTIATION; DENDRITE DEVELOPMENT; HOMOPHILIC CELL ADHESION VIA PLASMA MEMBRANE ADHESION MOLECULES; NEURON MIGRATION	CAMERA TYPE EYE MORPHOGENESIS [GOBP_CAMERA_TYPE_EYE_MORPHOGENESIS; Count=11]; CELL CELL ADHESION VIA PLASMA MEMBRANE ADHESION MOLECULES [GOBP_CELL_CELL_ADHESION_VIA_PLASMA_MEMBRANE_ADHESION_MOLECULES; Count=19]; CENTRAL NERVOUS SYSTEM NEURON DIFFERENTIATION [GOBP_CENTRAL_NERVOUS_SYSTEM_NEURON_DIFFERENTIATION; Count=17]; DENDRITE DEVELOPMENT [GOBP_DENDRITE_DEVELOPMENT; Count=22]; HOMOPHILIC CELL A…	Hubgene appears in at least one enriched, significant GO term with Count >= 3 module genes	TRUE
Synaptic signaling module	Golga4	0.814822256	13	GOBP_AXON_EXTENSION; GOBP_DEVELOPMENTAL_CELL_GROWTH; GOBP_NEURON_PROJECTION_EXTENSION; GOBP_POSITIVE_REGULATION_OF_AXON_EXTENSION; GOBP_POSITIVE_REGULATION_OF_CELL_PROJECTION_ORGANIZATION; GOBP_POSITIVE_REGULATION_OF_DEVELOPMENTAL_GROWTH; GOBP_POSITIVE_REGULATION_OF_GROWTH; GOBP_POSITIVE_REGULATION_OF_NERVOUS_SYSTEM_DEVELOPMENT; GOBP_POSITIVE_REGULATION_OF_NEUROGENESIS; GOBP_PROTEIN_LOCALIZATION_…	AXON EXTENSION; DEVELOPMENTAL CELL GROWTH; NEURON PROJECTION EXTENSION; POSITIVE REG AXON EXTENSION; POSITIVE REG CELL PROJECTION ORGANIZATION; POSITIVE REG DEVELOPMENTAL GROWTH; POSITIVE REG GROWTH; POSITIVE REG NERVOUS SYSTEM DEVELOPMENT; POSITIVE REG NEUROGENESIS; PROTEIN LOCALIZATION TO CELL PERIPHERY; REG DEVELOPMENTAL GROWTH; REG NEUROGENESIS; VESICLE MEDIATED TRANSPORT TO THE PLASMA MEMBRA…	AXON EXTENSION [GOBP_AXON_EXTENSION; Count=10]; DEVELOPMENTAL CELL GROWTH [GOBP_DEVELOPMENTAL_CELL_GROWTH; Count=17]; NEURON PROJECTION EXTENSION [GOBP_NEURON_PROJECTION_EXTENSION; Count=14]; POSITIVE REG AXON EXTENSION [GOBP_POSITIVE_REGULATION_OF_AXON_EXTENSION; Count=6]; POSITIVE REG CELL PROJECTION ORGANIZATION [GOBP_POSITIVE_REGULATION_OF_CELL_PROJECTION_ORGANIZATION; Count=29]; POSITIVE REG…	Hubgene appears in at least one enriched, significant GO term with Count >= 3 module genes	TRUE
Synaptic signaling module	Man2a2	0.814309836	0				Hubgene appears in at least one enriched, significant GO term with Count >= 3 module genes	FALSE
Synaptic signaling module	Mdm4	0.813883045	0				Hubgene appears in at least one enriched, significant GO term with Count >= 3 module genes	FALSE
Synaptic signaling module	Abca4	0.813881566	1	GOBP_SENSORY_PERCEPTION_OF_LIGHT_STIMULUS	SENSORY PERCEPTION OF LIGHT STIMULUS	SENSORY PERCEPTION OF LIGHT STIMULUS [GOBP_SENSORY_PERCEPTION_OF_LIGHT_STIMULUS; Count=15]	Hubgene appears in at least one enriched, significant GO term with Count >= 3 module genes	TRUE
Synaptic signaling module	Zbed6	0.81388012	1	GOBP_INTRACELLULAR_GLUCOSE_HOMEOSTASIS	INTRACELL GLUCOSE HOMEOSTASIS	INTRACELL GLUCOSE HOMEOSTASIS [GOBP_INTRACELLULAR_GLUCOSE_HOMEOSTASIS; Count=13]	Hubgene appears in at least one enriched, significant GO term with Count >= 3 module genes	TRUE
Synaptic signaling module	Ghrl	0.813766445	25	GOBP_ADULT_BEHAVIOR; GOBP_ASSOCIATIVE_LEARNING; GOBP_CHEMICAL_SYNAPTIC_TRANSMISSION_POSTSYNAPTIC; GOBP_CIRCADIAN_RHYTHM; GOBP_COGNITION; GOBP_DENDRITE_DEVELOPMENT; GOBP_GROWTH_HORMONE_SECRETION; GOBP_INTRACELLULAR_GLUCOSE_HOMEOSTASIS; GOBP_LEARNING; GOBP_POSITIVE_REGULATION_OF_GROWTH; GOBP_POSITIVE_REGULATION_OF_NERVOUS_SYSTEM_DEVELOPMENT; GOBP_POSTSYNAPSE_ORGANIZATION; GOBP_REGULATION_OF_CELL_JU…	ADULT BEHAVIOR; ASSOCIATIVE LEARNING; CHEMICAL SYNAPTIC TRANS. POSTSYNAPTIC; CIRCADIAN RHYTHM; COGNITION; DENDRITE DEVELOPMENT; GROWTH HORMONE SECRETION; INTRACELL GLUCOSE HOMEOSTASIS; LEARNING; POSITIVE REG GROWTH; POSITIVE REG NERVOUS SYSTEM DEVELOPMENT; POSTSYNAPSE ORGANIZATION; REG CELL JUNCTION ASSEMBLY; REG CIRCADIAN RHYTHM; REG NERVOUS SYSTEM PROCESS; REG POSTSYNAPSE ORGANIZATION; REG POST…	ADULT BEHAVIOR [GOBP_ADULT_BEHAVIOR; Count=14]; ASSOCIATIVE LEARNING [GOBP_ASSOCIATIVE_LEARNING; Count=13]; CHEMICAL SYNAPTIC TRANS. POSTSYNAPTIC [GOBP_CHEMICAL_SYNAPTIC_TRANSMISSION_POSTSYNAPTIC; Count=15]; CIRCADIAN RHYTHM [GOBP_CIRCADIAN_RHYTHM; Count=21]; COGNITION [GOBP_COGNITION; Count=27]; DENDRITE DEVELOPMENT [GOBP_DENDRITE_DEVELOPMENT; Count=22]; GROWTH HORMONE SECRETION [GOBP_GROWTH_HOR…	Hubgene appears in at least one enriched, significant GO term with Count >= 3 module genes	TRUE
Synaptic signaling module	Tmem245	0.812631764	0				Hubgene appears in at least one enriched, significant GO term with Count >= 3 module genes	FALSE
Synaptic signaling module	Med13	0.811558732	0				Hubgene appears in at least one enriched, significant GO term with Count >= 3 module genes	FALSE
Synaptic signaling module	Alms1	0.811129631	7	GOBP_CALCIUM_MEDIATED_SIGNALING; GOBP_CAMERA_TYPE_EYE_MORPHOGENESIS; GOBP_CILIUM_ORGANIZATION; GOBP_ENDOSOMAL_TRANSPORT; GOBP_INTRACELLULAR_GLUCOSE_HOMEOSTASIS; GOBP_REGULATION_OF_DEVELOPMENTAL_GROWTH; GOBP_REGULATION_OF_SUPRAMOLECULAR_FIBER_ORGANIZATION	CALC MEDIATED SIGNALING; CAMERA TYPE EYE MORPHOGENESIS; CILIUM ORGANIZATION; ENDOSOMAL TRANSPORT; INTRACELL GLUCOSE HOMEOSTASIS; REG DEVELOPMENTAL GROWTH; REG SUPRAMOLECULAR FIBER ORGANIZATION	CALC MEDIATED SIGNALING [GOBP_CALCIUM_MEDIATED_SIGNALING; Count=19]; CAMERA TYPE EYE MORPHOGENESIS [GOBP_CAMERA_TYPE_EYE_MORPHOGENESIS; Count=11]; CILIUM ORGANIZATION [GOBP_CILIUM_ORGANIZATION; Count=22]; ENDOSOMAL TRANSPORT [GOBP_ENDOSOMAL_TRANSPORT; Count=17]; INTRACELL GLUCOSE HOMEOSTASIS [GOBP_INTRACELLULAR_GLUCOSE_HOMEOSTASIS; Count=13]; REG DEVELOPMENTAL GROWTH [GOBP_REGULATION_OF_DEVELOPME…	Hubgene appears in at least one enriched, significant GO term with Count >= 3 module genes	TRUE
Synaptic signaling module	Dgkh	0.810799884	0				Hubgene appears in at least one enriched, significant GO term with Count >= 3 module genes	FALSE
Synaptic signaling module	Eml6	0.810359649	0				Hubgene appears in at least one enriched, significant GO term with Count >= 3 module genes	FALSE
Synaptic signaling module	Tnks	0.81029503	1	GOBP_PEPTIDYL_SERINE_MODIFICATION	PEPTIDYL SERINE MODIFICATION	PEPTIDYL SERINE MODIFICATION [GOBP_PEPTIDYL_SERINE_MODIFICATION; Count=13]	Hubgene appears in at least one enriched, significant GO term with Count >= 3 module genes	TRUE
Synaptic signaling module	Srrm4os	0.807983546	0				Hubgene appears in at least one enriched, significant GO term with Count >= 3 module genes	FALSE
Synaptic signaling module	Fyco1	0.807626732	7	GOBP_CYTOSKELETON_DEPENDENT_INTRACELLULAR_TRANSPORT; GOBP_ESTABLISHMENT_OF_ORGANELLE_LOCALIZATION; GOBP_MICROTUBULE_BASED_TRANSPORT; GOBP_ORGANELLE_TRANSPORT_ALONG_MICROTUBULE; GOBP_POSITIVE_REGULATION_OF_PROTEIN_CONTAINING_COMPLEX_DISASSEMBLY; GOBP_VESICLE_CYTOSKELETAL_TRAFFICKING; GOBP_VESICLE_LOCALIZATION	CYTOSKELETON DEPENDENT INTRACELL TRANSPORT; ESTABLISHMENT OF ORGANELLE LOCALIZATION; MICROTUBULE BASED TRANSPORT; ORGANELLE TRANSPORT ALONG MICROTUBULE; POSITIVE REG PROTEIN CONTAINING COMPLEX DISASSEMBLY; VESICLE CYTOSKELETAL TRAFFICKING; VESICLE LOCALIZATION	CYTOSKELETON DEPENDENT INTRACELL TRANSPORT [GOBP_CYTOSKELETON_DEPENDENT_INTRACELLULAR_TRANSPORT; Count=19]; ESTABLISHMENT OF ORGANELLE LOCALIZATION [GOBP_ESTABLISHMENT_OF_ORGANELLE_LOCALIZATION; Count=24]; MICROTUBULE BASED TRANSPORT [GOBP_MICROTUBULE_BASED_TRANSPORT; Count=19]; ORGANELLE TRANSPORT ALONG MICROTUBULE [GOBP_ORGANELLE_TRANSPORT_ALONG_MICROTUBULE; Count=8]; POSITIVE REG PROTEIN CONTA…	Hubgene appears in at least one enriched, significant GO term with Count >= 3 module genes	TRUE
Synaptic signaling module	Bltp1	0.80637467	7	GOBP_ENDOSOMAL_TRANSPORT; GOBP_NUCLEUS_LOCALIZATION; GOBP_PRESYNAPTIC_ENDOCYTOSIS; GOBP_SYNAPTIC_VESICLE_CYCLE; GOBP_SYNAPTIC_VESICLE_RECYCLING; GOBP_VESICLE_MEDIATED_TRANSPORT_IN_SYNAPSE; GOBP_VESICLE_MEDIATED_TRANSPORT_TO_THE_PLASMA_MEMBRANE	ENDOSOMAL TRANSPORT; NUCLEUS LOCALIZATION; PRESYNAPTIC ENDOCYTOSIS; SYNAPTIC VESICLE CYCLE; SYNAPTIC VESICLE RECYCLING; VESICLE MEDIATED TRANSPORT IN SYNAPSE; VESICLE MEDIATED TRANSPORT TO THE PLASMA MEMBRANE	ENDOSOMAL TRANSPORT [GOBP_ENDOSOMAL_TRANSPORT; Count=17]; NUCLEUS LOCALIZATION [GOBP_NUCLEUS_LOCALIZATION; Count=7]; PRESYNAPTIC ENDOCYTOSIS [GOBP_PRESYNAPTIC_ENDOCYTOSIS; Count=9]; SYNAPTIC VESICLE CYCLE [GOBP_SYNAPTIC_VESICLE_CYCLE; Count=21]; SYNAPTIC VESICLE RECYCLING [GOBP_SYNAPTIC_VESICLE_RECYCLING; Count=10]; VESICLE MEDIATED TRANSPORT IN SYNAPSE [GOBP_VESICLE_MEDIATED_TRANSPORT_IN_SYNAPSE…	Hubgene appears in at least one enriched, significant GO term with Count >= 3 module genes	TRUE
Synaptic signaling module	Eif4g3	0.805755063	0				Hubgene appears in at least one enriched, significant GO term with Count >= 3 module genes	FALSE
Synaptic signaling module	Pura	0.80572248	3	GOBP_AXO_DENDRITIC_TRANSPORT; GOBP_CYTOSKELETON_DEPENDENT_INTRACELLULAR_TRANSPORT; GOBP_MICROTUBULE_BASED_TRANSPORT	AXO DENDRITIC TRANSPORT; CYTOSKELETON DEPENDENT INTRACELL TRANSPORT; MICROTUBULE BASED TRANSPORT	AXO DENDRITIC TRANSPORT [GOBP_AXO_DENDRITIC_TRANSPORT; Count=10]; CYTOSKELETON DEPENDENT INTRACELL TRANSPORT [GOBP_CYTOSKELETON_DEPENDENT_INTRACELLULAR_TRANSPORT; Count=19]; MICROTUBULE BASED TRANSPORT [GOBP_MICROTUBULE_BASED_TRANSPORT; Count=19]	Hubgene appears in at least one enriched, significant GO term with Count >= 3 module genes	TRUE
Synaptic signaling module	Mtr	0.805542646	1	GOBP_METHYLATION	METHYLATION	METHYLATION [GOBP_METHYLATION; Count=15]	Hubgene appears in at least one enriched, significant GO term with Count >= 3 module genes	TRUE
Synaptic signaling module	Srrm4	0.805444867	1	GOBP_NEURON_MATURATION	NEURON MATURATION	NEURON MATURATION [GOBP_NEURON_MATURATION; Count=7]	Hubgene appears in at least one enriched, significant GO term with Count >= 3 module genes	TRUE
Synaptic signaling module	Dmd	0.804598504	23	GOBP_ACTION_POTENTIAL; GOBP_APPENDAGE_DEVELOPMENT; GOBP_CALCIUM_ION_TRANSMEMBRANE_IMPORT_INTO_CYTOSOL; GOBP_CALCIUM_ION_TRANSMEMBRANE_TRANSPORT; GOBP_CALCIUM_MEDIATED_SIGNALING; GOBP_CEREBRAL_CORTEX_DEVELOPMENT; GOBP_FOREBRAIN_DEVELOPMENT; GOBP_LOCOMOTORY_BEHAVIOR; GOBP_MAINTENANCE_OF_LOCATION; GOBP_NERVE_DEVELOPMENT; GOBP_NEUROMUSCULAR_PROCESS; GOBP_NUCLEUS_LOCALIZATION; GOBP_PALLIUM_DEVELOPMENT…	ACTION POTENTIAL; APPENDAGE DEVELOPMENT; CALC ION TRANSMEMBRANE IMPORT INTO CYTOSOL; CALC ION TRANSMEMBRANE TRANSPORT; CALC MEDIATED SIGNALING; CEREBRAL CORTEX DEVELOPMENT; FOREBRAIN DEVELOPMENT; LOCOMOTORY BEHAVIOR; MAINTENANCE OF LOCATION; NERVE DEVELOPMENT; NEUROMUSCULAR PROCESS; NUCLEUS LOCALIZATION; PALLIUM DEVELOPMENT; POSITIVE REG CELL PROJECTION ORGANIZATION; POSITIVE REG NEURON PROJECTIO…	ACTION POTENTIAL [GOBP_ACTION_POTENTIAL; Count=23]; APPENDAGE DEVELOPMENT [GOBP_APPENDAGE_DEVELOPMENT; Count=14]; CALC ION TRANSMEMBRANE IMPORT INTO CYTOSOL [GOBP_CALCIUM_ION_TRANSMEMBRANE_IMPORT_INTO_CYTOSOL; Count=16]; CALC ION TRANSMEMBRANE TRANSPORT [GOBP_CALCIUM_ION_TRANSMEMBRANE_TRANSPORT; Count=19]; CALC MEDIATED SIGNALING [GOBP_CALCIUM_MEDIATED_SIGNALING; Count=19]; CEREBRAL CORTEX DEVELO…	Hubgene appears in at least one enriched, significant GO term with Count >= 3 module genes	TRUE
Synaptic signaling module	Ttc7b	0.804480628	1	GOBP_PROTEIN_LOCALIZATION_TO_CELL_PERIPHERY	PROTEIN LOCALIZATION TO CELL PERIPHERY	PROTEIN LOCALIZATION TO CELL PERIPHERY [GOBP_PROTEIN_LOCALIZATION_TO_CELL_PERIPHERY; Count=23]	Hubgene appears in at least one enriched, significant GO term with Count >= 3 module genes	TRUE
Synaptic signaling module	Ralgapb	0.804104971	2	GOBP_PROTEIN_CONTAINING_COMPLEX_LOCALIZATION; GOBP_REGULATION_OF_SMALL_GTPASE_MEDIATED_SIGNAL_TRANSDUCTION	PROTEIN CONTAINING COMPLEX LOCALIZATION; REG SMALL GTPASE MEDIATED SIGNAL TRANSDUCTION	PROTEIN CONTAINING COMPLEX LOCALIZATION [GOBP_PROTEIN_CONTAINING_COMPLEX_LOCALIZATION; Count=17]; REG SMALL GTPASE MEDIATED SIGNAL TRANSDUCTION [GOBP_REGULATION_OF_SMALL_GTPASE_MEDIATED_SIGNAL_TRANSDUCTION; Count=17]	Hubgene appears in at least one enriched, significant GO term with Count >= 3 module genes	TRUE
Synaptic signaling module	Ddx17	0.802917006	1	GOBP_NUCLEAR_RECEPTOR_MEDIATED_SIGNALING_PATHWAY	NUCLEAR RECEPTOR MEDIATED SIGNALING PATHWAY	NUCLEAR RECEPTOR MEDIATED SIGNALING PATHWAY [GOBP_NUCLEAR_RECEPTOR_MEDIATED_SIGNALING_PATHWAY; Count=12]	Hubgene appears in at least one enriched, significant GO term with Count >= 3 module genes	TRUE
Synaptic signaling module	Cacna1f	0.801199817	12	GOBP_CALCIUM_ION_IMPORT; GOBP_CALCIUM_ION_IMPORT_ACROSS_PLASMA_MEMBRANE; GOBP_CALCIUM_ION_TRANSMEMBRANE_IMPORT_INTO_CYTOSOL; GOBP_CALCIUM_ION_TRANSMEMBRANE_TRANSPORT; GOBP_DENDRITE_DEVELOPMENT; GOBP_DENDRITE_MORPHOGENESIS; GOBP_DETECTION_OF_EXTERNAL_STIMULUS; GOBP_DETECTION_OF_LIGHT_STIMULUS; GOBP_INORGANIC_ION_IMPORT_ACROSS_PLASMA_MEMBRANE; GOBP_RESPONSE_TO_LIGHT_STIMULUS; GOBP_RESPONSE_TO_RADIA…	CALC ION IMPORT; CALC ION IMPORT ACROSS PLASMA MEMBRANE; CALC ION TRANSMEMBRANE IMPORT INTO CYTOSOL; CALC ION TRANSMEMBRANE TRANSPORT; DENDRITE DEVELOPMENT; DENDRITE MORPHOGENESIS; DETECTION OF EXTERNAL STIMULUS; DETECTION OF LIGHT STIMULUS; INORGANIC ION IMPORT ACROSS PLASMA MEMBRANE; RESP. LIGHT STIMULUS; RESP. RADIATION; SENSORY PERCEPTION OF LIGHT STIMULUS	CALC ION IMPORT [GOBP_CALCIUM_ION_IMPORT; Count=8]; CALC ION IMPORT ACROSS PLASMA MEMBRANE [GOBP_CALCIUM_ION_IMPORT_ACROSS_PLASMA_MEMBRANE; Count=7]; CALC ION TRANSMEMBRANE IMPORT INTO CYTOSOL [GOBP_CALCIUM_ION_TRANSMEMBRANE_IMPORT_INTO_CYTOSOL; Count=16]; CALC ION TRANSMEMBRANE TRANSPORT [GOBP_CALCIUM_ION_TRANSMEMBRANE_TRANSPORT; Count=19]; DENDRITE DEVELOPMENT [GOBP_DENDRITE_DEVELOPMENT; Count=…	Hubgene appears in at least one enriched, significant GO term with Count >= 3 module genes	TRUE
Synaptic signaling module	X6430590A07Rik	0.799992886	0				Hubgene appears in at least one enriched, significant GO term with Count >= 3 module genes	FALSE
Synaptic signaling module	Cacna1b	0.799005071	14	GOBP_CALCIUM_ION_IMPORT; GOBP_CALCIUM_ION_IMPORT_ACROSS_PLASMA_MEMBRANE; GOBP_CALCIUM_ION_TRANSMEMBRANE_IMPORT_INTO_CYTOSOL; GOBP_CALCIUM_ION_TRANSMEMBRANE_TRANSPORT; GOBP_INORGANIC_ION_IMPORT_ACROSS_PLASMA_MEMBRANE; GOBP_LOCOMOTORY_BEHAVIOR; GOBP_NEUROTRANSMITTER_SECRETION; GOBP_NEUROTRANSMITTER_TRANSPORT; GOBP_REGULATED_EXOCYTOSIS; GOBP_REGULATION_OF_NEUROTRANSMITTER_SECRETION; GOBP_REGULATION_…	CALC ION IMPORT; CALC ION IMPORT ACROSS PLASMA MEMBRANE; CALC ION TRANSMEMBRANE IMPORT INTO CYTOSOL; CALC ION TRANSMEMBRANE TRANSPORT; INORGANIC ION IMPORT ACROSS PLASMA MEMBRANE; LOCOMOTORY BEHAVIOR; NEUROTRANSMITTER SECRETION; NEUROTRANSMITTER TRANSPORT; REG NEUROTRANSMITTER SECRETION; REG NEUROTRANSMITTER TRANSPORT; REGULATED EXOCYTOSIS; SYNAPTIC VESICLE CYCLE; SYNAPTIC VESICLE EXOCYTOSIS; VES…	CALC ION IMPORT [GOBP_CALCIUM_ION_IMPORT; Count=8]; CALC ION IMPORT ACROSS PLASMA MEMBRANE [GOBP_CALCIUM_ION_IMPORT_ACROSS_PLASMA_MEMBRANE; Count=7]; CALC ION TRANSMEMBRANE IMPORT INTO CYTOSOL [GOBP_CALCIUM_ION_TRANSMEMBRANE_IMPORT_INTO_CYTOSOL; Count=16]; CALC ION TRANSMEMBRANE TRANSPORT [GOBP_CALCIUM_ION_TRANSMEMBRANE_TRANSPORT; Count=19]; INORGANIC ION IMPORT ACROSS PLASMA MEMBRANE [GOBP_INORG…	Hubgene appears in at least one enriched, significant GO term with Count >= 3 module genes	TRUE
Synaptic signaling module	Trim43a	0.798145967	0				Hubgene appears in at least one enriched, significant GO term with Count >= 3 module genes	FALSE
Synaptic signaling module	Bmpr2	0.798105154	13	GOBP_ANTERIOR_POSTERIOR_PATTERN_SPECIFICATION; GOBP_APPENDAGE_DEVELOPMENT; GOBP_AXON_EXTENSION; GOBP_DEVELOPMENTAL_CELL_GROWTH; GOBP_NEURON_PROJECTION_EXTENSION; GOBP_POSITIVE_REGULATION_OF_AXON_EXTENSION; GOBP_POSITIVE_REGULATION_OF_CELL_PROJECTION_ORGANIZATION; GOBP_POSITIVE_REGULATION_OF_DEVELOPMENTAL_GROWTH; GOBP_POSITIVE_REGULATION_OF_GROWTH; GOBP_POSITIVE_REGULATION_OF_NERVOUS_SYSTEM_DEVELO…	ANTERIOR POSTERIOR PATTERN SPECIFICATION; APPENDAGE DEVELOPMENT; AXON EXTENSION; DEVELOPMENTAL CELL GROWTH; NEURON PROJECTION EXTENSION; POSITIVE REG AXON EXTENSION; POSITIVE REG CELL PROJECTION ORGANIZATION; POSITIVE REG DEVELOPMENTAL GROWTH; POSITIVE REG GROWTH; POSITIVE REG NERVOUS SYSTEM DEVELOPMENT; POSITIVE REG NEUROGENESIS; REG DEVELOPMENTAL GROWTH; REG NEUROGENESIS	ANTERIOR POSTERIOR PATTERN SPECIFICATION [GOBP_ANTERIOR_POSTERIOR_PATTERN_SPECIFICATION; Count=14]; APPENDAGE DEVELOPMENT [GOBP_APPENDAGE_DEVELOPMENT; Count=14]; AXON EXTENSION [GOBP_AXON_EXTENSION; Count=10]; DEVELOPMENTAL CELL GROWTH [GOBP_DEVELOPMENTAL_CELL_GROWTH; Count=17]; NEURON PROJECTION EXTENSION [GOBP_NEURON_PROJECTION_EXTENSION; Count=14]; POSITIVE REG AXON EXTENSION [GOBP_POSITIVE_RE…	Hubgene appears in at least one enriched, significant GO term with Count >= 3 module genes	TRUE
Synaptic signaling module	Tcp11l1	0.798085032	0				Hubgene appears in at least one enriched, significant GO term with Count >= 3 module genes	FALSE
Synaptic signaling module	Zfp236	0.79749445	0				Hubgene appears in at least one enriched, significant GO term with Count >= 3 module genes	FALSE
Synaptic signaling module	Vps13b	0.797449197	8	GOBP_BODY_MORPHOGENESIS; GOBP_COGNITION; GOBP_ENDOSOMAL_TRANSPORT; GOBP_FOREBRAIN_DEVELOPMENT; GOBP_HEAD_MORPHOGENESIS; GOBP_PALLIUM_DEVELOPMENT; GOBP_TELENCEPHALON_DEVELOPMENT; GOBP_VESICLE_MEDIATED_TRANSPORT_TO_THE_PLASMA_MEMBRANE	BODY MORPHOGENESIS; COGNITION; ENDOSOMAL TRANSPORT; FOREBRAIN DEVELOPMENT; HEAD MORPHOGENESIS; PALLIUM DEVELOPMENT; TELENCEPHALON DEVELOPMENT; VESICLE MEDIATED TRANSPORT TO THE PLASMA MEMBRANE	BODY MORPHOGENESIS [GOBP_BODY_MORPHOGENESIS; Count=7]; COGNITION [GOBP_COGNITION; Count=27]; ENDOSOMAL TRANSPORT [GOBP_ENDOSOMAL_TRANSPORT; Count=17]; FOREBRAIN DEVELOPMENT [GOBP_FOREBRAIN_DEVELOPMENT; Count=27]; HEAD MORPHOGENESIS [GOBP_HEAD_MORPHOGENESIS; Count=6]; PALLIUM DEVELOPMENT [GOBP_PALLIUM_DEVELOPMENT; Count=13]; TELENCEPHALON DEVELOPMENT [GOBP_TELENCEPHALON_DEVELOPMENT; Count=19]; VES…	Hubgene appears in at least one enriched, significant GO term with Count >= 3 module genes	TRUE
Synaptic signaling module	Son	0.797212841	0				Hubgene appears in at least one enriched, significant GO term with Count >= 3 module genes	FALSE
Synaptic signaling module	Grin2a	0.797186298	38	GOBP_ACTION_POTENTIAL; GOBP_ARF_PROTEIN_SIGNAL_TRANSDUCTION; GOBP_ASSOCIATIVE_LEARNING; GOBP_CALCIUM_ION_TRANSMEMBRANE_IMPORT_INTO_CYTOSOL; GOBP_CALCIUM_ION_TRANSMEMBRANE_TRANSPORT; GOBP_CALCIUM_MEDIATED_SIGNALING; GOBP_CELLULAR_RESPONSE_TO_METAL_ION; GOBP_CHEMICAL_SYNAPTIC_TRANSMISSION_POSTSYNAPTIC; GOBP_COGNITION; GOBP_DETECTION_OF_EXTERNAL_STIMULUS; GOBP_GLUTAMATE_RECEPTOR_SIGNALING_PATHWAY; G…	ACTION POTENTIAL; ARF PROTEIN SIGNAL TRANSDUCTION; ASSOCIATIVE LEARNING; CALC ION TRANSMEMBRANE IMPORT INTO CYTOSOL; CALC ION TRANSMEMBRANE TRANSPORT; CALC MEDIATED SIGNALING; CELL RESP. METAL ION; CHEMICAL SYNAPTIC TRANS. POSTSYNAPTIC; COGNITION; DETECTION OF EXTERNAL STIMULUS; GLUTAMATE RECEPTOR SIGNALING PATHWAY; INHIBITORY POSTSYNAPTIC POTENTIAL; IONOTROPIC GLUTAMATE RECEPTOR SIGNALING PATHWA…	ACTION POTENTIAL [GOBP_ACTION_POTENTIAL; Count=23]; ARF PROTEIN SIGNAL TRANSDUCTION [GOBP_ARF_PROTEIN_SIGNAL_TRANSDUCTION; Count=5]; ASSOCIATIVE LEARNING [GOBP_ASSOCIATIVE_LEARNING; Count=13]; CALC ION TRANSMEMBRANE IMPORT INTO CYTOSOL [GOBP_CALCIUM_ION_TRANSMEMBRANE_IMPORT_INTO_CYTOSOL; Count=16]; CALC ION TRANSMEMBRANE TRANSPORT [GOBP_CALCIUM_ION_TRANSMEMBRANE_TRANSPORT; Count=19]; CALC MEDIATE…	Hubgene appears in at least one enriched, significant GO term with Count >= 3 module genes	TRUE
Synaptic signaling module	Cul9	0.796548888	0				Hubgene appears in at least one enriched, significant GO term with Count >= 3 module genes	FALSE
Synaptic signaling module	Gucy2f	0.796000605	5	GOBP_DETECTION_OF_EXTERNAL_STIMULUS; GOBP_DETECTION_OF_LIGHT_STIMULUS; GOBP_RESPONSE_TO_LIGHT_STIMULUS; GOBP_RESPONSE_TO_RADIATION; GOBP_SENSORY_PERCEPTION_OF_LIGHT_STIMULUS	DETECTION OF EXTERNAL STIMULUS; DETECTION OF LIGHT STIMULUS; RESP. LIGHT STIMULUS; RESP. RADIATION; SENSORY PERCEPTION OF LIGHT STIMULUS	DETECTION OF EXTERNAL STIMULUS [GOBP_DETECTION_OF_EXTERNAL_STIMULUS; Count=14]; DETECTION OF LIGHT STIMULUS [GOBP_DETECTION_OF_LIGHT_STIMULUS; Count=7]; RESP. LIGHT STIMULUS [GOBP_RESPONSE_TO_LIGHT_STIMULUS; Count=25]; RESP. RADIATION [GOBP_RESPONSE_TO_RADIATION; Count=30]; SENSORY PERCEPTION OF LIGHT STIMULUS [GOBP_SENSORY_PERCEPTION_OF_LIGHT_STIMULUS; Count=15]	Hubgene appears in at least one enriched, significant GO term with Count >= 3 module genes	TRUE
Synaptic signaling module	Ksr2	0.795755193	1	GOBP_CALCIUM_MEDIATED_SIGNALING	CALC MEDIATED SIGNALING	CALC MEDIATED SIGNALING [GOBP_CALCIUM_MEDIATED_SIGNALING; Count=19]	Hubgene appears in at least one enriched, significant GO term with Count >= 3 module genes	TRUE
Synaptic signaling module	Setx	0.79505075	5	GOBP_CIRCADIAN_RHYTHM; GOBP_POSITIVE_REGULATION_OF_CELL_PROJECTION_ORGANIZATION; GOBP_POSITIVE_REGULATION_OF_NEURON_PROJECTION_DEVELOPMENT; GOBP_POSITIVE_REGULATION_OF_PROTEIN_CONTAINING_COMPLEX_DISASSEMBLY; GOBP_RHYTHMIC_PROCESS	CIRCADIAN RHYTHM; POSITIVE REG CELL PROJECTION ORGANIZATION; POSITIVE REG NEURON PROJECTION DEVELOPMENT; POSITIVE REG PROTEIN CONTAINING COMPLEX DISASSEMBLY; RHYTHMIC PROCESS	CIRCADIAN RHYTHM [GOBP_CIRCADIAN_RHYTHM; Count=21]; POSITIVE REG CELL PROJECTION ORGANIZATION [GOBP_POSITIVE_REGULATION_OF_CELL_PROJECTION_ORGANIZATION; Count=29]; POSITIVE REG NEURON PROJECTION DEVELOPMENT [GOBP_POSITIVE_REGULATION_OF_NEURON_PROJECTION_DEVELOPMENT; Count=19]; POSITIVE REG PROTEIN CONTAINING COMPLEX DISASSEMBLY [GOBP_POSITIVE_REGULATION_OF_PROTEIN_CONTAINING_COMPLEX_DISASSEMBLY; …	Hubgene appears in at least one enriched, significant GO term with Count >= 3 module genes	TRUE
Synaptic signaling module	Usp24	0.794244134	0				Hubgene appears in at least one enriched, significant GO term with Count >= 3 module genes	FALSE
Synaptic signaling module	Smarca2	0.794170849	3	GOBP_EPIGENETIC_REGULATION_OF_GENE_EXPRESSION; GOBP_HETEROCHROMATIN_FORMATION; GOBP_NEGATIVE_REGULATION_OF_GENE_EXPRESSION_EPIGENETIC	EPIGENETIC REG GENE EXPRESSION; HETEROCHROMATIN FORMATION; NEGATIVE REG GENE EXPRESSION EPIGENETIC	EPIGENETIC REG GENE EXPRESSION [GOBP_EPIGENETIC_REGULATION_OF_GENE_EXPRESSION; Count=22]; HETEROCHROMATIN FORMATION [GOBP_HETEROCHROMATIN_FORMATION; Count=15]; NEGATIVE REG GENE EXPRESSION EPIGENETIC [GOBP_NEGATIVE_REGULATION_OF_GENE_EXPRESSION_EPIGENETIC; Count=16]	Hubgene appears in at least one enriched, significant GO term with Count >= 3 module genes	TRUE
Synaptic signaling module	Gm15950	0.792209661	0				Hubgene appears in at least one enriched, significant GO term with Count >= 3 module genes	FALSE
Synaptic signaling module	Mtss1	0.792056337	4	GOBP_CELL_JUNCTION_MAINTENANCE; GOBP_CELLULAR_COMPONENT_MAINTENANCE; GOBP_POSITIVE_REGULATION_OF_CYTOSKELETON_ORGANIZATION; GOBP_REGULATION_OF_SUPRAMOLECULAR_FIBER_ORGANIZATION	CELL COMPONENT MAINTENANCE; CELL JUNCTION MAINTENANCE; POSITIVE REG CYTOSKELETON ORGANIZATION; REG SUPRAMOLECULAR FIBER ORGANIZATION	CELL COMPONENT MAINTENANCE [GOBP_CELLULAR_COMPONENT_MAINTENANCE; Count=9]; CELL JUNCTION MAINTENANCE [GOBP_CELL_JUNCTION_MAINTENANCE; Count=7]; POSITIVE REG CYTOSKELETON ORGANIZATION [GOBP_POSITIVE_REGULATION_OF_CYTOSKELETON_ORGANIZATION; Count=13]; REG SUPRAMOLECULAR FIBER ORGANIZATION [GOBP_REGULATION_OF_SUPRAMOLECULAR_FIBER_ORGANIZATION; Count=21]	Hubgene appears in at least one enriched, significant GO term with Count >= 3 module genes	TRUE
Synaptic signaling module	Dcc	0.791714121	5	GOBP_CENTRAL_NERVOUS_SYSTEM_NEURON_DEVELOPMENT; GOBP_CENTRAL_NERVOUS_SYSTEM_NEURON_DIFFERENTIATION; GOBP_NEURON_MIGRATION; GOBP_POSITIVE_REGULATION_OF_CELL_PROJECTION_ORGANIZATION; GOBP_POSITIVE_REGULATION_OF_NEURON_PROJECTION_DEVELOPMENT	CENTRAL NERVOUS SYSTEM NEURON DEVELOPMENT; CENTRAL NERVOUS SYSTEM NEURON DIFFERENTIATION; NEURON MIGRATION; POSITIVE REG CELL PROJECTION ORGANIZATION; POSITIVE REG NEURON PROJECTION DEVELOPMENT	CENTRAL NERVOUS SYSTEM NEURON DEVELOPMENT [GOBP_CENTRAL_NERVOUS_SYSTEM_NEURON_DEVELOPMENT; Count=9]; CENTRAL NERVOUS SYSTEM NEURON DIFFERENTIATION [GOBP_CENTRAL_NERVOUS_SYSTEM_NEURON_DIFFERENTIATION; Count=17]; NEURON MIGRATION [GOBP_NEURON_MIGRATION; Count=17]; POSITIVE REG CELL PROJECTION ORGANIZATION [GOBP_POSITIVE_REGULATION_OF_CELL_PROJECTION_ORGANIZATION; Count=29]; POSITIVE REG NEURON PROJ…	Hubgene appears in at least one enriched, significant GO term with Count >= 3 module genes	TRUE
Synaptic signaling module	Bace1	0.791251904	9	GOBP_CELLULAR_RESPONSE_TO_METAL_ION; GOBP_COGNITION; GOBP_DETECTION_OF_EXTERNAL_STIMULUS; GOBP_NEUROMUSCULAR_PROCESS; GOBP_PREPULSE_INHIBITION; GOBP_PRESYNAPTIC_MODULATION_OF_CHEMICAL_SYNAPTIC_TRANSMISSION; GOBP_REGULATION_OF_SYNAPTIC_PLASTICITY; GOBP_RESPONSE_TO_METAL_ION; GOBP_STARTLE_RESPONSE	CELL RESP. METAL ION; COGNITION; DETECTION OF EXTERNAL STIMULUS; NEUROMUSCULAR PROCESS; PREPULSE INHIBITION; PRESYNAPTIC MODULATION OF CHEMICAL SYNAPTIC TRANS.; REG SYNAPTIC PLASTICITY; RESP. METAL ION; STARTLE RESPONSE	CELL RESP. METAL ION [GOBP_CELLULAR_RESPONSE_TO_METAL_ION; Count=14]; COGNITION [GOBP_COGNITION; Count=27]; DETECTION OF EXTERNAL STIMULUS [GOBP_DETECTION_OF_EXTERNAL_STIMULUS; Count=14]; NEUROMUSCULAR PROCESS [GOBP_NEUROMUSCULAR_PROCESS; Count=18]; PREPULSE INHIBITION [GOBP_PREPULSE_INHIBITION; Count=4]; PRESYNAPTIC MODULATION OF CHEMICAL SYNAPTIC TRANS. [GOBP_PRESYNAPTIC_MODULATION_OF_CHEMICAL_…	Hubgene appears in at least one enriched, significant GO term with Count >= 3 module genes	TRUE
Synaptic signaling module	Cpsf6	0.790599797	1	GOBP_PROTEIN_HETEROTETRAMERIZATION	PROTEIN HETEROTETRAMERIZATION	PROTEIN HETEROTETRAMERIZATION [GOBP_PROTEIN_HETEROTETRAMERIZATION; Count=4]	Hubgene appears in at least one enriched, significant GO term with Count >= 3 module genes	TRUE
Synaptic signaling module	Gucy2e	0.790547233	1	GOBP_SENSORY_PERCEPTION_OF_LIGHT_STIMULUS	SENSORY PERCEPTION OF LIGHT STIMULUS	SENSORY PERCEPTION OF LIGHT STIMULUS [GOBP_SENSORY_PERCEPTION_OF_LIGHT_STIMULUS; Count=15]	Hubgene appears in at least one enriched, significant GO term with Count >= 3 module genes	TRUE
Synaptic signaling module	Ppp1r9a	0.790235772	26	GOBP_CALCIUM_MEDIATED_SIGNALING; GOBP_CHEMICAL_SYNAPTIC_TRANSMISSION_POSTSYNAPTIC; GOBP_DENDRITE_DEVELOPMENT; GOBP_DENDRITE_MORPHOGENESIS; GOBP_DENDRITIC_SPINE_DEVELOPMENT; GOBP_NEGATIVE_REGULATION_OF_SYNAPTIC_TRANSMISSION; GOBP_NEURON_PROJECTION_ORGANIZATION; GOBP_NEUROTRANSMITTER_SECRETION; GOBP_NEUROTRANSMITTER_TRANSPORT; GOBP_POSITIVE_REGULATION_OF_CELL_PROJECTION_ORGANIZATION; GOBP_POSITIVE_…	CALC MEDIATED SIGNALING; CHEMICAL SYNAPTIC TRANS. POSTSYNAPTIC; DENDRITE DEVELOPMENT; DENDRITE MORPHOGENESIS; DENDRITIC SPINE DEVELOPMENT; NEGATIVE REG SYNAPTIC TRANS.; NEURON PROJECTION ORGANIZATION; NEUROTRANSMITTER SECRETION; NEUROTRANSMITTER TRANSPORT; POSITIVE REG CELL PROJECTION ORGANIZATION; POSITIVE REG DENDRITIC SPINE DEVELOPMENT; POSITIVE REG NEURON PROJECTION DEVELOPMENT; POSTSYNAPSE O…	CALC MEDIATED SIGNALING [GOBP_CALCIUM_MEDIATED_SIGNALING; Count=19]; CHEMICAL SYNAPTIC TRANS. POSTSYNAPTIC [GOBP_CHEMICAL_SYNAPTIC_TRANSMISSION_POSTSYNAPTIC; Count=15]; DENDRITE DEVELOPMENT [GOBP_DENDRITE_DEVELOPMENT; Count=22]; DENDRITE MORPHOGENESIS [GOBP_DENDRITE_MORPHOGENESIS; Count=14]; DENDRITIC SPINE DEVELOPMENT [GOBP_DENDRITIC_SPINE_DEVELOPMENT; Count=12]; NEGATIVE REG SYNAPTIC TRANS. [GO…	Hubgene appears in at least one enriched, significant GO term with Count >= 3 module genes	TRUE
Synaptic signaling module	Myo9a	0.789898608	3	GOBP_POSTSYNAPSE_ORGANIZATION; GOBP_POSTSYNAPTIC_SPECIALIZATION_ORGANIZATION; GOBP_REGULATION_OF_CELL_MORPHOGENESIS	POSTSYNAPSE ORGANIZATION; POSTSYNAPTIC SPECIALIZATION ORGANIZATION; REG CELL MORPHOGENESIS	POSTSYNAPSE ORGANIZATION [GOBP_POSTSYNAPSE_ORGANIZATION; Count=24]; POSTSYNAPTIC SPECIALIZATION ORGANIZATION [GOBP_POSTSYNAPTIC_SPECIALIZATION_ORGANIZATION; Count=7]; REG CELL MORPHOGENESIS [GOBP_REGULATION_OF_CELL_MORPHOGENESIS; Count=16]	Hubgene appears in at least one enriched, significant GO term with Count >= 3 module genes	TRUE
Synaptic signaling module	Rc3h1	0.789637805	1	GOBP_REGULATION_OF_NUCLEAR_TRANSCRIBED_MRNA_CATABOLIC_PROCESS_DEADENYLATION_DEPENDENT_DECAY	REG NUCLEAR TRANSCRIBED MRNA CATABOLIC PROCESS DEADENYLATION DEPENDENT DECAY	REG NUCLEAR TRANSCRIBED MRNA CATABOLIC PROCESS DEADENYLATION DEPENDENT DECAY [GOBP_REGULATION_OF_NUCLEAR_TRANSCRIBED_MRNA_CATABOLIC_PROCESS_DEADENYLATION_DEPENDENT_DECAY; Count=4]	Hubgene appears in at least one enriched, significant GO term with Count >= 3 module genes	TRUE
Synaptic signaling module	Cds2	0.789368659	4	GOBP_DETECTION_OF_EXTERNAL_STIMULUS; GOBP_DETECTION_OF_LIGHT_STIMULUS; GOBP_RESPONSE_TO_LIGHT_STIMULUS; GOBP_RESPONSE_TO_RADIATION	DETECTION OF EXTERNAL STIMULUS; DETECTION OF LIGHT STIMULUS; RESP. LIGHT STIMULUS; RESP. RADIATION	DETECTION OF EXTERNAL STIMULUS [GOBP_DETECTION_OF_EXTERNAL_STIMULUS; Count=14]; DETECTION OF LIGHT STIMULUS [GOBP_DETECTION_OF_LIGHT_STIMULUS; Count=7]; RESP. LIGHT STIMULUS [GOBP_RESPONSE_TO_LIGHT_STIMULUS; Count=25]; RESP. RADIATION [GOBP_RESPONSE_TO_RADIATION; Count=30]	Hubgene appears in at least one enriched, significant GO term with Count >= 3 module genes	TRUE
Synaptic signaling module	Plekha5	0.788904251	0				Hubgene appears in at least one enriched, significant GO term with Count >= 3 module genes	FALSE
Synaptic signaling module	Srrm2	0.787136335	0				Hubgene appears in at least one enriched, significant GO term with Count >= 3 module genes	FALSE
Synaptic signaling module	Gbf1	0.786957402	5	GOBP_ARF_PROTEIN_SIGNAL_TRANSDUCTION; GOBP_ENDOSOMAL_TRANSPORT; GOBP_ESTABLISHMENT_OF_ORGANELLE_LOCALIZATION; GOBP_REGULATION_OF_SMALL_GTPASE_MEDIATED_SIGNAL_TRANSDUCTION; GOBP_VESICLE_LOCALIZATION	ARF PROTEIN SIGNAL TRANSDUCTION; ENDOSOMAL TRANSPORT; ESTABLISHMENT OF ORGANELLE LOCALIZATION; REG SMALL GTPASE MEDIATED SIGNAL TRANSDUCTION; VESICLE LOCALIZATION	ARF PROTEIN SIGNAL TRANSDUCTION [GOBP_ARF_PROTEIN_SIGNAL_TRANSDUCTION; Count=5]; ENDOSOMAL TRANSPORT [GOBP_ENDOSOMAL_TRANSPORT; Count=17]; ESTABLISHMENT OF ORGANELLE LOCALIZATION [GOBP_ESTABLISHMENT_OF_ORGANELLE_LOCALIZATION; Count=24]; REG SMALL GTPASE MEDIATED SIGNAL TRANSDUCTION [GOBP_REGULATION_OF_SMALL_GTPASE_MEDIATED_SIGNAL_TRANSDUCTION; Count=17]; VESICLE LOCALIZATION [GOBP_VESICLE_LOCALIZ…	Hubgene appears in at least one enriched, significant GO term with Count >= 3 module genes	TRUE
Synaptic signaling module	Cep250	0.785396041	7	GOBP_CILIUM_ORGANIZATION; GOBP_DETECTION_OF_EXTERNAL_STIMULUS; GOBP_DETECTION_OF_LIGHT_STIMULUS; GOBP_PROTEIN_LOCALIZATION_TO_MICROTUBULE_ORGANIZING_CENTER; GOBP_RESPONSE_TO_LIGHT_STIMULUS; GOBP_RESPONSE_TO_RADIATION; GOBP_SENSORY_PERCEPTION_OF_LIGHT_STIMULUS	CILIUM ORGANIZATION; DETECTION OF EXTERNAL STIMULUS; DETECTION OF LIGHT STIMULUS; PROTEIN LOCALIZATION TO MICROTUBULE ORGANIZING CENTER; RESP. LIGHT STIMULUS; RESP. RADIATION; SENSORY PERCEPTION OF LIGHT STIMULUS	CILIUM ORGANIZATION [GOBP_CILIUM_ORGANIZATION; Count=22]; DETECTION OF EXTERNAL STIMULUS [GOBP_DETECTION_OF_EXTERNAL_STIMULUS; Count=14]; DETECTION OF LIGHT STIMULUS [GOBP_DETECTION_OF_LIGHT_STIMULUS; Count=7]; PROTEIN LOCALIZATION TO MICROTUBULE ORGANIZING CENTER [GOBP_PROTEIN_LOCALIZATION_TO_MICROTUBULE_ORGANIZING_CENTER; Count=5]; RESP. LIGHT STIMULUS [GOBP_RESPONSE_TO_LIGHT_STIMULUS; Count=25…	Hubgene appears in at least one enriched, significant GO term with Count >= 3 module genes	TRUE
Synaptic signaling module	Kcnb2	0.784805632	4	GOBP_ACTION_POTENTIAL; GOBP_POTASSIUM_ION_TRANSMEMBRANE_TRANSPORT; GOBP_POTASSIUM_ION_TRANSPORT; GOBP_PROTEIN_LOCALIZATION_TO_CELL_PERIPHERY	ACTION POTENTIAL; POTASSIUM ION TRANSMEMBRANE TRANSPORT; POTASSIUM ION TRANSPORT; PROTEIN LOCALIZATION TO CELL PERIPHERY	ACTION POTENTIAL [GOBP_ACTION_POTENTIAL; Count=23]; POTASSIUM ION TRANSMEMBRANE TRANSPORT [GOBP_POTASSIUM_ION_TRANSMEMBRANE_TRANSPORT; Count=16]; POTASSIUM ION TRANSPORT [GOBP_POTASSIUM_ION_TRANSPORT; Count=16]; PROTEIN LOCALIZATION TO CELL PERIPHERY [GOBP_PROTEIN_LOCALIZATION_TO_CELL_PERIPHERY; Count=23]	Hubgene appears in at least one enriched, significant GO term with Count >= 3 module genes	TRUE
Synaptic signaling module	Fam168a	0.784741496	0				Hubgene appears in at least one enriched, significant GO term with Count >= 3 module genes	FALSE
Synaptic signaling module	A930037H05Rik	0.784661334	0				Hubgene appears in at least one enriched, significant GO term with Count >= 3 module genes	FALSE
Synaptic signaling module	Ttbk2	0.784550141	7	GOBP_APPENDAGE_DEVELOPMENT; GOBP_CILIUM_ORGANIZATION; GOBP_FOREBRAIN_DEVELOPMENT; GOBP_NON_MOTILE_CILIUM_ASSEMBLY; GOBP_PEPTIDYL_SERINE_MODIFICATION; GOBP_POSITIVE_REGULATION_OF_CELL_PROJECTION_ORGANIZATION; GOBP_REGULATION_OF_SUPRAMOLECULAR_FIBER_ORGANIZATION	APPENDAGE DEVELOPMENT; CILIUM ORGANIZATION; FOREBRAIN DEVELOPMENT; NON MOTILE CILIUM ASSEMBLY; PEPTIDYL SERINE MODIFICATION; POSITIVE REG CELL PROJECTION ORGANIZATION; REG SUPRAMOLECULAR FIBER ORGANIZATION	APPENDAGE DEVELOPMENT [GOBP_APPENDAGE_DEVELOPMENT; Count=14]; CILIUM ORGANIZATION [GOBP_CILIUM_ORGANIZATION; Count=22]; FOREBRAIN DEVELOPMENT [GOBP_FOREBRAIN_DEVELOPMENT; Count=27]; NON MOTILE CILIUM ASSEMBLY [GOBP_NON_MOTILE_CILIUM_ASSEMBLY; Count=7]; PEPTIDYL SERINE MODIFICATION [GOBP_PEPTIDYL_SERINE_MODIFICATION; Count=13]; POSITIVE REG CELL PROJECTION ORGANIZATION [GOBP_POSITIVE_REGULATION_OF…	Hubgene appears in at least one enriched, significant GO term with Count >= 3 module genes	TRUE
Synaptic signaling module	Thada	0.784532849	1	GOBP_METHYLATION	METHYLATION	METHYLATION [GOBP_METHYLATION; Count=15]	Hubgene appears in at least one enriched, significant GO term with Count >= 3 module genes	TRUE
Synaptic signaling module	Setd2	0.784526454	4	GOBP_FOREBRAIN_DEVELOPMENT; GOBP_METHYLATION; GOBP_RESPONSE_TO_ALKALOID; GOBP_RESPONSE_TO_METAL_ION	FOREBRAIN DEVELOPMENT; METHYLATION; RESP. ALKALOID; RESP. METAL ION	FOREBRAIN DEVELOPMENT [GOBP_FOREBRAIN_DEVELOPMENT; Count=27]; METHYLATION [GOBP_METHYLATION; Count=15]; RESP. ALKALOID [GOBP_RESPONSE_TO_ALKALOID; Count=10]; RESP. METAL ION [GOBP_RESPONSE_TO_METAL_ION; Count=24]	Hubgene appears in at least one enriched, significant GO term with Count >= 3 module genes	TRUE
Synaptic signaling module	Pcdhb19	0.784470297	0				Hubgene appears in at least one enriched, significant GO term with Count >= 3 module genes	FALSE
Synaptic signaling module	Akap9	0.783036017	15	GOBP_ACTION_POTENTIAL; GOBP_MAINTENANCE_OF_LOCATION; GOBP_MICROTUBULE_ORGANIZING_CENTER_LOCALIZATION; GOBP_PEPTIDYL_SERINE_MODIFICATION; GOBP_POSITIVE_REGULATION_OF_CYTOSKELETON_ORGANIZATION; GOBP_POSITIVE_REGULATION_OF_MICROTUBULE_POLYMERIZATION; GOBP_POSITIVE_REGULATION_OF_MICROTUBULE_POLYMERIZATION_OR_DEPOLYMERIZATION; GOBP_POTASSIUM_ION_TRANSMEMBRANE_TRANSPORT; GOBP_POTASSIUM_ION_TRANSPORT; G…	ACTION POTENTIAL; MAINTENANCE OF LOCATION; MICROTUBULE ORGANIZING CENTER LOCALIZATION; PEPTIDYL SERINE MODIFICATION; POSITIVE REG CYTOSKELETON ORGANIZATION; POSITIVE REG MICROTUBULE POLYMERIZATION; POSITIVE REG MICROTUBULE POLYMERIZATION/DEPOLYMERIZATION; POTASSIUM ION TRANSMEMBRANE TRANSPORT; POTASSIUM ION TRANSPORT; PROTEIN CONTAINING COMPLEX LOCALIZATION; REG ACTION POTENTIAL; REG CARDIAC MUSC…	ACTION POTENTIAL [GOBP_ACTION_POTENTIAL; Count=23]; MAINTENANCE OF LOCATION [GOBP_MAINTENANCE_OF_LOCATION; Count=15]; MICROTUBULE ORGANIZING CENTER LOCALIZATION [GOBP_MICROTUBULE_ORGANIZING_CENTER_LOCALIZATION; Count=5]; PEPTIDYL SERINE MODIFICATION [GOBP_PEPTIDYL_SERINE_MODIFICATION; Count=13]; POSITIVE REG CYTOSKELETON ORGANIZATION [GOBP_POSITIVE_REGULATION_OF_CYTOSKELETON_ORGANIZATION; Count=1…	Hubgene appears in at least one enriched, significant GO term with Count >= 3 module genes	TRUE
Synaptic signaling module	Zan	0.782416206	0				Hubgene appears in at least one enriched, significant GO term with Count >= 3 module genes	FALSE
Synaptic signaling module	Gfpt1	0.782241486	3	GOBP_CIRCADIAN_REGULATION_OF_GENE_EXPRESSION; GOBP_CIRCADIAN_RHYTHM; GOBP_RHYTHMIC_PROCESS	CIRCADIAN REG GENE EXPRESSION; CIRCADIAN RHYTHM; RHYTHMIC PROCESS	CIRCADIAN REG GENE EXPRESSION [GOBP_CIRCADIAN_REGULATION_OF_GENE_EXPRESSION; Count=9]; CIRCADIAN RHYTHM [GOBP_CIRCADIAN_RHYTHM; Count=21]; RHYTHMIC PROCESS [GOBP_RHYTHMIC_PROCESS; Count=28]	Hubgene appears in at least one enriched, significant GO term with Count >= 3 module genes	TRUE
Synaptic signaling module	Fzd3	0.781737537	4	GOBP_NEURON_MIGRATION; GOBP_POSITIVE_REGULATION_OF_NERVOUS_SYSTEM_DEVELOPMENT; GOBP_POSITIVE_REGULATION_OF_NEUROGENESIS; GOBP_REGULATION_OF_NEUROGENESIS	NEURON MIGRATION; POSITIVE REG NERVOUS SYSTEM DEVELOPMENT; POSITIVE REG NEUROGENESIS; REG NEUROGENESIS	NEURON MIGRATION [GOBP_NEURON_MIGRATION; Count=17]; POSITIVE REG NERVOUS SYSTEM DEVELOPMENT [GOBP_POSITIVE_REGULATION_OF_NERVOUS_SYSTEM_DEVELOPMENT; Count=23]; POSITIVE REG NEUROGENESIS [GOBP_POSITIVE_REGULATION_OF_NEUROGENESIS; Count=19]; REG NEUROGENESIS [GOBP_REGULATION_OF_NEUROGENESIS; Count=22]	Hubgene appears in at least one enriched, significant GO term with Count >= 3 module genes	TRUE
Synaptic signaling module	N4bp2l1	0.781704885	0				Hubgene appears in at least one enriched, significant GO term with Count >= 3 module genes	FALSE
Synaptic signaling module	Brd3	0.780343057	0				Hubgene appears in at least one enriched, significant GO term with Count >= 3 module genes	FALSE
Synaptic signaling module	Kcnb1	0.780286289	16	GOBP_ACTION_POTENTIAL; GOBP_CELLULAR_RESPONSE_TO_CALCIUM_ION; GOBP_CELLULAR_RESPONSE_TO_METAL_ION; GOBP_GLUTAMATE_RECEPTOR_SIGNALING_PATHWAY; GOBP_INTRACELLULAR_GLUCOSE_HOMEOSTASIS; GOBP_NEGATIVE_REGULATION_OF_SYNAPTIC_TRANSMISSION; GOBP_NEURON_MATURATION; GOBP_POTASSIUM_ION_TRANSMEMBRANE_TRANSPORT; GOBP_POTASSIUM_ION_TRANSPORT; GOBP_PROTEIN_LOCALIZATION_TO_CELL_PERIPHERY; GOBP_REGULATED_EXOCYTOS…	ACTION POTENTIAL; CELL RESP. CALC ION; CELL RESP. METAL ION; GLUTAMATE RECEPTOR SIGNALING PATHWAY; INTRACELL GLUCOSE HOMEOSTASIS; NEGATIVE REG SYNAPTIC TRANS.; NEURON MATURATION; POTASSIUM ION TRANSMEMBRANE TRANSPORT; POTASSIUM ION TRANSPORT; PROTEIN LOCALIZATION TO CELL PERIPHERY; REG ACTION POTENTIAL; REG PROTEIN TARGETING TO MEMBRANE; REG SYNAPTIC PLASTICITY; REGULATED EXOCYTOSIS; RESP. CALC I…	ACTION POTENTIAL [GOBP_ACTION_POTENTIAL; Count=23]; CELL RESP. CALC ION [GOBP_CELLULAR_RESPONSE_TO_CALCIUM_ION; Count=9]; CELL RESP. METAL ION [GOBP_CELLULAR_RESPONSE_TO_METAL_ION; Count=14]; GLUTAMATE RECEPTOR SIGNALING PATHWAY [GOBP_GLUTAMATE_RECEPTOR_SIGNALING_PATHWAY; Count=7]; INTRACELL GLUCOSE HOMEOSTASIS [GOBP_INTRACELLULAR_GLUCOSE_HOMEOSTASIS; Count=13]; NEGATIVE REG SYNAPTIC TRANS. [GOBP…	Hubgene appears in at least one enriched, significant GO term with Count >= 3 module genes	TRUE
Synaptic signaling module	Sugp2	0.779863337	0				Hubgene appears in at least one enriched, significant GO term with Count >= 3 module genes	FALSE
Synaptic signaling module	Ptar1	0.779350022	0				Hubgene appears in at least one enriched, significant GO term with Count >= 3 module genes	FALSE
Synaptic signaling module	Chd2	0.778832493	0				Hubgene appears in at least one enriched, significant GO term with Count >= 3 module genes	FALSE
Synaptic signaling module	Myo9b	0.778740921	1	GOBP_REGULATION_OF_SMALL_GTPASE_MEDIATED_SIGNAL_TRANSDUCTION	REG SMALL GTPASE MEDIATED SIGNAL TRANSDUCTION	REG SMALL GTPASE MEDIATED SIGNAL TRANSDUCTION [GOBP_REGULATION_OF_SMALL_GTPASE_MEDIATED_SIGNAL_TRANSDUCTION; Count=17]	Hubgene appears in at least one enriched, significant GO term with Count >= 3 module genes	TRUE
Synaptic signaling module	Slc24a4	0.778071468	13	GOBP_CALCIUM_ION_IMPORT; GOBP_CALCIUM_ION_IMPORT_ACROSS_PLASMA_MEMBRANE; GOBP_CALCIUM_ION_TRANSMEMBRANE_IMPORT_INTO_CYTOSOL; GOBP_CALCIUM_ION_TRANSMEMBRANE_TRANSPORT; GOBP_CALCIUM_MEDIATED_SIGNALING; GOBP_DETECTION_OF_EXTERNAL_STIMULUS; GOBP_DETECTION_OF_LIGHT_STIMULUS; GOBP_INORGANIC_ION_IMPORT_ACROSS_PLASMA_MEMBRANE; GOBP_NERVE_DEVELOPMENT; GOBP_POTASSIUM_ION_TRANSMEMBRANE_TRANSPORT; GOBP_POTAS…	CALC ION IMPORT; CALC ION IMPORT ACROSS PLASMA MEMBRANE; CALC ION TRANSMEMBRANE IMPORT INTO CYTOSOL; CALC ION TRANSMEMBRANE TRANSPORT; CALC MEDIATED SIGNALING; DETECTION OF EXTERNAL STIMULUS; DETECTION OF LIGHT STIMULUS; INORGANIC ION IMPORT ACROSS PLASMA MEMBRANE; NERVE DEVELOPMENT; POTASSIUM ION TRANSMEMBRANE TRANSPORT; POTASSIUM ION TRANSPORT; RESP. LIGHT STIMULUS; RESP. RADIATION	CALC ION IMPORT [GOBP_CALCIUM_ION_IMPORT; Count=8]; CALC ION IMPORT ACROSS PLASMA MEMBRANE [GOBP_CALCIUM_ION_IMPORT_ACROSS_PLASMA_MEMBRANE; Count=7]; CALC ION TRANSMEMBRANE IMPORT INTO CYTOSOL [GOBP_CALCIUM_ION_TRANSMEMBRANE_IMPORT_INTO_CYTOSOL; Count=16]; CALC ION TRANSMEMBRANE TRANSPORT [GOBP_CALCIUM_ION_TRANSMEMBRANE_TRANSPORT; Count=19]; CALC MEDIATED SIGNALING [GOBP_CALCIUM_MEDIATED_SIGNALIN…	Hubgene appears in at least one enriched, significant GO term with Count >= 3 module genes	TRUE
Synaptic signaling module	Slit2	0.778002716	20	GOBP_AXON_EXTENSION; GOBP_CENTRAL_NERVOUS_SYSTEM_NEURON_DEVELOPMENT; GOBP_CENTRAL_NERVOUS_SYSTEM_NEURON_DIFFERENTIATION; GOBP_CEREBRAL_CORTEX_DEVELOPMENT; GOBP_DEVELOPMENTAL_CELL_GROWTH; GOBP_FOREBRAIN_DEVELOPMENT; GOBP_NEURON_PROJECTION_EXTENSION; GOBP_PALLIUM_DEVELOPMENT; GOBP_POSITIVE_REGULATION_OF_NERVOUS_SYSTEM_DEVELOPMENT; GOBP_REGULATION_OF_AXON_GUIDANCE; GOBP_REGULATION_OF_CELL_JUNCTION_A…	AXON EXTENSION; CENTRAL NERVOUS SYSTEM NEURON DEVELOPMENT; CENTRAL NERVOUS SYSTEM NEURON DIFFERENTIATION; CEREBRAL CORTEX DEVELOPMENT; DEVELOPMENTAL CELL GROWTH; FOREBRAIN DEVELOPMENT; NEURON PROJECTION EXTENSION; PALLIUM DEVELOPMENT; POSITIVE REG NERVOUS SYSTEM DEVELOPMENT; REG AXON GUIDANCE; REG CELL JUNCTION ASSEMBLY; REG DEVELOPMENTAL GROWTH; REG NEUROGENESIS; REG PROTEIN POLYMERIZATION; REG …	AXON EXTENSION [GOBP_AXON_EXTENSION; Count=10]; CENTRAL NERVOUS SYSTEM NEURON DEVELOPMENT [GOBP_CENTRAL_NERVOUS_SYSTEM_NEURON_DEVELOPMENT; Count=9]; CENTRAL NERVOUS SYSTEM NEURON DIFFERENTIATION [GOBP_CENTRAL_NERVOUS_SYSTEM_NEURON_DIFFERENTIATION; Count=17]; CEREBRAL CORTEX DEVELOPMENT [GOBP_CEREBRAL_CORTEX_DEVELOPMENT; Count=10]; DEVELOPMENTAL CELL GROWTH [GOBP_DEVELOPMENTAL_CELL_GROWTH; Count=1…	Hubgene appears in at least one enriched, significant GO term with Count >= 3 module genes	TRUE
Synaptic signaling module	Camkk2	0.77688002	1	GOBP_CALCIUM_MEDIATED_SIGNALING	CALC MEDIATED SIGNALING	CALC MEDIATED SIGNALING [GOBP_CALCIUM_MEDIATED_SIGNALING; Count=19]	Hubgene appears in at least one enriched, significant GO term with Count >= 3 module genes	TRUE
Synaptic signaling module	Rfx3	0.776593238	2	GOBP_CILIUM_ORGANIZATION; GOBP_MICROTUBULE_BASED_TRANSPORT	CILIUM ORGANIZATION; MICROTUBULE BASED TRANSPORT	CILIUM ORGANIZATION [GOBP_CILIUM_ORGANIZATION; Count=22]; MICROTUBULE BASED TRANSPORT [GOBP_MICROTUBULE_BASED_TRANSPORT; Count=19]	Hubgene appears in at least one enriched, significant GO term with Count >= 3 module genes	TRUE
Synaptic signaling module	Zbtb4	0.776153787	0				Hubgene appears in at least one enriched, significant GO term with Count >= 3 module genes	FALSE
Synaptic signaling module	Camta1	0.774839017	2	GOBP_CALCIUM_MEDIATED_SIGNALING; GOBP_NEUROMUSCULAR_PROCESS	CALC MEDIATED SIGNALING; NEUROMUSCULAR PROCESS	CALC MEDIATED SIGNALING [GOBP_CALCIUM_MEDIATED_SIGNALING; Count=19]; NEUROMUSCULAR PROCESS [GOBP_NEUROMUSCULAR_PROCESS; Count=18]	Hubgene appears in at least one enriched, significant GO term with Count >= 3 module genes	TRUE
Synaptic signaling module	Pde3a	0.774684796	1	GOBP_NUCLEAR_RECEPTOR_MEDIATED_SIGNALING_PATHWAY	NUCLEAR RECEPTOR MEDIATED SIGNALING PATHWAY	NUCLEAR RECEPTOR MEDIATED SIGNALING PATHWAY [GOBP_NUCLEAR_RECEPTOR_MEDIATED_SIGNALING_PATHWAY; Count=12]	Hubgene appears in at least one enriched, significant GO term with Count >= 3 module genes	TRUE
Synaptic signaling module	Grk1	0.77430447	7	GOBP_CAMERA_TYPE_EYE_MORPHOGENESIS; GOBP_DETECTION_OF_EXTERNAL_STIMULUS; GOBP_DETECTION_OF_LIGHT_STIMULUS; GOBP_POST_EMBRYONIC_DEVELOPMENT; GOBP_RESPONSE_TO_LIGHT_STIMULUS; GOBP_RESPONSE_TO_RADIATION; GOBP_SENSORY_PERCEPTION_OF_LIGHT_STIMULUS	CAMERA TYPE EYE MORPHOGENESIS; DETECTION OF EXTERNAL STIMULUS; DETECTION OF LIGHT STIMULUS; POST EMBRYONIC DEVELOPMENT; RESP. LIGHT STIMULUS; RESP. RADIATION; SENSORY PERCEPTION OF LIGHT STIMULUS	CAMERA TYPE EYE MORPHOGENESIS [GOBP_CAMERA_TYPE_EYE_MORPHOGENESIS; Count=11]; DETECTION OF EXTERNAL STIMULUS [GOBP_DETECTION_OF_EXTERNAL_STIMULUS; Count=14]; DETECTION OF LIGHT STIMULUS [GOBP_DETECTION_OF_LIGHT_STIMULUS; Count=7]; POST EMBRYONIC DEVELOPMENT [GOBP_POST_EMBRYONIC_DEVELOPMENT; Count=12]; RESP. LIGHT STIMULUS [GOBP_RESPONSE_TO_LIGHT_STIMULUS; Count=25]; RESP. RADIATION [GOBP_RESPONSE…	Hubgene appears in at least one enriched, significant GO term with Count >= 3 module genes	TRUE
Synaptic signaling module	Yeats2	0.773078733	0				Hubgene appears in at least one enriched, significant GO term with Count >= 3 module genes	FALSE
Synaptic signaling module	Ptpn21	0.772201012	0				Hubgene appears in at least one enriched, significant GO term with Count >= 3 module genes	FALSE
Synaptic signaling module	Plxna2	0.771827684	4	GOBP_ANTERIOR_POSTERIOR_PATTERN_SPECIFICATION; GOBP_APPENDAGE_DEVELOPMENT; GOBP_MICROTUBULE_ORGANIZING_CENTER_LOCALIZATION; GOBP_SYNAPSE_ASSEMBLY	ANTERIOR POSTERIOR PATTERN SPECIFICATION; APPENDAGE DEVELOPMENT; MICROTUBULE ORGANIZING CENTER LOCALIZATION; SYNAPSE ASSEMBLY	ANTERIOR POSTERIOR PATTERN SPECIFICATION [GOBP_ANTERIOR_POSTERIOR_PATTERN_SPECIFICATION; Count=14]; APPENDAGE DEVELOPMENT [GOBP_APPENDAGE_DEVELOPMENT; Count=14]; MICROTUBULE ORGANIZING CENTER LOCALIZATION [GOBP_MICROTUBULE_ORGANIZING_CENTER_LOCALIZATION; Count=5]; SYNAPSE ASSEMBLY [GOBP_SYNAPSE_ASSEMBLY; Count=28]	Hubgene appears in at least one enriched, significant GO term with Count >= 3 module genes	TRUE
Synaptic signaling module	Gapvd1	0.771679025	0				Hubgene appears in at least one enriched, significant GO term with Count >= 3 module genes	FALSE
Synaptic signaling module	Btrc	0.770445594	3	GOBP_CIRCADIAN_RHYTHM; GOBP_REGULATION_OF_CIRCADIAN_RHYTHM; GOBP_RHYTHMIC_PROCESS	CIRCADIAN RHYTHM; REG CIRCADIAN RHYTHM; RHYTHMIC PROCESS	CIRCADIAN RHYTHM [GOBP_CIRCADIAN_RHYTHM; Count=21]; REG CIRCADIAN RHYTHM [GOBP_REGULATION_OF_CIRCADIAN_RHYTHM; Count=10]; RHYTHMIC PROCESS [GOBP_RHYTHMIC_PROCESS; Count=28]	Hubgene appears in at least one enriched, significant GO term with Count >= 3 module genes	TRUE
Synaptic signaling module	Wnt2b	0.768686559	2	GOBP_ANTERIOR_POSTERIOR_PATTERN_SPECIFICATION; GOBP_FOREBRAIN_DEVELOPMENT	ANTERIOR POSTERIOR PATTERN SPECIFICATION; FOREBRAIN DEVELOPMENT	ANTERIOR POSTERIOR PATTERN SPECIFICATION [GOBP_ANTERIOR_POSTERIOR_PATTERN_SPECIFICATION; Count=14]; FOREBRAIN DEVELOPMENT [GOBP_FOREBRAIN_DEVELOPMENT; Count=27]	Hubgene appears in at least one enriched, significant GO term with Count >= 3 module genes	TRUE
Synaptic signaling module	Taf1	0.768092951	0				Hubgene appears in at least one enriched, significant GO term with Count >= 3 module genes	FALSE
Synaptic signaling module	Nipbl	0.76802998	9	GOBP_APPENDAGE_DEVELOPMENT; GOBP_BODY_MORPHOGENESIS; GOBP_COGNITION; GOBP_HEAD_MORPHOGENESIS; GOBP_NEURON_MIGRATION; GOBP_POSITIVE_REGULATION_OF_DEVELOPMENTAL_GROWTH; GOBP_POSITIVE_REGULATION_OF_GROWTH; GOBP_REGULATION_OF_DEVELOPMENTAL_GROWTH; GOBP_RESPONSE_TO_RADIATION	APPENDAGE DEVELOPMENT; BODY MORPHOGENESIS; COGNITION; HEAD MORPHOGENESIS; NEURON MIGRATION; POSITIVE REG DEVELOPMENTAL GROWTH; POSITIVE REG GROWTH; REG DEVELOPMENTAL GROWTH; RESP. RADIATION	APPENDAGE DEVELOPMENT [GOBP_APPENDAGE_DEVELOPMENT; Count=14]; BODY MORPHOGENESIS [GOBP_BODY_MORPHOGENESIS; Count=7]; COGNITION [GOBP_COGNITION; Count=27]; HEAD MORPHOGENESIS [GOBP_HEAD_MORPHOGENESIS; Count=6]; NEURON MIGRATION [GOBP_NEURON_MIGRATION; Count=17]; POSITIVE REG DEVELOPMENTAL GROWTH [GOBP_POSITIVE_REGULATION_OF_DEVELOPMENTAL_GROWTH; Count=16]; POSITIVE REG GROWTH [GOBP_POSITIVE_REGULA…	Hubgene appears in at least one enriched, significant GO term with Count >= 3 module genes	TRUE
Synaptic signaling module	E130308A19Rik	0.7678357	0				Hubgene appears in at least one enriched, significant GO term with Count >= 3 module genes	FALSE
Synaptic signaling module	Ppm1e	0.767571996	2	GOBP_POSITIVE_REGULATION_OF_CYTOSKELETON_ORGANIZATION; GOBP_REGULATION_OF_SUPRAMOLECULAR_FIBER_ORGANIZATION	POSITIVE REG CYTOSKELETON ORGANIZATION; REG SUPRAMOLECULAR FIBER ORGANIZATION	POSITIVE REG CYTOSKELETON ORGANIZATION [GOBP_POSITIVE_REGULATION_OF_CYTOSKELETON_ORGANIZATION; Count=13]; REG SUPRAMOLECULAR FIBER ORGANIZATION [GOBP_REGULATION_OF_SUPRAMOLECULAR_FIBER_ORGANIZATION; Count=21]	Hubgene appears in at least one enriched, significant GO term with Count >= 3 module genes	TRUE
Synaptic signaling module	Rnf214	0.767520996	0				Hubgene appears in at least one enriched, significant GO term with Count >= 3 module genes	FALSE
Synaptic signaling module	Kcnq3	0.767457661	14	GOBP_ACTION_POTENTIAL; GOBP_CELLULAR_RESPONSE_TO_CALCIUM_ION; GOBP_CELLULAR_RESPONSE_TO_METAL_ION; GOBP_EXCITATORY_CHEMICAL_SYNAPTIC_TRANSMISSION; GOBP_NERVE_DEVELOPMENT; GOBP_NEURON_MATURATION; GOBP_NEURONAL_ACTION_POTENTIAL; GOBP_POTASSIUM_ION_TRANSMEMBRANE_TRANSPORT; GOBP_POTASSIUM_ION_TRANSPORT; GOBP_REGULATION_OF_ACTION_POTENTIAL; GOBP_REGULATION_OF_SYNAPTIC_PLASTICITY; GOBP_RESPONSE_TO_CALC…	ACTION POTENTIAL; CELL RESP. CALC ION; CELL RESP. METAL ION; EXCITATORY CHEMICAL SYNAPTIC TRANS.; NERVE DEVELOPMENT; NEURON MATURATION; NEURONAL ACTION POTENTIAL; POTASSIUM ION TRANSMEMBRANE TRANSPORT; POTASSIUM ION TRANSPORT; REG ACTION POTENTIAL; REG SYNAPTIC PLASTICITY; RESP. CALC ION; RESP. METAL ION; TRANS. NERVE IMPULSE	ACTION POTENTIAL [GOBP_ACTION_POTENTIAL; Count=23]; CELL RESP. CALC ION [GOBP_CELLULAR_RESPONSE_TO_CALCIUM_ION; Count=9]; CELL RESP. METAL ION [GOBP_CELLULAR_RESPONSE_TO_METAL_ION; Count=14]; EXCITATORY CHEMICAL SYNAPTIC TRANS. [GOBP_EXCITATORY_CHEMICAL_SYNAPTIC_TRANSMISSION; Count=3]; NERVE DEVELOPMENT [GOBP_NERVE_DEVELOPMENT; Count=10]; NEURON MATURATION [GOBP_NEURON_MATURATION; Count=7]; NEURO…	Hubgene appears in at least one enriched, significant GO term with Count >= 3 module genes	TRUE
Synaptic signaling module	Itsn2	0.767426351	11	GOBP_DEVELOPMENTAL_CELL_GROWTH; GOBP_ENDOSOMAL_TRANSPORT; GOBP_NEURON_PROJECTION_EXTENSION; GOBP_POSITIVE_REGULATION_OF_DEVELOPMENTAL_GROWTH; GOBP_POSITIVE_REGULATION_OF_GROWTH; GOBP_PRESYNAPTIC_ENDOCYTOSIS; GOBP_REGULATION_OF_CELL_MORPHOGENESIS; GOBP_REGULATION_OF_DEVELOPMENTAL_GROWTH; GOBP_SYNAPTIC_VESICLE_CYCLE; GOBP_SYNAPTIC_VESICLE_RECYCLING; GOBP_VESICLE_MEDIATED_TRANSPORT_IN_SYNAPSE	DEVELOPMENTAL CELL GROWTH; ENDOSOMAL TRANSPORT; NEURON PROJECTION EXTENSION; POSITIVE REG DEVELOPMENTAL GROWTH; POSITIVE REG GROWTH; PRESYNAPTIC ENDOCYTOSIS; REG CELL MORPHOGENESIS; REG DEVELOPMENTAL GROWTH; SYNAPTIC VESICLE CYCLE; SYNAPTIC VESICLE RECYCLING; VESICLE MEDIATED TRANSPORT IN SYNAPSE	DEVELOPMENTAL CELL GROWTH [GOBP_DEVELOPMENTAL_CELL_GROWTH; Count=17]; ENDOSOMAL TRANSPORT [GOBP_ENDOSOMAL_TRANSPORT; Count=17]; NEURON PROJECTION EXTENSION [GOBP_NEURON_PROJECTION_EXTENSION; Count=14]; POSITIVE REG DEVELOPMENTAL GROWTH [GOBP_POSITIVE_REGULATION_OF_DEVELOPMENTAL_GROWTH; Count=16]; POSITIVE REG GROWTH [GOBP_POSITIVE_REGULATION_OF_GROWTH; Count=17]; PRESYNAPTIC ENDOCYTOSIS [GOBP_PRE…	Hubgene appears in at least one enriched, significant GO term with Count >= 3 module genes	TRUE
Synaptic signaling module	Mfsd2b	0.767318717	0				Hubgene appears in at least one enriched, significant GO term with Count >= 3 module genes	FALSE
Synaptic signaling module	Lifr	0.767299975	0				Hubgene appears in at least one enriched, significant GO term with Count >= 3 module genes	FALSE
Synaptic signaling module	Slc22a29	0.767273313	0				Hubgene appears in at least one enriched, significant GO term with Count >= 3 module genes	FALSE
Synaptic signaling module	Celsr3	0.76705792	4	GOBP_CELL_CELL_ADHESION_VIA_PLASMA_MEMBRANE_ADHESION_MOLECULES; GOBP_CILIUM_ORGANIZATION; GOBP_HOMOPHILIC_CELL_ADHESION_VIA_PLASMA_MEMBRANE_ADHESION_MOLECULES; GOBP_NEURON_MIGRATION	CELL CELL ADHESION VIA PLASMA MEMBRANE ADHESION MOLECULES; CILIUM ORGANIZATION; HOMOPHILIC CELL ADHESION VIA PLASMA MEMBRANE ADHESION MOLECULES; NEURON MIGRATION	CELL CELL ADHESION VIA PLASMA MEMBRANE ADHESION MOLECULES [GOBP_CELL_CELL_ADHESION_VIA_PLASMA_MEMBRANE_ADHESION_MOLECULES; Count=19]; CILIUM ORGANIZATION [GOBP_CILIUM_ORGANIZATION; Count=22]; HOMOPHILIC CELL ADHESION VIA PLASMA MEMBRANE ADHESION MOLECULES [GOBP_HOMOPHILIC_CELL_ADHESION_VIA_PLASMA_MEMBRANE_ADHESION_MOLECULES; Count=10]; NEURON MIGRATION [GOBP_NEURON_MIGRATION; Count=17]	Hubgene appears in at least one enriched, significant GO term with Count >= 3 module genes	TRUE
Synaptic signaling module	Airn	0.76544255	5	GOBP_EPIGENETIC_PROGRAMMING_OF_GENE_EXPRESSION; GOBP_EPIGENETIC_REGULATION_OF_GENE_EXPRESSION; GOBP_GENOMIC_IMPRINTING; GOBP_HETEROCHROMATIN_FORMATION; GOBP_NEGATIVE_REGULATION_OF_GENE_EXPRESSION_EPIGENETIC	EPIGENETIC PROGRAMMING OF GENE EXPRESSION; EPIGENETIC REG GENE EXPRESSION; GENOMIC IMPRINTING; HETEROCHROMATIN FORMATION; NEGATIVE REG GENE EXPRESSION EPIGENETIC	EPIGENETIC PROGRAMMING OF GENE EXPRESSION [GOBP_EPIGENETIC_PROGRAMMING_OF_GENE_EXPRESSION; Count=7]; EPIGENETIC REG GENE EXPRESSION [GOBP_EPIGENETIC_REGULATION_OF_GENE_EXPRESSION; Count=22]; GENOMIC IMPRINTING [GOBP_GENOMIC_IMPRINTING; Count=5]; HETEROCHROMATIN FORMATION [GOBP_HETEROCHROMATIN_FORMATION; Count=15]; NEGATIVE REG GENE EXPRESSION EPIGENETIC [GOBP_NEGATIVE_REGULATION_OF_GENE_EXPRESSIO…	Hubgene appears in at least one enriched, significant GO term with Count >= 3 module genes	TRUE
Synaptic signaling module	Uggt1	0.765231013	0				Hubgene appears in at least one enriched, significant GO term with Count >= 3 module genes	FALSE
Synaptic signaling module	Cdk12	0.76485386	0				Hubgene appears in at least one enriched, significant GO term with Count >= 3 module genes	FALSE
Synaptic signaling module	Pitpnm3	0.764491705	0				Hubgene appears in at least one enriched, significant GO term with Count >= 3 module genes	FALSE
Synaptic signaling module	Phlpp2	0.764475195	0				Hubgene appears in at least one enriched, significant GO term with Count >= 3 module genes	FALSE
Synaptic signaling module	Lyst	0.764377238	1	GOBP_ENDOSOMAL_TRANSPORT	ENDOSOMAL TRANSPORT	ENDOSOMAL TRANSPORT [GOBP_ENDOSOMAL_TRANSPORT; Count=17]	Hubgene appears in at least one enriched, significant GO term with Count >= 3 module genes	TRUE
Synaptic signaling module	Baz1b	0.763493591	0				Hubgene appears in at least one enriched, significant GO term with Count >= 3 module genes	FALSE
Synaptic signaling module	Nsd3	0.763164014	1	GOBP_METHYLATION	METHYLATION	METHYLATION [GOBP_METHYLATION; Count=15]	Hubgene appears in at least one enriched, significant GO term with Count >= 3 module genes	TRUE
Synaptic signaling module	H2.T24	0.762387976	0				Hubgene appears in at least one enriched, significant GO term with Count >= 3 module genes	FALSE
Synaptic signaling module	Per3	0.761140582	6	GOBP_CIRCADIAN_REGULATION_OF_GENE_EXPRESSION; GOBP_CIRCADIAN_RHYTHM; GOBP_REGULATION_OF_CIRCADIAN_RHYTHM; GOBP_RESPONSE_TO_LIGHT_STIMULUS; GOBP_RESPONSE_TO_RADIATION; GOBP_RHYTHMIC_PROCESS	CIRCADIAN REG GENE EXPRESSION; CIRCADIAN RHYTHM; REG CIRCADIAN RHYTHM; RESP. LIGHT STIMULUS; RESP. RADIATION; RHYTHMIC PROCESS	CIRCADIAN REG GENE EXPRESSION [GOBP_CIRCADIAN_REGULATION_OF_GENE_EXPRESSION; Count=9]; CIRCADIAN RHYTHM [GOBP_CIRCADIAN_RHYTHM; Count=21]; REG CIRCADIAN RHYTHM [GOBP_REGULATION_OF_CIRCADIAN_RHYTHM; Count=10]; RESP. LIGHT STIMULUS [GOBP_RESPONSE_TO_LIGHT_STIMULUS; Count=25]; RESP. RADIATION [GOBP_RESPONSE_TO_RADIATION; Count=30]; RHYTHMIC PROCESS [GOBP_RHYTHMIC_PROCESS; Count=28]	Hubgene appears in at least one enriched, significant GO term with Count >= 3 module genes	TRUE
Synaptic signaling module	Arhgap39	0.761024972	1	GOBP_POSTSYNAPSE_ORGANIZATION	POSTSYNAPSE ORGANIZATION	POSTSYNAPSE ORGANIZATION [GOBP_POSTSYNAPSE_ORGANIZATION; Count=24]	Hubgene appears in at least one enriched, significant GO term with Count >= 3 module genes	TRUE
Synaptic signaling module	Tet3	0.758512957	4	GOBP_EPIGENETIC_PROGRAMMING_OF_GENE_EXPRESSION; GOBP_EPIGENETIC_REGULATION_OF_GENE_EXPRESSION; GOBP_POSITIVE_REGULATION_OF_GENE_EXPRESSION_EPIGENETIC; GOBP_POSITIVE_REGULATION_OF_GENE_EXPRESSION_VIA_CHROMOSOMAL_CPG_ISLAND_DEMETHYLATION	EPIGENETIC PROGRAMMING OF GENE EXPRESSION; EPIGENETIC REG GENE EXPRESSION; POSITIVE REG GENE EXPRESSION EPIGENETIC; POSITIVE REG GENE EXPRESSION VIA CHROMOSOMAL CPG ISLAND DEMETHYLATION	EPIGENETIC PROGRAMMING OF GENE EXPRESSION [GOBP_EPIGENETIC_PROGRAMMING_OF_GENE_EXPRESSION; Count=7]; EPIGENETIC REG GENE EXPRESSION [GOBP_EPIGENETIC_REGULATION_OF_GENE_EXPRESSION; Count=22]; POSITIVE REG GENE EXPRESSION EPIGENETIC [GOBP_POSITIVE_REGULATION_OF_GENE_EXPRESSION_EPIGENETIC; Count=7]; POSITIVE REG GENE EXPRESSION VIA CHROMOSOMAL CPG ISLAND DEMETHYLATION [GOBP_POSITIVE_REGULATION_OF_GE…	Hubgene appears in at least one enriched, significant GO term with Count >= 3 module genes	TRUE
Synaptic signaling module	Nbeal1	0.758460512	0				Hubgene appears in at least one enriched, significant GO term with Count >= 3 module genes	FALSE
Synaptic signaling module	A1bg	0.7577765	0				Hubgene appears in at least one enriched, significant GO term with Count >= 3 module genes	FALSE
Synaptic signaling module	Ptprd	0.755883669	24	GOBP_CELL_CELL_ADHESION_VIA_PLASMA_MEMBRANE_ADHESION_MOLECULES; GOBP_DENDRITE_DEVELOPMENT; GOBP_DENDRITE_MORPHOGENESIS; GOBP_DENDRITIC_SPINE_DEVELOPMENT; GOBP_NEURON_PROJECTION_ORGANIZATION; GOBP_POSITIVE_REGULATION_OF_CELL_PROJECTION_ORGANIZATION; GOBP_POSITIVE_REGULATION_OF_DENDRITIC_SPINE_DEVELOPMENT; GOBP_POSITIVE_REGULATION_OF_NERVOUS_SYSTEM_DEVELOPMENT; GOBP_POSITIVE_REGULATION_OF_NEUROGENE…	CELL CELL ADHESION VIA PLASMA MEMBRANE ADHESION MOLECULES; DENDRITE DEVELOPMENT; DENDRITE MORPHOGENESIS; DENDRITIC SPINE DEVELOPMENT; NEURON PROJECTION ORGANIZATION; POSITIVE REG CELL PROJECTION ORGANIZATION; POSITIVE REG DENDRITIC SPINE DEVELOPMENT; POSITIVE REG NERVOUS SYSTEM DEVELOPMENT; POSITIVE REG NEUROGENESIS; POSITIVE REG NEURON PROJECTION DEVELOPMENT; POSTSYNAPSE ORGANIZATION; POSTSYNAPT…	CELL CELL ADHESION VIA PLASMA MEMBRANE ADHESION MOLECULES [GOBP_CELL_CELL_ADHESION_VIA_PLASMA_MEMBRANE_ADHESION_MOLECULES; Count=19]; DENDRITE DEVELOPMENT [GOBP_DENDRITE_DEVELOPMENT; Count=22]; DENDRITE MORPHOGENESIS [GOBP_DENDRITE_MORPHOGENESIS; Count=14]; DENDRITIC SPINE DEVELOPMENT [GOBP_DENDRITIC_SPINE_DEVELOPMENT; Count=12]; NEURON PROJECTION ORGANIZATION [GOBP_NEURON_PROJECTION_ORGANIZATION…	Hubgene appears in at least one enriched, significant GO term with Count >= 3 module genes	TRUE
Synaptic signaling module	Kcnh7	0.755092099	4	GOBP_CIRCADIAN_RHYTHM; GOBP_POTASSIUM_ION_TRANSMEMBRANE_TRANSPORT; GOBP_POTASSIUM_ION_TRANSPORT; GOBP_RHYTHMIC_PROCESS	CIRCADIAN RHYTHM; POTASSIUM ION TRANSMEMBRANE TRANSPORT; POTASSIUM ION TRANSPORT; RHYTHMIC PROCESS	CIRCADIAN RHYTHM [GOBP_CIRCADIAN_RHYTHM; Count=21]; POTASSIUM ION TRANSMEMBRANE TRANSPORT [GOBP_POTASSIUM_ION_TRANSMEMBRANE_TRANSPORT; Count=16]; POTASSIUM ION TRANSPORT [GOBP_POTASSIUM_ION_TRANSPORT; Count=16]; RHYTHMIC PROCESS [GOBP_RHYTHMIC_PROCESS; Count=28]	Hubgene appears in at least one enriched, significant GO term with Count >= 3 module genes	TRUE
Synaptic signaling module	Ankhd1	0.75505985	0				Hubgene appears in at least one enriched, significant GO term with Count >= 3 module genes	FALSE
Synaptic signaling module	Prkdc	0.754573844	10	GOBP_ANTERIOR_POSTERIOR_PATTERN_SPECIFICATION; GOBP_CIRCADIAN_RHYTHM; GOBP_PEPTIDYL_SERINE_MODIFICATION; GOBP_POSITIVE_REGULATION_OF_DEVELOPMENTAL_GROWTH; GOBP_POSITIVE_REGULATION_OF_GROWTH; GOBP_REGULATION_OF_CELL_MORPHOGENESIS; GOBP_REGULATION_OF_CIRCADIAN_RHYTHM; GOBP_REGULATION_OF_DEVELOPMENTAL_GROWTH; GOBP_RESPONSE_TO_RADIATION; GOBP_RHYTHMIC_PROCESS	ANTERIOR POSTERIOR PATTERN SPECIFICATION; CIRCADIAN RHYTHM; PEPTIDYL SERINE MODIFICATION; POSITIVE REG DEVELOPMENTAL GROWTH; POSITIVE REG GROWTH; REG CELL MORPHOGENESIS; REG CIRCADIAN RHYTHM; REG DEVELOPMENTAL GROWTH; RESP. RADIATION; RHYTHMIC PROCESS	ANTERIOR POSTERIOR PATTERN SPECIFICATION [GOBP_ANTERIOR_POSTERIOR_PATTERN_SPECIFICATION; Count=14]; CIRCADIAN RHYTHM [GOBP_CIRCADIAN_RHYTHM; Count=21]; PEPTIDYL SERINE MODIFICATION [GOBP_PEPTIDYL_SERINE_MODIFICATION; Count=13]; POSITIVE REG DEVELOPMENTAL GROWTH [GOBP_POSITIVE_REGULATION_OF_DEVELOPMENTAL_GROWTH; Count=16]; POSITIVE REG GROWTH [GOBP_POSITIVE_REGULATION_OF_GROWTH; Count=17]; REG CEL…	Hubgene appears in at least one enriched, significant GO term with Count >= 3 module genes	TRUE
Synaptic signaling module	Rbm4b	0.752121262	6	GOBP_CIRCADIAN_REGULATION_OF_GENE_EXPRESSION; GOBP_CIRCADIAN_RHYTHM; GOBP_REGULATION_OF_CIRCADIAN_RHYTHM; GOBP_RESPONSE_TO_LIGHT_STIMULUS; GOBP_RESPONSE_TO_RADIATION; GOBP_RHYTHMIC_PROCESS	CIRCADIAN REG GENE EXPRESSION; CIRCADIAN RHYTHM; REG CIRCADIAN RHYTHM; RESP. LIGHT STIMULUS; RESP. RADIATION; RHYTHMIC PROCESS	CIRCADIAN REG GENE EXPRESSION [GOBP_CIRCADIAN_REGULATION_OF_GENE_EXPRESSION; Count=9]; CIRCADIAN RHYTHM [GOBP_CIRCADIAN_RHYTHM; Count=21]; REG CIRCADIAN RHYTHM [GOBP_REGULATION_OF_CIRCADIAN_RHYTHM; Count=10]; RESP. LIGHT STIMULUS [GOBP_RESPONSE_TO_LIGHT_STIMULUS; Count=25]; RESP. RADIATION [GOBP_RESPONSE_TO_RADIATION; Count=30]; RHYTHMIC PROCESS [GOBP_RHYTHMIC_PROCESS; Count=28]	Hubgene appears in at least one enriched, significant GO term with Count >= 3 module genes	TRUE
Synaptic signaling module	Stxbp5l	0.751923853	10	GOBP_NEUROTRANSMITTER_SECRETION; GOBP_NEUROTRANSMITTER_TRANSPORT; GOBP_REGULATED_EXOCYTOSIS; GOBP_REGULATION_OF_NEUROTRANSMITTER_SECRETION; GOBP_REGULATION_OF_NEUROTRANSMITTER_TRANSPORT; GOBP_REGULATION_OF_SYNAPTIC_VESICLE_EXOCYTOSIS; GOBP_SYNAPTIC_VESICLE_CYCLE; GOBP_SYNAPTIC_VESICLE_EXOCYTOSIS; GOBP_VESICLE_MEDIATED_TRANSPORT_IN_SYNAPSE; GOBP_VESICLE_MEDIATED_TRANSPORT_TO_THE_PLASMA_MEMBRANE	NEUROTRANSMITTER SECRETION; NEUROTRANSMITTER TRANSPORT; REG NEUROTRANSMITTER SECRETION; REG NEUROTRANSMITTER TRANSPORT; REG SYNAPTIC VESICLE EXOCYTOSIS; REGULATED EXOCYTOSIS; SYNAPTIC VESICLE CYCLE; SYNAPTIC VESICLE EXOCYTOSIS; VESICLE MEDIATED TRANSPORT IN SYNAPSE; VESICLE MEDIATED TRANSPORT TO THE PLASMA MEMBRANE	NEUROTRANSMITTER SECRETION [GOBP_NEUROTRANSMITTER_SECRETION; Count=15]; NEUROTRANSMITTER TRANSPORT [GOBP_NEUROTRANSMITTER_TRANSPORT; Count=16]; REG NEUROTRANSMITTER SECRETION [GOBP_REGULATION_OF_NEUROTRANSMITTER_SECRETION; Count=11]; REG NEUROTRANSMITTER TRANSPORT [GOBP_REGULATION_OF_NEUROTRANSMITTER_TRANSPORT; Count=11]; REG SYNAPTIC VESICLE EXOCYTOSIS [GOBP_REGULATION_OF_SYNAPTIC_VESICLE_EXOCYT…	Hubgene appears in at least one enriched, significant GO term with Count >= 3 module genes	TRUE
Synaptic signaling module	Agl	0.751874106	0				Hubgene appears in at least one enriched, significant GO term with Count >= 3 module genes	FALSE
Synaptic signaling module	Arhgef12	0.751771212	0				Hubgene appears in at least one enriched, significant GO term with Count >= 3 module genes	FALSE
Synaptic signaling module	Kcnma1	0.751674251	14	GOBP_ACTION_POTENTIAL; GOBP_ADULT_BEHAVIOR; GOBP_ADULT_LOCOMOTORY_BEHAVIOR; GOBP_CIRCADIAN_RHYTHM; GOBP_LOCOMOTORY_BEHAVIOR; GOBP_NEUROMUSCULAR_PROCESS; GOBP_NEURON_MATURATION; GOBP_NEURONAL_ACTION_POTENTIAL; GOBP_POTASSIUM_ION_TRANSMEMBRANE_TRANSPORT; GOBP_POTASSIUM_ION_TRANSPORT; GOBP_RESPONSE_TO_CALCIUM_ION; GOBP_RESPONSE_TO_METAL_ION; GOBP_RHYTHMIC_PROCESS; GOBP_TRANSMISSION_OF_NERVE_IMPULSE	ACTION POTENTIAL; ADULT BEHAVIOR; ADULT LOCOMOTORY BEHAVIOR; CIRCADIAN RHYTHM; LOCOMOTORY BEHAVIOR; NEUROMUSCULAR PROCESS; NEURON MATURATION; NEURONAL ACTION POTENTIAL; POTASSIUM ION TRANSMEMBRANE TRANSPORT; POTASSIUM ION TRANSPORT; RESP. CALC ION; RESP. METAL ION; RHYTHMIC PROCESS; TRANS. NERVE IMPULSE	ACTION POTENTIAL [GOBP_ACTION_POTENTIAL; Count=23]; ADULT BEHAVIOR [GOBP_ADULT_BEHAVIOR; Count=14]; ADULT LOCOMOTORY BEHAVIOR [GOBP_ADULT_LOCOMOTORY_BEHAVIOR; Count=9]; CIRCADIAN RHYTHM [GOBP_CIRCADIAN_RHYTHM; Count=21]; LOCOMOTORY BEHAVIOR [GOBP_LOCOMOTORY_BEHAVIOR; Count=21]; NEUROMUSCULAR PROCESS [GOBP_NEUROMUSCULAR_PROCESS; Count=18]; NEURON MATURATION [GOBP_NEURON_MATURATION; Count=7]; NEURO…	Hubgene appears in at least one enriched, significant GO term with Count >= 3 module genes	TRUE
Synaptic signaling module	Fhod1	0.750932278	6	GOBP_ESTABLISHMENT_OF_ORGANELLE_LOCALIZATION; GOBP_MICROTUBULE_ORGANIZING_CENTER_LOCALIZATION; GOBP_NUCLEAR_MIGRATION; GOBP_NUCLEUS_LOCALIZATION; GOBP_POSITIVE_REGULATION_OF_CYTOSKELETON_ORGANIZATION; GOBP_REGULATION_OF_SUPRAMOLECULAR_FIBER_ORGANIZATION	ESTABLISHMENT OF ORGANELLE LOCALIZATION; MICROTUBULE ORGANIZING CENTER LOCALIZATION; NUCLEAR MIGRATION; NUCLEUS LOCALIZATION; POSITIVE REG CYTOSKELETON ORGANIZATION; REG SUPRAMOLECULAR FIBER ORGANIZATION	ESTABLISHMENT OF ORGANELLE LOCALIZATION [GOBP_ESTABLISHMENT_OF_ORGANELLE_LOCALIZATION; Count=24]; MICROTUBULE ORGANIZING CENTER LOCALIZATION [GOBP_MICROTUBULE_ORGANIZING_CENTER_LOCALIZATION; Count=5]; NUCLEAR MIGRATION [GOBP_NUCLEAR_MIGRATION; Count=5]; NUCLEUS LOCALIZATION [GOBP_NUCLEUS_LOCALIZATION; Count=7]; POSITIVE REG CYTOSKELETON ORGANIZATION [GOBP_POSITIVE_REGULATION_OF_CYTOSKELETON_ORGAN…	Hubgene appears in at least one enriched, significant GO term with Count >= 3 module genes	TRUE
Synaptic signaling module	BC046251	0.750390871	0				Hubgene appears in at least one enriched, significant GO term with Count >= 3 module genes	FALSE
Synaptic signaling module	Rad54l2	0.749525583	0				Hubgene appears in at least one enriched, significant GO term with Count >= 3 module genes	FALSE
Synaptic signaling module	Kat6a	0.749205375	2	GOBP_BODY_MORPHOGENESIS; GOBP_HEAD_MORPHOGENESIS	BODY MORPHOGENESIS; HEAD MORPHOGENESIS	BODY MORPHOGENESIS [GOBP_BODY_MORPHOGENESIS; Count=7]; HEAD MORPHOGENESIS [GOBP_HEAD_MORPHOGENESIS; Count=6]	Hubgene appears in at least one enriched, significant GO term with Count >= 3 module genes	TRUE
Synaptic signaling module	Mib1	0.748949801	2	GOBP_ANTERIOR_POSTERIOR_PATTERN_SPECIFICATION; GOBP_CENTRAL_NERVOUS_SYSTEM_NEURON_DIFFERENTIATION	ANTERIOR POSTERIOR PATTERN SPECIFICATION; CENTRAL NERVOUS SYSTEM NEURON DIFFERENTIATION	ANTERIOR POSTERIOR PATTERN SPECIFICATION [GOBP_ANTERIOR_POSTERIOR_PATTERN_SPECIFICATION; Count=14]; CENTRAL NERVOUS SYSTEM NEURON DIFFERENTIATION [GOBP_CENTRAL_NERVOUS_SYSTEM_NEURON_DIFFERENTIATION; Count=17]	Hubgene appears in at least one enriched, significant GO term with Count >= 3 module genes	TRUE
Synaptic signaling module	Kcnj6	0.748944938	4	GOBP_INORGANIC_ION_IMPORT_ACROSS_PLASMA_MEMBRANE; GOBP_POTASSIUM_ION_TRANSMEMBRANE_TRANSPORT; GOBP_POTASSIUM_ION_TRANSPORT; GOBP_REGULATION_OF_PRESYNAPTIC_MEMBRANE_POTENTIAL	INORGANIC ION IMPORT ACROSS PLASMA MEMBRANE; POTASSIUM ION TRANSMEMBRANE TRANSPORT; POTASSIUM ION TRANSPORT; REG PRESYNAPTIC MEMBRANE POTENTIAL	INORGANIC ION IMPORT ACROSS PLASMA MEMBRANE [GOBP_INORGANIC_ION_IMPORT_ACROSS_PLASMA_MEMBRANE; Count=11]; POTASSIUM ION TRANSMEMBRANE TRANSPORT [GOBP_POTASSIUM_ION_TRANSMEMBRANE_TRANSPORT; Count=16]; POTASSIUM ION TRANSPORT [GOBP_POTASSIUM_ION_TRANSPORT; Count=16]; REG PRESYNAPTIC MEMBRANE POTENTIAL [GOBP_REGULATION_OF_PRESYNAPTIC_MEMBRANE_POTENTIAL; Count=5]	Hubgene appears in at least one enriched, significant GO term with Count >= 3 module genes	TRUE
Synaptic signaling module	Gatad2b	0.748625317	0				Hubgene appears in at least one enriched, significant GO term with Count >= 3 module genes	FALSE
Synaptic signaling module	LOC129135233	0.748516386	0				Hubgene appears in at least one enriched, significant GO term with Count >= 3 module genes	FALSE
Synaptic signaling module	Ttll4	0.747703422	0				Hubgene appears in at least one enriched, significant GO term with Count >= 3 module genes	FALSE
Synaptic signaling module	Csrnp3	0.747286281	0				Hubgene appears in at least one enriched, significant GO term with Count >= 3 module genes	FALSE
Synaptic signaling module	Onecut2	0.746357792	1	GOBP_CILIUM_ORGANIZATION	CILIUM ORGANIZATION	CILIUM ORGANIZATION [GOBP_CILIUM_ORGANIZATION; Count=22]	Hubgene appears in at least one enriched, significant GO term with Count >= 3 module genes	TRUE
Synaptic signaling module	Zfp704	0.746117488	0				Hubgene appears in at least one enriched, significant GO term with Count >= 3 module genes	FALSE
Synaptic signaling module	Cmah	0.745629413	0				Hubgene appears in at least one enriched, significant GO term with Count >= 3 module genes	FALSE
Synaptic signaling module	Dnhd1	0.745272463	1	GOBP_CILIUM_ORGANIZATION	CILIUM ORGANIZATION	CILIUM ORGANIZATION [GOBP_CILIUM_ORGANIZATION; Count=22]	Hubgene appears in at least one enriched, significant GO term with Count >= 3 module genes	TRUE
Synaptic signaling module	Smarca4	0.745183291	8	GOBP_APPENDAGE_DEVELOPMENT; GOBP_EPIGENETIC_REGULATION_OF_GENE_EXPRESSION; GOBP_FOREBRAIN_DEVELOPMENT; GOBP_HETEROCHROMATIN_FORMATION; GOBP_INTRACELLULAR_GLUCOSE_HOMEOSTASIS; GOBP_NEGATIVE_REGULATION_OF_GENE_EXPRESSION_EPIGENETIC; GOBP_NUCLEAR_RECEPTOR_MEDIATED_SIGNALING_PATHWAY; GOBP_POSITIVE_REGULATION_OF_GENE_EXPRESSION_EPIGENETIC	APPENDAGE DEVELOPMENT; EPIGENETIC REG GENE EXPRESSION; FOREBRAIN DEVELOPMENT; HETEROCHROMATIN FORMATION; INTRACELL GLUCOSE HOMEOSTASIS; NEGATIVE REG GENE EXPRESSION EPIGENETIC; NUCLEAR RECEPTOR MEDIATED SIGNALING PATHWAY; POSITIVE REG GENE EXPRESSION EPIGENETIC	APPENDAGE DEVELOPMENT [GOBP_APPENDAGE_DEVELOPMENT; Count=14]; EPIGENETIC REG GENE EXPRESSION [GOBP_EPIGENETIC_REGULATION_OF_GENE_EXPRESSION; Count=22]; FOREBRAIN DEVELOPMENT [GOBP_FOREBRAIN_DEVELOPMENT; Count=27]; HETEROCHROMATIN FORMATION [GOBP_HETEROCHROMATIN_FORMATION; Count=15]; INTRACELL GLUCOSE HOMEOSTASIS [GOBP_INTRACELLULAR_GLUCOSE_HOMEOSTASIS; Count=13]; NEGATIVE REG GENE EXPRESSION EPIG…	Hubgene appears in at least one enriched, significant GO term with Count >= 3 module genes	TRUE
Synaptic signaling module	Prdm10	0.745026904	1	GOBP_METHYLATION	METHYLATION	METHYLATION [GOBP_METHYLATION; Count=15]	Hubgene appears in at least one enriched, significant GO term with Count >= 3 module genes	TRUE
Synaptic signaling module	Epb41l2	0.744901266	2	GOBP_PROTEIN_LOCALIZATION_TO_CELL_PERIPHERY; GOBP_REGULATION_OF_CELL_MORPHOGENESIS	PROTEIN LOCALIZATION TO CELL PERIPHERY; REG CELL MORPHOGENESIS	PROTEIN LOCALIZATION TO CELL PERIPHERY [GOBP_PROTEIN_LOCALIZATION_TO_CELL_PERIPHERY; Count=23]; REG CELL MORPHOGENESIS [GOBP_REGULATION_OF_CELL_MORPHOGENESIS; Count=16]	Hubgene appears in at least one enriched, significant GO term with Count >= 3 module genes	TRUE
Synaptic signaling module	Ntng2	0.744071964	12	GOBP_CELL_CELL_ADHESION_VIA_PLASMA_MEMBRANE_ADHESION_MOLECULES; GOBP_NEURON_MIGRATION; GOBP_POSTSYNAPSE_ORGANIZATION; GOBP_POSTSYNAPTIC_SPECIALIZATION_ORGANIZATION; GOBP_PRESYNAPSE_ASSEMBLY; GOBP_PRESYNAPSE_ORGANIZATION; GOBP_REGULATION_OF_CELL_JUNCTION_ASSEMBLY; GOBP_REGULATION_OF_CELL_MORPHOGENESIS; GOBP_REGULATION_OF_SYNAPSE_ASSEMBLY; GOBP_REGULATION_OF_SYNAPSE_STRUCTURE_OR_ACTIVITY; GOBP_SYNA…	CELL CELL ADHESION VIA PLASMA MEMBRANE ADHESION MOLECULES; NEURON MIGRATION; POSTSYNAPSE ORGANIZATION; POSTSYNAPTIC SPECIALIZATION ORGANIZATION; PRESYNAPSE ASSEMBLY; PRESYNAPSE ORGANIZATION; REG CELL JUNCTION ASSEMBLY; REG CELL MORPHOGENESIS; REG SYNAPSE ASSEMBLY; REG SYNAPSE STRUCTURE/ACTIVITY; SYNAPSE ASSEMBLY; SYNAPTIC MEMBRANE ADHESION	CELL CELL ADHESION VIA PLASMA MEMBRANE ADHESION MOLECULES [GOBP_CELL_CELL_ADHESION_VIA_PLASMA_MEMBRANE_ADHESION_MOLECULES; Count=19]; NEURON MIGRATION [GOBP_NEURON_MIGRATION; Count=17]; POSTSYNAPSE ORGANIZATION [GOBP_POSTSYNAPSE_ORGANIZATION; Count=24]; POSTSYNAPTIC SPECIALIZATION ORGANIZATION [GOBP_POSTSYNAPTIC_SPECIALIZATION_ORGANIZATION; Count=7]; PRESYNAPSE ASSEMBLY [GOBP_PRESYNAPSE_ASSEMBLY;…	Hubgene appears in at least one enriched, significant GO term with Count >= 3 module genes	TRUE
Synaptic signaling module	Trim43c	0.743455679	0				Hubgene appears in at least one enriched, significant GO term with Count >= 3 module genes	FALSE
Synaptic signaling module	Clec16a	0.742566145	3	GOBP_AUTOPHAGY_OF_MITOCHONDRION; GOBP_ENDOSOMAL_TRANSPORT; GOBP_POSITIVE_REGULATION_OF_PROTEIN_CONTAINING_COMPLEX_DISASSEMBLY	AUTOPHAGY OF MITOCHONDRION; ENDOSOMAL TRANSPORT; POSITIVE REG PROTEIN CONTAINING COMPLEX DISASSEMBLY	AUTOPHAGY OF MITOCHONDRION [GOBP_AUTOPHAGY_OF_MITOCHONDRION; Count=9]; ENDOSOMAL TRANSPORT [GOBP_ENDOSOMAL_TRANSPORT; Count=17]; POSITIVE REG PROTEIN CONTAINING COMPLEX DISASSEMBLY [GOBP_POSITIVE_REGULATION_OF_PROTEIN_CONTAINING_COMPLEX_DISASSEMBLY; Count=5]	Hubgene appears in at least one enriched, significant GO term with Count >= 3 module genes	TRUE
Synaptic signaling module	Rc3h2	0.741360307	2	GOBP_APPENDAGE_DEVELOPMENT; GOBP_POST_EMBRYONIC_DEVELOPMENT	APPENDAGE DEVELOPMENT; POST EMBRYONIC DEVELOPMENT	APPENDAGE DEVELOPMENT [GOBP_APPENDAGE_DEVELOPMENT; Count=14]; POST EMBRYONIC DEVELOPMENT [GOBP_POST_EMBRYONIC_DEVELOPMENT; Count=12]	Hubgene appears in at least one enriched, significant GO term with Count >= 3 module genes	TRUE
Synaptic signaling module	Prpf8	0.7409597	0				Hubgene appears in at least one enriched, significant GO term with Count >= 3 module genes	FALSE
Synaptic signaling module	A930007I19Rik	0.740384806	0				Hubgene appears in at least one enriched, significant GO term with Count >= 3 module genes	FALSE
Synaptic signaling module	Prdm2	0.740227235	0				Hubgene appears in at least one enriched, significant GO term with Count >= 3 module genes	FALSE
Synaptic signaling module	Cpeb2	0.740216403	0				Hubgene appears in at least one enriched, significant GO term with Count >= 3 module genes	FALSE
Synaptic signaling module	Ssh1	0.739233735	8	GOBP_CHEMICAL_SYNAPTIC_TRANSMISSION_POSTSYNAPTIC; GOBP_EXCITATORY_CHEMICAL_SYNAPTIC_TRANSMISSION; GOBP_POSTSYNAPSE_ORGANIZATION; GOBP_REGULATION_OF_NERVOUS_SYSTEM_PROCESS; GOBP_REGULATION_OF_POSTSYNAPTIC_MEMBRANE_POTENTIAL; GOBP_REGULATION_OF_PROTEIN_POLYMERIZATION; GOBP_REGULATION_OF_SUPRAMOLECULAR_FIBER_ORGANIZATION; GOBP_REGULATION_OF_SYNAPTIC_PLASTICITY	CHEMICAL SYNAPTIC TRANS. POSTSYNAPTIC; EXCITATORY CHEMICAL SYNAPTIC TRANS.; POSTSYNAPSE ORGANIZATION; REG NERVOUS SYSTEM PROCESS; REG POSTSYNAPTIC MEMBRANE POTENTIAL; REG PROTEIN POLYMERIZATION; REG SUPRAMOLECULAR FIBER ORGANIZATION; REG SYNAPTIC PLASTICITY	CHEMICAL SYNAPTIC TRANS. POSTSYNAPTIC [GOBP_CHEMICAL_SYNAPTIC_TRANSMISSION_POSTSYNAPTIC; Count=15]; EXCITATORY CHEMICAL SYNAPTIC TRANS. [GOBP_EXCITATORY_CHEMICAL_SYNAPTIC_TRANSMISSION; Count=3]; POSTSYNAPSE ORGANIZATION [GOBP_POSTSYNAPSE_ORGANIZATION; Count=24]; REG NERVOUS SYSTEM PROCESS [GOBP_REGULATION_OF_NERVOUS_SYSTEM_PROCESS; Count=13]; REG POSTSYNAPTIC MEMBRANE POTENTIAL [GOBP_REGULATION_O…	Hubgene appears in at least one enriched, significant GO term with Count >= 3 module genes	TRUE
Synaptic signaling module	Usp9x	0.739062532	18	GOBP_AXON_EXTENSION; GOBP_CILIUM_ORGANIZATION; GOBP_CIRCADIAN_RHYTHM; GOBP_DEVELOPMENTAL_CELL_GROWTH; GOBP_FOREBRAIN_DEVELOPMENT; GOBP_NEURON_MIGRATION; GOBP_NEURON_PROJECTION_EXTENSION; GOBP_PALLIUM_DEVELOPMENT; GOBP_POST_EMBRYONIC_DEVELOPMENT; GOBP_POSTSYNAPSE_ORGANIZATION; GOBP_REGULATION_OF_CELL_JUNCTION_ASSEMBLY; GOBP_REGULATION_OF_CIRCADIAN_RHYTHM; GOBP_REGULATION_OF_POSTSYNAPSE_ORGANIZATIO…	AXON EXTENSION; CILIUM ORGANIZATION; CIRCADIAN RHYTHM; DEVELOPMENTAL CELL GROWTH; FOREBRAIN DEVELOPMENT; NEURON MIGRATION; NEURON PROJECTION EXTENSION; PALLIUM DEVELOPMENT; POST EMBRYONIC DEVELOPMENT; POSTSYNAPSE ORGANIZATION; REG CELL JUNCTION ASSEMBLY; REG CIRCADIAN RHYTHM; REG POSTSYNAPSE ORGANIZATION; REG SYNAPSE ASSEMBLY; REG SYNAPSE STRUCTURE/ACTIVITY; RHYTHMIC PROCESS; SYNAPSE ASSEMBLY; TE…	AXON EXTENSION [GOBP_AXON_EXTENSION; Count=10]; CILIUM ORGANIZATION [GOBP_CILIUM_ORGANIZATION; Count=22]; CIRCADIAN RHYTHM [GOBP_CIRCADIAN_RHYTHM; Count=21]; DEVELOPMENTAL CELL GROWTH [GOBP_DEVELOPMENTAL_CELL_GROWTH; Count=17]; FOREBRAIN DEVELOPMENT [GOBP_FOREBRAIN_DEVELOPMENT; Count=27]; NEURON MIGRATION [GOBP_NEURON_MIGRATION; Count=17]; NEURON PROJECTION EXTENSION [GOBP_NEURON_PROJECTION_EXTEN…	Hubgene appears in at least one enriched, significant GO term with Count >= 3 module genes	TRUE
Synaptic signaling module	Chd8	0.737969543	3	GOBP_NEUROMUSCULAR_PROCESS; GOBP_PREPULSE_INHIBITION; GOBP_STARTLE_RESPONSE	NEUROMUSCULAR PROCESS; PREPULSE INHIBITION; STARTLE RESPONSE	NEUROMUSCULAR PROCESS [GOBP_NEUROMUSCULAR_PROCESS; Count=18]; PREPULSE INHIBITION [GOBP_PREPULSE_INHIBITION; Count=4]; STARTLE RESPONSE [GOBP_STARTLE_RESPONSE; Count=9]	Hubgene appears in at least one enriched, significant GO term with Count >= 3 module genes	TRUE
Synaptic signaling module	Pgm2l1	0.737268518	0				Hubgene appears in at least one enriched, significant GO term with Count >= 3 module genes	FALSE
Synaptic signaling module	Cdr1os	0.73462353	0				Hubgene appears in at least one enriched, significant GO term with Count >= 3 module genes	FALSE
Synaptic signaling module	X4930565N06Rik	0.734005856	0				Hubgene appears in at least one enriched, significant GO term with Count >= 3 module genes	FALSE
Synaptic signaling module	Slc7a14	0.733659236	0				Hubgene appears in at least one enriched, significant GO term with Count >= 3 module genes	FALSE
Synaptic signaling module	Mamld1	0.732060482	0				Hubgene appears in at least one enriched, significant GO term with Count >= 3 module genes	FALSE
Synaptic signaling module	Pcdh15	0.730033694	13	GOBP_ADULT_BEHAVIOR; GOBP_ADULT_LOCOMOTORY_BEHAVIOR; GOBP_CELL_CELL_ADHESION_VIA_PLASMA_MEMBRANE_ADHESION_MOLECULES; GOBP_CILIUM_ORGANIZATION; GOBP_DETECTION_OF_EXTERNAL_STIMULUS; GOBP_HOMOPHILIC_CELL_ADHESION_VIA_PLASMA_MEMBRANE_ADHESION_MOLECULES; GOBP_LOCOMOTORY_BEHAVIOR; GOBP_NEUROMUSCULAR_PROCESS; GOBP_NON_MOTILE_CILIUM_ASSEMBLY; GOBP_RESPONSE_TO_CALCIUM_ION; GOBP_RESPONSE_TO_METAL_ION; GOBP…	ADULT BEHAVIOR; ADULT LOCOMOTORY BEHAVIOR; CELL CELL ADHESION VIA PLASMA MEMBRANE ADHESION MOLECULES; CILIUM ORGANIZATION; DETECTION OF EXTERNAL STIMULUS; HOMOPHILIC CELL ADHESION VIA PLASMA MEMBRANE ADHESION MOLECULES; LOCOMOTORY BEHAVIOR; NEUROMUSCULAR PROCESS; NON MOTILE CILIUM ASSEMBLY; RESP. CALC ION; RESP. METAL ION; SENSORY PERCEPTION OF LIGHT STIMULUS; STARTLE RESPONSE	ADULT BEHAVIOR [GOBP_ADULT_BEHAVIOR; Count=14]; ADULT LOCOMOTORY BEHAVIOR [GOBP_ADULT_LOCOMOTORY_BEHAVIOR; Count=9]; CELL CELL ADHESION VIA PLASMA MEMBRANE ADHESION MOLECULES [GOBP_CELL_CELL_ADHESION_VIA_PLASMA_MEMBRANE_ADHESION_MOLECULES; Count=19]; CILIUM ORGANIZATION [GOBP_CILIUM_ORGANIZATION; Count=22]; DETECTION OF EXTERNAL STIMULUS [GOBP_DETECTION_OF_EXTERNAL_STIMULUS; Count=14]; HOMOPHILIC…	Hubgene appears in at least one enriched, significant GO term with Count >= 3 module genes	TRUE
Synaptic signaling module	Tasor	0.729990079	4	GOBP_ANTERIOR_POSTERIOR_PATTERN_SPECIFICATION; GOBP_EPIGENETIC_REGULATION_OF_GENE_EXPRESSION; GOBP_HETEROCHROMATIN_FORMATION; GOBP_NEGATIVE_REGULATION_OF_GENE_EXPRESSION_EPIGENETIC	ANTERIOR POSTERIOR PATTERN SPECIFICATION; EPIGENETIC REG GENE EXPRESSION; HETEROCHROMATIN FORMATION; NEGATIVE REG GENE EXPRESSION EPIGENETIC	ANTERIOR POSTERIOR PATTERN SPECIFICATION [GOBP_ANTERIOR_POSTERIOR_PATTERN_SPECIFICATION; Count=14]; EPIGENETIC REG GENE EXPRESSION [GOBP_EPIGENETIC_REGULATION_OF_GENE_EXPRESSION; Count=22]; HETEROCHROMATIN FORMATION [GOBP_HETEROCHROMATIN_FORMATION; Count=15]; NEGATIVE REG GENE EXPRESSION EPIGENETIC [GOBP_NEGATIVE_REGULATION_OF_GENE_EXPRESSION_EPIGENETIC; Count=16]	Hubgene appears in at least one enriched, significant GO term with Count >= 3 module genes	TRUE
Synaptic signaling module	Sbsn	0.729535976	0				Hubgene appears in at least one enriched, significant GO term with Count >= 3 module genes	FALSE
Synaptic signaling module	Hmcn1	0.729391097	2	GOBP_CELL_CELL_ADHESION_VIA_PLASMA_MEMBRANE_ADHESION_MOLECULES; GOBP_HOMOPHILIC_CELL_ADHESION_VIA_PLASMA_MEMBRANE_ADHESION_MOLECULES	CELL CELL ADHESION VIA PLASMA MEMBRANE ADHESION MOLECULES; HOMOPHILIC CELL ADHESION VIA PLASMA MEMBRANE ADHESION MOLECULES	CELL CELL ADHESION VIA PLASMA MEMBRANE ADHESION MOLECULES [GOBP_CELL_CELL_ADHESION_VIA_PLASMA_MEMBRANE_ADHESION_MOLECULES; Count=19]; HOMOPHILIC CELL ADHESION VIA PLASMA MEMBRANE ADHESION MOLECULES [GOBP_HOMOPHILIC_CELL_ADHESION_VIA_PLASMA_MEMBRANE_ADHESION_MOLECULES; Count=10]	Hubgene appears in at least one enriched, significant GO term with Count >= 3 module genes	TRUE
Synaptic signaling module	Gabrb1	0.728722584	5	GOBP_CENTRAL_NERVOUS_SYSTEM_NEURON_DEVELOPMENT; GOBP_CENTRAL_NERVOUS_SYSTEM_NEURON_DIFFERENTIATION; GOBP_REGULATION_OF_POSTSYNAPTIC_MEMBRANE_POTENTIAL; GOBP_REGULATION_OF_PRESYNAPTIC_MEMBRANE_POTENTIAL; GOBP_RHYTHMIC_PROCESS	CENTRAL NERVOUS SYSTEM NEURON DEVELOPMENT; CENTRAL NERVOUS SYSTEM NEURON DIFFERENTIATION; REG POSTSYNAPTIC MEMBRANE POTENTIAL; REG PRESYNAPTIC MEMBRANE POTENTIAL; RHYTHMIC PROCESS	CENTRAL NERVOUS SYSTEM NEURON DEVELOPMENT [GOBP_CENTRAL_NERVOUS_SYSTEM_NEURON_DEVELOPMENT; Count=9]; CENTRAL NERVOUS SYSTEM NEURON DIFFERENTIATION [GOBP_CENTRAL_NERVOUS_SYSTEM_NEURON_DIFFERENTIATION; Count=17]; REG POSTSYNAPTIC MEMBRANE POTENTIAL [GOBP_REGULATION_OF_POSTSYNAPTIC_MEMBRANE_POTENTIAL; Count=18]; REG PRESYNAPTIC MEMBRANE POTENTIAL [GOBP_REGULATION_OF_PRESYNAPTIC_MEMBRANE_POTENTIAL; C…	Hubgene appears in at least one enriched, significant GO term with Count >= 3 module genes	TRUE
Synaptic signaling module	Pdzd2	0.728688208	0				Hubgene appears in at least one enriched, significant GO term with Count >= 3 module genes	FALSE
Synaptic signaling module	Gfm2	0.728632765	0				Hubgene appears in at least one enriched, significant GO term with Count >= 3 module genes	FALSE
Synaptic signaling module	Glra1	0.727619738	16	GOBP_ACTION_POTENTIAL; GOBP_ADULT_BEHAVIOR; GOBP_ADULT_LOCOMOTORY_BEHAVIOR; GOBP_CELLULAR_RESPONSE_TO_METAL_ION; GOBP_CHEMICAL_SYNAPTIC_TRANSMISSION_POSTSYNAPTIC; GOBP_INHIBITORY_POSTSYNAPTIC_POTENTIAL; GOBP_LOCOMOTORY_BEHAVIOR; GOBP_NEUROMUSCULAR_PROCESS; GOBP_NEURONAL_ACTION_POTENTIAL; GOBP_REGULATION_OF_NERVOUS_SYSTEM_PROCESS; GOBP_REGULATION_OF_POSTSYNAPTIC_MEMBRANE_POTENTIAL; GOBP_REGULATION…	ACTION POTENTIAL; ADULT BEHAVIOR; ADULT LOCOMOTORY BEHAVIOR; CELL RESP. METAL ION; CHEMICAL SYNAPTIC TRANS. POSTSYNAPTIC; INHIBITORY POSTSYNAPTIC POTENTIAL; LOCOMOTORY BEHAVIOR; NEUROMUSCULAR PROCESS; NEURONAL ACTION POTENTIAL; REG NERVOUS SYSTEM PROCESS; REG POSTSYNAPTIC MEMBRANE POTENTIAL; REG PRESYNAPTIC MEMBRANE POTENTIAL; RESP. METAL ION; SENSORY PERCEPTION OF LIGHT STIMULUS; STARTLE RESPONS…	ACTION POTENTIAL [GOBP_ACTION_POTENTIAL; Count=23]; ADULT BEHAVIOR [GOBP_ADULT_BEHAVIOR; Count=14]; ADULT LOCOMOTORY BEHAVIOR [GOBP_ADULT_LOCOMOTORY_BEHAVIOR; Count=9]; CELL RESP. METAL ION [GOBP_CELLULAR_RESPONSE_TO_METAL_ION; Count=14]; CHEMICAL SYNAPTIC TRANS. POSTSYNAPTIC [GOBP_CHEMICAL_SYNAPTIC_TRANSMISSION_POSTSYNAPTIC; Count=15]; INHIBITORY POSTSYNAPTIC POTENTIAL [GOBP_INHIBITORY_POSTSYNAP…	Hubgene appears in at least one enriched, significant GO term with Count >= 3 module genes	TRUE
Synaptic signaling module	Acvr2b	0.727067478	2	GOBP_ANTERIOR_POSTERIOR_PATTERN_SPECIFICATION; GOBP_POST_EMBRYONIC_DEVELOPMENT	ANTERIOR POSTERIOR PATTERN SPECIFICATION; POST EMBRYONIC DEVELOPMENT	ANTERIOR POSTERIOR PATTERN SPECIFICATION [GOBP_ANTERIOR_POSTERIOR_PATTERN_SPECIFICATION; Count=14]; POST EMBRYONIC DEVELOPMENT [GOBP_POST_EMBRYONIC_DEVELOPMENT; Count=12]	Hubgene appears in at least one enriched, significant GO term with Count >= 3 module genes	TRUE
Synaptic signaling module	Kcnh5	0.727050988	2	GOBP_POTASSIUM_ION_TRANSMEMBRANE_TRANSPORT; GOBP_POTASSIUM_ION_TRANSPORT	POTASSIUM ION TRANSMEMBRANE TRANSPORT; POTASSIUM ION TRANSPORT	POTASSIUM ION TRANSMEMBRANE TRANSPORT [GOBP_POTASSIUM_ION_TRANSMEMBRANE_TRANSPORT; Count=16]; POTASSIUM ION TRANSPORT [GOBP_POTASSIUM_ION_TRANSPORT; Count=16]	Hubgene appears in at least one enriched, significant GO term with Count >= 3 module genes	TRUE
Synaptic signaling module	Rnft2	0.726730958	0				Hubgene appears in at least one enriched, significant GO term with Count >= 3 module genes	FALSE
Synaptic signaling module	Tet1	0.726372983	6	GOBP_DENDRITE_DEVELOPMENT; GOBP_DENDRITE_MORPHOGENESIS; GOBP_EPIGENETIC_PROGRAMMING_OF_GENE_EXPRESSION; GOBP_EPIGENETIC_REGULATION_OF_GENE_EXPRESSION; GOBP_POSITIVE_REGULATION_OF_GENE_EXPRESSION_EPIGENETIC; GOBP_POSITIVE_REGULATION_OF_GENE_EXPRESSION_VIA_CHROMOSOMAL_CPG_ISLAND_DEMETHYLATION	DENDRITE DEVELOPMENT; DENDRITE MORPHOGENESIS; EPIGENETIC PROGRAMMING OF GENE EXPRESSION; EPIGENETIC REG GENE EXPRESSION; POSITIVE REG GENE EXPRESSION EPIGENETIC; POSITIVE REG GENE EXPRESSION VIA CHROMOSOMAL CPG ISLAND DEMETHYLATION	DENDRITE DEVELOPMENT [GOBP_DENDRITE_DEVELOPMENT; Count=22]; DENDRITE MORPHOGENESIS [GOBP_DENDRITE_MORPHOGENESIS; Count=14]; EPIGENETIC PROGRAMMING OF GENE EXPRESSION [GOBP_EPIGENETIC_PROGRAMMING_OF_GENE_EXPRESSION; Count=7]; EPIGENETIC REG GENE EXPRESSION [GOBP_EPIGENETIC_REGULATION_OF_GENE_EXPRESSION; Count=22]; POSITIVE REG GENE EXPRESSION EPIGENETIC [GOBP_POSITIVE_REGULATION_OF_GENE_EXPRESSION…	Hubgene appears in at least one enriched, significant GO term with Count >= 3 module genes	TRUE
Synaptic signaling module	Gm16041	0.726353208	0				Hubgene appears in at least one enriched, significant GO term with Count >= 3 module genes	FALSE
Synaptic signaling module	Glb1l	0.726003874	0				Hubgene appears in at least one enriched, significant GO term with Count >= 3 module genes	FALSE
Synaptic signaling module	Klhl18	0.725919883	0				Hubgene appears in at least one enriched, significant GO term with Count >= 3 module genes	FALSE
Synaptic signaling module	Tmem131	0.725440811	0				Hubgene appears in at least one enriched, significant GO term with Count >= 3 module genes	FALSE
Synaptic signaling module	Purg	0.724232845	0				Hubgene appears in at least one enriched, significant GO term with Count >= 3 module genes	FALSE
Synaptic signaling module	Vldlr	0.72370146	8	GOBP_DENDRITE_DEVELOPMENT; GOBP_DENDRITE_MORPHOGENESIS; GOBP_POSITIVE_REGULATION_OF_CELL_PROJECTION_ORGANIZATION; GOBP_POSITIVE_REGULATION_OF_NEURON_PROJECTION_DEVELOPMENT; GOBP_REGULATION_OF_CELL_JUNCTION_ASSEMBLY; GOBP_REGULATION_OF_SYNAPSE_ASSEMBLY; GOBP_REGULATION_OF_SYNAPSE_STRUCTURE_OR_ACTIVITY; GOBP_SYNAPSE_ASSEMBLY	DENDRITE DEVELOPMENT; DENDRITE MORPHOGENESIS; POSITIVE REG CELL PROJECTION ORGANIZATION; POSITIVE REG NEURON PROJECTION DEVELOPMENT; REG CELL JUNCTION ASSEMBLY; REG SYNAPSE ASSEMBLY; REG SYNAPSE STRUCTURE/ACTIVITY; SYNAPSE ASSEMBLY	DENDRITE DEVELOPMENT [GOBP_DENDRITE_DEVELOPMENT; Count=22]; DENDRITE MORPHOGENESIS [GOBP_DENDRITE_MORPHOGENESIS; Count=14]; POSITIVE REG CELL PROJECTION ORGANIZATION [GOBP_POSITIVE_REGULATION_OF_CELL_PROJECTION_ORGANIZATION; Count=29]; POSITIVE REG NEURON PROJECTION DEVELOPMENT [GOBP_POSITIVE_REGULATION_OF_NEURON_PROJECTION_DEVELOPMENT; Count=19]; REG CELL JUNCTION ASSEMBLY [GOBP_REGULATION_OF_CE…	Hubgene appears in at least one enriched, significant GO term with Count >= 3 module genes	TRUE
Synaptic signaling module	Ankrd53	0.723427002	6	GOBP_ESTABLISHMENT_OF_ORGANELLE_LOCALIZATION; GOBP_POSITIVE_REGULATION_OF_CYTOSKELETON_ORGANIZATION; GOBP_POSITIVE_REGULATION_OF_MICROTUBULE_POLYMERIZATION; GOBP_POSITIVE_REGULATION_OF_MICROTUBULE_POLYMERIZATION_OR_DEPOLYMERIZATION; GOBP_REGULATION_OF_PROTEIN_POLYMERIZATION; GOBP_REGULATION_OF_SUPRAMOLECULAR_FIBER_ORGANIZATION	ESTABLISHMENT OF ORGANELLE LOCALIZATION; POSITIVE REG CYTOSKELETON ORGANIZATION; POSITIVE REG MICROTUBULE POLYMERIZATION; POSITIVE REG MICROTUBULE POLYMERIZATION/DEPOLYMERIZATION; REG PROTEIN POLYMERIZATION; REG SUPRAMOLECULAR FIBER ORGANIZATION	ESTABLISHMENT OF ORGANELLE LOCALIZATION [GOBP_ESTABLISHMENT_OF_ORGANELLE_LOCALIZATION; Count=24]; POSITIVE REG CYTOSKELETON ORGANIZATION [GOBP_POSITIVE_REGULATION_OF_CYTOSKELETON_ORGANIZATION; Count=13]; POSITIVE REG MICROTUBULE POLYMERIZATION [GOBP_POSITIVE_REGULATION_OF_MICROTUBULE_POLYMERIZATION; Count=5]; POSITIVE REG MICROTUBULE POLYMERIZATION/DEPOLYMERIZATION [GOBP_POSITIVE_REGULATION_OF_MI…	Hubgene appears in at least one enriched, significant GO term with Count >= 3 module genes	TRUE
Synaptic signaling module	Stam2	0.723216843	0				Hubgene appears in at least one enriched, significant GO term with Count >= 3 module genes	FALSE
Synaptic signaling module	Tcf4	0.721652408	0				Hubgene appears in at least one enriched, significant GO term with Count >= 3 module genes	FALSE
Synaptic signaling module	Rfx1	0.720972265	0				Hubgene appears in at least one enriched, significant GO term with Count >= 3 module genes	FALSE
Synaptic signaling module	Zdbf2	0.720898826	3	GOBP_EPIGENETIC_PROGRAMMING_OF_GENE_EXPRESSION; GOBP_EPIGENETIC_REGULATION_OF_GENE_EXPRESSION; GOBP_GENOMIC_IMPRINTING	EPIGENETIC PROGRAMMING OF GENE EXPRESSION; EPIGENETIC REG GENE EXPRESSION; GENOMIC IMPRINTING	EPIGENETIC PROGRAMMING OF GENE EXPRESSION [GOBP_EPIGENETIC_PROGRAMMING_OF_GENE_EXPRESSION; Count=7]; EPIGENETIC REG GENE EXPRESSION [GOBP_EPIGENETIC_REGULATION_OF_GENE_EXPRESSION; Count=22]; GENOMIC IMPRINTING [GOBP_GENOMIC_IMPRINTING; Count=5]	Hubgene appears in at least one enriched, significant GO term with Count >= 3 module genes	TRUE
Synaptic signaling module	Ftx	0.720819892	6	GOBP_CAMERA_TYPE_EYE_MORPHOGENESIS; GOBP_EPIGENETIC_REGULATION_OF_GENE_EXPRESSION; GOBP_HETEROCHROMATIN_FORMATION; GOBP_NEGATIVE_REGULATION_OF_GENE_EXPRESSION_EPIGENETIC; GOBP_POSITIVE_REGULATION_OF_GENE_EXPRESSION_EPIGENETIC; GOBP_POSITIVE_REGULATION_OF_GENE_EXPRESSION_VIA_CHROMOSOMAL_CPG_ISLAND_DEMETHYLATION	CAMERA TYPE EYE MORPHOGENESIS; EPIGENETIC REG GENE EXPRESSION; HETEROCHROMATIN FORMATION; NEGATIVE REG GENE EXPRESSION EPIGENETIC; POSITIVE REG GENE EXPRESSION EPIGENETIC; POSITIVE REG GENE EXPRESSION VIA CHROMOSOMAL CPG ISLAND DEMETHYLATION	CAMERA TYPE EYE MORPHOGENESIS [GOBP_CAMERA_TYPE_EYE_MORPHOGENESIS; Count=11]; EPIGENETIC REG GENE EXPRESSION [GOBP_EPIGENETIC_REGULATION_OF_GENE_EXPRESSION; Count=22]; HETEROCHROMATIN FORMATION [GOBP_HETEROCHROMATIN_FORMATION; Count=15]; NEGATIVE REG GENE EXPRESSION EPIGENETIC [GOBP_NEGATIVE_REGULATION_OF_GENE_EXPRESSION_EPIGENETIC; Count=16]; POSITIVE REG GENE EXPRESSION EPIGENETIC [GOBP_POSITIV…	Hubgene appears in at least one enriched, significant GO term with Count >= 3 module genes	TRUE
Synaptic signaling module	Jmy	0.720523346	0				Hubgene appears in at least one enriched, significant GO term with Count >= 3 module genes	FALSE
Synaptic signaling module	A330076H08Rik	0.720117516	0				Hubgene appears in at least one enriched, significant GO term with Count >= 3 module genes	FALSE
Synaptic signaling module	Klhl34	0.719940903	0				Hubgene appears in at least one enriched, significant GO term with Count >= 3 module genes	FALSE
Synaptic signaling module	Gm1043	0.718881115	0				Hubgene appears in at least one enriched, significant GO term with Count >= 3 module genes	FALSE
Synaptic signaling module	Afdn	0.718432353	35	GOBP_CELL_JUNCTION_MAINTENANCE; GOBP_CELLULAR_COMPONENT_MAINTENANCE; GOBP_CEREBRAL_CORTEX_DEVELOPMENT; GOBP_CHEMICAL_SYNAPTIC_TRANSMISSION_POSTSYNAPTIC; GOBP_DENDRITE_DEVELOPMENT; GOBP_DENDRITE_MORPHOGENESIS; GOBP_DENDRITIC_SPINE_DEVELOPMENT; GOBP_DEVELOPMENTAL_CELL_GROWTH; GOBP_FOREBRAIN_DEVELOPMENT; GOBP_NEURON_PROJECTION_EXTENSION; GOBP_NEURON_PROJECTION_ORGANIZATION; GOBP_PALLIUM_DEVELOPMENT;…	CELL COMPONENT MAINTENANCE; CELL JUNCTION MAINTENANCE; CEREBRAL CORTEX DEVELOPMENT; CHEMICAL SYNAPTIC TRANS. POSTSYNAPTIC; DENDRITE DEVELOPMENT; DENDRITE MORPHOGENESIS; DENDRITIC SPINE DEVELOPMENT; DEVELOPMENTAL CELL GROWTH; FOREBRAIN DEVELOPMENT; NEURON PROJECTION EXTENSION; NEURON PROJECTION ORGANIZATION; PALLIUM DEVELOPMENT; POSITIVE REG CELL PROJECTION ORGANIZATION; POSITIVE REG DENDRITIC SPI…	CELL COMPONENT MAINTENANCE [GOBP_CELLULAR_COMPONENT_MAINTENANCE; Count=9]; CELL JUNCTION MAINTENANCE [GOBP_CELL_JUNCTION_MAINTENANCE; Count=7]; CEREBRAL CORTEX DEVELOPMENT [GOBP_CEREBRAL_CORTEX_DEVELOPMENT; Count=10]; CHEMICAL SYNAPTIC TRANS. POSTSYNAPTIC [GOBP_CHEMICAL_SYNAPTIC_TRANSMISSION_POSTSYNAPTIC; Count=15]; DENDRITE DEVELOPMENT [GOBP_DENDRITE_DEVELOPMENT; Count=22]; DENDRITE MORPHOGENESI…	Hubgene appears in at least one enriched, significant GO term with Count >= 3 module genes	TRUE
Synaptic signaling module	Gpatch8	0.717865946	0				Hubgene appears in at least one enriched, significant GO term with Count >= 3 module genes	FALSE
Synaptic signaling module	B130055M24Rik	0.717565346	0				Hubgene appears in at least one enriched, significant GO term with Count >= 3 module genes	FALSE
Synaptic signaling module	Dido1	0.716150524	0				Hubgene appears in at least one enriched, significant GO term with Count >= 3 module genes	FALSE
Synaptic signaling module	Trp53bp1	0.71469583	1	GOBP_RESPONSE_TO_RADIATION	RESP. RADIATION	RESP. RADIATION [GOBP_RESPONSE_TO_RADIATION; Count=30]	Hubgene appears in at least one enriched, significant GO term with Count >= 3 module genes	TRUE
Synaptic signaling module	Ift140	0.714295906	6	GOBP_APPENDAGE_DEVELOPMENT; GOBP_CILIUM_ORGANIZATION; GOBP_CYTOSKELETON_DEPENDENT_INTRACELLULAR_TRANSPORT; GOBP_MICROTUBULE_BASED_TRANSPORT; GOBP_NON_MOTILE_CILIUM_ASSEMBLY; GOBP_PROTEIN_CONTAINING_COMPLEX_LOCALIZATION	APPENDAGE DEVELOPMENT; CILIUM ORGANIZATION; CYTOSKELETON DEPENDENT INTRACELL TRANSPORT; MICROTUBULE BASED TRANSPORT; NON MOTILE CILIUM ASSEMBLY; PROTEIN CONTAINING COMPLEX LOCALIZATION	APPENDAGE DEVELOPMENT [GOBP_APPENDAGE_DEVELOPMENT; Count=14]; CILIUM ORGANIZATION [GOBP_CILIUM_ORGANIZATION; Count=22]; CYTOSKELETON DEPENDENT INTRACELL TRANSPORT [GOBP_CYTOSKELETON_DEPENDENT_INTRACELLULAR_TRANSPORT; Count=19]; MICROTUBULE BASED TRANSPORT [GOBP_MICROTUBULE_BASED_TRANSPORT; Count=19]; NON MOTILE CILIUM ASSEMBLY [GOBP_NON_MOTILE_CILIUM_ASSEMBLY; Count=7]; PROTEIN CONTAINING COMPLEX…	Hubgene appears in at least one enriched, significant GO term with Count >= 3 module genes	TRUE
Synaptic signaling module	Sdk2	0.713950428	4	GOBP_CAMERA_TYPE_EYE_MORPHOGENESIS; GOBP_CELL_CELL_ADHESION_VIA_PLASMA_MEMBRANE_ADHESION_MOLECULES; GOBP_HOMOPHILIC_CELL_ADHESION_VIA_PLASMA_MEMBRANE_ADHESION_MOLECULES; GOBP_SYNAPSE_ASSEMBLY	CAMERA TYPE EYE MORPHOGENESIS; CELL CELL ADHESION VIA PLASMA MEMBRANE ADHESION MOLECULES; HOMOPHILIC CELL ADHESION VIA PLASMA MEMBRANE ADHESION MOLECULES; SYNAPSE ASSEMBLY	CAMERA TYPE EYE MORPHOGENESIS [GOBP_CAMERA_TYPE_EYE_MORPHOGENESIS; Count=11]; CELL CELL ADHESION VIA PLASMA MEMBRANE ADHESION MOLECULES [GOBP_CELL_CELL_ADHESION_VIA_PLASMA_MEMBRANE_ADHESION_MOLECULES; Count=19]; HOMOPHILIC CELL ADHESION VIA PLASMA MEMBRANE ADHESION MOLECULES [GOBP_HOMOPHILIC_CELL_ADHESION_VIA_PLASMA_MEMBRANE_ADHESION_MOLECULES; Count=10]; SYNAPSE ASSEMBLY [GOBP_SYNAPSE_ASSEMBLY; …	Hubgene appears in at least one enriched, significant GO term with Count >= 3 module genes	TRUE
Synaptic signaling module	Amer2	0.713233644	0				Hubgene appears in at least one enriched, significant GO term with Count >= 3 module genes	FALSE
Synaptic signaling module	Pcdhb16	0.713216418	0				Hubgene appears in at least one enriched, significant GO term with Count >= 3 module genes	FALSE
Synaptic signaling module	Heatr5b	0.713146935	1	GOBP_ENDOSOMAL_TRANSPORT	ENDOSOMAL TRANSPORT	ENDOSOMAL TRANSPORT [GOBP_ENDOSOMAL_TRANSPORT; Count=17]	Hubgene appears in at least one enriched, significant GO term with Count >= 3 module genes	TRUE
Synaptic signaling module	Tub	0.712761365	5	GOBP_CILIUM_ORGANIZATION; GOBP_CYTOSKELETON_DEPENDENT_INTRACELLULAR_TRANSPORT; GOBP_MICROTUBULE_BASED_TRANSPORT; GOBP_PROTEIN_CONTAINING_COMPLEX_LOCALIZATION; GOBP_PROTEIN_LOCALIZATION_TO_CELL_PERIPHERY	CILIUM ORGANIZATION; CYTOSKELETON DEPENDENT INTRACELL TRANSPORT; MICROTUBULE BASED TRANSPORT; PROTEIN CONTAINING COMPLEX LOCALIZATION; PROTEIN LOCALIZATION TO CELL PERIPHERY	CILIUM ORGANIZATION [GOBP_CILIUM_ORGANIZATION; Count=22]; CYTOSKELETON DEPENDENT INTRACELL TRANSPORT [GOBP_CYTOSKELETON_DEPENDENT_INTRACELLULAR_TRANSPORT; Count=19]; MICROTUBULE BASED TRANSPORT [GOBP_MICROTUBULE_BASED_TRANSPORT; Count=19]; PROTEIN CONTAINING COMPLEX LOCALIZATION [GOBP_PROTEIN_CONTAINING_COMPLEX_LOCALIZATION; Count=17]; PROTEIN LOCALIZATION TO CELL PERIPHERY [GOBP_PROTEIN_LOCALIZA…	Hubgene appears in at least one enriched, significant GO term with Count >= 3 module genes	TRUE
Synaptic signaling module	Nopchap1	0.709868702	0				Hubgene appears in at least one enriched, significant GO term with Count >= 3 module genes	FALSE
Synaptic signaling module	Mylk	0.70970208	9	GOBP_CELLULAR_RESPONSE_TO_CALCIUM_ION; GOBP_CELLULAR_RESPONSE_TO_METAL_ION; GOBP_PROTEIN_CONTAINING_COMPLEX_LOCALIZATION; GOBP_PROTEIN_LOCALIZATION_TO_CELL_JUNCTION; GOBP_PROTEIN_LOCALIZATION_TO_CELL_PERIPHERY; GOBP_PROTEIN_LOCALIZATION_TO_SYNAPSE; GOBP_RESPONSE_TO_CALCIUM_ION; GOBP_RESPONSE_TO_METAL_ION; GOBP_VESICLE_MEDIATED_TRANSPORT_TO_THE_PLASMA_MEMBRANE	CELL RESP. CALC ION; CELL RESP. METAL ION; PROTEIN CONTAINING COMPLEX LOCALIZATION; PROTEIN LOCALIZATION TO CELL JUNCTION; PROTEIN LOCALIZATION TO CELL PERIPHERY; PROTEIN LOCALIZATION TO SYNAPSE; RESP. CALC ION; RESP. METAL ION; VESICLE MEDIATED TRANSPORT TO THE PLASMA MEMBRANE	CELL RESP. CALC ION [GOBP_CELLULAR_RESPONSE_TO_CALCIUM_ION; Count=9]; CELL RESP. METAL ION [GOBP_CELLULAR_RESPONSE_TO_METAL_ION; Count=14]; PROTEIN CONTAINING COMPLEX LOCALIZATION [GOBP_PROTEIN_CONTAINING_COMPLEX_LOCALIZATION; Count=17]; PROTEIN LOCALIZATION TO CELL JUNCTION [GOBP_PROTEIN_LOCALIZATION_TO_CELL_JUNCTION; Count=11]; PROTEIN LOCALIZATION TO CELL PERIPHERY [GOBP_PROTEIN_LOCALIZATION_T…	Hubgene appears in at least one enriched, significant GO term with Count >= 3 module genes	TRUE
Synaptic signaling module	Polq	0.709367779	0				Hubgene appears in at least one enriched, significant GO term with Count >= 3 module genes	FALSE
Synaptic signaling module	Prr14l	0.708875774	0				Hubgene appears in at least one enriched, significant GO term with Count >= 3 module genes	FALSE
Synaptic signaling module	Foxj2	0.708177075	0				Hubgene appears in at least one enriched, significant GO term with Count >= 3 module genes	FALSE
Synaptic signaling module	Erich6	0.707700158	0				Hubgene appears in at least one enriched, significant GO term with Count >= 3 module genes	FALSE
Synaptic signaling module	Ttll3	0.707550365	1	GOBP_CILIUM_ORGANIZATION	CILIUM ORGANIZATION	CILIUM ORGANIZATION [GOBP_CILIUM_ORGANIZATION; Count=22]	Hubgene appears in at least one enriched, significant GO term with Count >= 3 module genes	TRUE
Synaptic signaling module	Pcdhb22	0.707493783	0				Hubgene appears in at least one enriched, significant GO term with Count >= 3 module genes	FALSE
Synaptic signaling module	Pcdh19	0.706305822	2	GOBP_CELL_CELL_ADHESION_VIA_PLASMA_MEMBRANE_ADHESION_MOLECULES; GOBP_HOMOPHILIC_CELL_ADHESION_VIA_PLASMA_MEMBRANE_ADHESION_MOLECULES	CELL CELL ADHESION VIA PLASMA MEMBRANE ADHESION MOLECULES; HOMOPHILIC CELL ADHESION VIA PLASMA MEMBRANE ADHESION MOLECULES	CELL CELL ADHESION VIA PLASMA MEMBRANE ADHESION MOLECULES [GOBP_CELL_CELL_ADHESION_VIA_PLASMA_MEMBRANE_ADHESION_MOLECULES; Count=19]; HOMOPHILIC CELL ADHESION VIA PLASMA MEMBRANE ADHESION MOLECULES [GOBP_HOMOPHILIC_CELL_ADHESION_VIA_PLASMA_MEMBRANE_ADHESION_MOLECULES; Count=10]	Hubgene appears in at least one enriched, significant GO term with Count >= 3 module genes	TRUE
Synaptic signaling module	Fam228a	0.706290723	0				Hubgene appears in at least one enriched, significant GO term with Count >= 3 module genes	FALSE
Synaptic signaling module	Frem1	0.706228183	0				Hubgene appears in at least one enriched, significant GO term with Count >= 3 module genes	FALSE
Synaptic signaling module	Ice1	0.706028124	0				Hubgene appears in at least one enriched, significant GO term with Count >= 3 module genes	FALSE
Synaptic signaling module	Nexmif	0.705676964	1	GOBP_NEURON_MIGRATION	NEURON MIGRATION	NEURON MIGRATION [GOBP_NEURON_MIGRATION; Count=17]	Hubgene appears in at least one enriched, significant GO term with Count >= 3 module genes	TRUE
Synaptic signaling module	Fam228b	0.70523816	0				Hubgene appears in at least one enriched, significant GO term with Count >= 3 module genes	FALSE
Synaptic signaling module	Sik2	0.703821615	0				Hubgene appears in at least one enriched, significant GO term with Count >= 3 module genes	FALSE
Synaptic signaling module	Adam22	0.703350036	7	GOBP_ADULT_BEHAVIOR; GOBP_ADULT_LOCOMOTORY_BEHAVIOR; GOBP_LOCOMOTORY_BEHAVIOR; GOBP_PROTEIN_CONTAINING_COMPLEX_LOCALIZATION; GOBP_PROTEIN_LOCALIZATION_TO_CELL_JUNCTION; GOBP_PROTEIN_LOCALIZATION_TO_CELL_PERIPHERY; GOBP_PROTEIN_LOCALIZATION_TO_SYNAPSE	ADULT BEHAVIOR; ADULT LOCOMOTORY BEHAVIOR; LOCOMOTORY BEHAVIOR; PROTEIN CONTAINING COMPLEX LOCALIZATION; PROTEIN LOCALIZATION TO CELL JUNCTION; PROTEIN LOCALIZATION TO CELL PERIPHERY; PROTEIN LOCALIZATION TO SYNAPSE	ADULT BEHAVIOR [GOBP_ADULT_BEHAVIOR; Count=14]; ADULT LOCOMOTORY BEHAVIOR [GOBP_ADULT_LOCOMOTORY_BEHAVIOR; Count=9]; LOCOMOTORY BEHAVIOR [GOBP_LOCOMOTORY_BEHAVIOR; Count=21]; PROTEIN CONTAINING COMPLEX LOCALIZATION [GOBP_PROTEIN_CONTAINING_COMPLEX_LOCALIZATION; Count=17]; PROTEIN LOCALIZATION TO CELL JUNCTION [GOBP_PROTEIN_LOCALIZATION_TO_CELL_JUNCTION; Count=11]; PROTEIN LOCALIZATION TO CELL PER…	Hubgene appears in at least one enriched, significant GO term with Count >= 3 module genes	TRUE
Synaptic signaling module	Brwd3	0.703091601	1	GOBP_REGULATION_OF_CELL_MORPHOGENESIS	REG CELL MORPHOGENESIS	REG CELL MORPHOGENESIS [GOBP_REGULATION_OF_CELL_MORPHOGENESIS; Count=16]	Hubgene appears in at least one enriched, significant GO term with Count >= 3 module genes	TRUE
Synaptic signaling module	Atrn	0.702840524	1	GOBP_REGULATION_OF_DEVELOPMENTAL_GROWTH	REG DEVELOPMENTAL GROWTH	REG DEVELOPMENTAL GROWTH [GOBP_REGULATION_OF_DEVELOPMENTAL_GROWTH; Count=26]	Hubgene appears in at least one enriched, significant GO term with Count >= 3 module genes	TRUE
Synaptic signaling module	Radil	0.702767612	0				Hubgene appears in at least one enriched, significant GO term with Count >= 3 module genes	FALSE
Synaptic signaling module	Cep350	0.700899989	3	GOBP_CILIUM_ORGANIZATION; GOBP_NON_MOTILE_CILIUM_ASSEMBLY; GOBP_PROTEIN_LOCALIZATION_TO_MICROTUBULE_ORGANIZING_CENTER	CILIUM ORGANIZATION; NON MOTILE CILIUM ASSEMBLY; PROTEIN LOCALIZATION TO MICROTUBULE ORGANIZING CENTER	CILIUM ORGANIZATION [GOBP_CILIUM_ORGANIZATION; Count=22]; NON MOTILE CILIUM ASSEMBLY [GOBP_NON_MOTILE_CILIUM_ASSEMBLY; Count=7]; PROTEIN LOCALIZATION TO MICROTUBULE ORGANIZING CENTER [GOBP_PROTEIN_LOCALIZATION_TO_MICROTUBULE_ORGANIZING_CENTER; Count=5]	Hubgene appears in at least one enriched, significant GO term with Count >= 3 module genes	TRUE
Synaptic signaling module	Cdon	0.700883246	12	GOBP_ANTERIOR_POSTERIOR_PATTERN_SPECIFICATION; GOBP_BODY_MORPHOGENESIS; GOBP_CAMERA_TYPE_EYE_MORPHOGENESIS; GOBP_CENTRAL_NERVOUS_SYSTEM_NEURON_DIFFERENTIATION; GOBP_CEREBRAL_CORTEX_DEVELOPMENT; GOBP_FOREBRAIN_DEVELOPMENT; GOBP_PALLIUM_DEVELOPMENT; GOBP_POSITIVE_REGULATION_OF_NERVOUS_SYSTEM_DEVELOPMENT; GOBP_POSITIVE_REGULATION_OF_NEUROGENESIS; GOBP_REGULATION_OF_NEUROGENESIS; GOBP_REGULATION_OF_S…	ANTERIOR POSTERIOR PATTERN SPECIFICATION; BODY MORPHOGENESIS; CAMERA TYPE EYE MORPHOGENESIS; CENTRAL NERVOUS SYSTEM NEURON DIFFERENTIATION; CEREBRAL CORTEX DEVELOPMENT; FOREBRAIN DEVELOPMENT; PALLIUM DEVELOPMENT; POSITIVE REG NERVOUS SYSTEM DEVELOPMENT; POSITIVE REG NEUROGENESIS; REG NEUROGENESIS; REG SMALL GTPASE MEDIATED SIGNAL TRANSDUCTION; TELENCEPHALON DEVELOPMENT	ANTERIOR POSTERIOR PATTERN SPECIFICATION [GOBP_ANTERIOR_POSTERIOR_PATTERN_SPECIFICATION; Count=14]; BODY MORPHOGENESIS [GOBP_BODY_MORPHOGENESIS; Count=7]; CAMERA TYPE EYE MORPHOGENESIS [GOBP_CAMERA_TYPE_EYE_MORPHOGENESIS; Count=11]; CENTRAL NERVOUS SYSTEM NEURON DIFFERENTIATION [GOBP_CENTRAL_NERVOUS_SYSTEM_NEURON_DIFFERENTIATION; Count=17]; CEREBRAL CORTEX DEVELOPMENT [GOBP_CEREBRAL_CORTEX_DEVELO…	Hubgene appears in at least one enriched, significant GO term with Count >= 3 module genes	TRUE
Synaptic signaling module	Strbp	0.700523769	0				Hubgene appears in at least one enriched, significant GO term with Count >= 3 module genes	FALSE
Synaptic signaling module	Atp8a1	0.699771675	6	GOBP_COGNITION; GOBP_LEARNING; GOBP_PRESYNAPTIC_ENDOCYTOSIS; GOBP_SYNAPTIC_VESICLE_CYCLE; GOBP_SYNAPTIC_VESICLE_RECYCLING; GOBP_VESICLE_MEDIATED_TRANSPORT_IN_SYNAPSE	COGNITION; LEARNING; PRESYNAPTIC ENDOCYTOSIS; SYNAPTIC VESICLE CYCLE; SYNAPTIC VESICLE RECYCLING; VESICLE MEDIATED TRANSPORT IN SYNAPSE	COGNITION [GOBP_COGNITION; Count=27]; LEARNING [GOBP_LEARNING; Count=18]; PRESYNAPTIC ENDOCYTOSIS [GOBP_PRESYNAPTIC_ENDOCYTOSIS; Count=9]; SYNAPTIC VESICLE CYCLE [GOBP_SYNAPTIC_VESICLE_CYCLE; Count=21]; SYNAPTIC VESICLE RECYCLING [GOBP_SYNAPTIC_VESICLE_RECYCLING; Count=10]; VESICLE MEDIATED TRANSPORT IN SYNAPSE [GOBP_VESICLE_MEDIATED_TRANSPORT_IN_SYNAPSE; Count=22]	Hubgene appears in at least one enriched, significant GO term with Count >= 3 module genes	TRUE
Synaptic signaling module	Strada	0.699565369	0				Hubgene appears in at least one enriched, significant GO term with Count >= 3 module genes	FALSE
Synaptic signaling module	Wdr7	0.699500763	0				Hubgene appears in at least one enriched, significant GO term with Count >= 3 module genes	FALSE
Synaptic signaling module	Arhgap21	0.699148074	5	GOBP_CYTOSKELETON_DEPENDENT_INTRACELLULAR_TRANSPORT; GOBP_ESTABLISHMENT_OF_ORGANELLE_LOCALIZATION; GOBP_MAINTENANCE_OF_LOCATION; GOBP_MICROTUBULE_BASED_TRANSPORT; GOBP_ORGANELLE_TRANSPORT_ALONG_MICROTUBULE	CYTOSKELETON DEPENDENT INTRACELL TRANSPORT; ESTABLISHMENT OF ORGANELLE LOCALIZATION; MAINTENANCE OF LOCATION; MICROTUBULE BASED TRANSPORT; ORGANELLE TRANSPORT ALONG MICROTUBULE	CYTOSKELETON DEPENDENT INTRACELL TRANSPORT [GOBP_CYTOSKELETON_DEPENDENT_INTRACELLULAR_TRANSPORT; Count=19]; ESTABLISHMENT OF ORGANELLE LOCALIZATION [GOBP_ESTABLISHMENT_OF_ORGANELLE_LOCALIZATION; Count=24]; MAINTENANCE OF LOCATION [GOBP_MAINTENANCE_OF_LOCATION; Count=15]; MICROTUBULE BASED TRANSPORT [GOBP_MICROTUBULE_BASED_TRANSPORT; Count=19]; ORGANELLE TRANSPORT ALONG MICROTUBULE [GOBP_ORGANELLE…	Hubgene appears in at least one enriched, significant GO term with Count >= 3 module genes	TRUE
Synaptic signaling module	Zfp407	0.698720272	0				Hubgene appears in at least one enriched, significant GO term with Count >= 3 module genes	FALSE
Synaptic signaling module	X4833428L15Rik	0.698602879	0				Hubgene appears in at least one enriched, significant GO term with Count >= 3 module genes	FALSE
Synaptic signaling module	Tnr	0.697687384	18	GOBP_ASSOCIATIVE_LEARNING; GOBP_AXON_EXTENSION; GOBP_COGNITION; GOBP_DEVELOPMENTAL_CELL_GROWTH; GOBP_FOREBRAIN_DEVELOPMENT; GOBP_LEARNING; GOBP_LOCOMOTORY_BEHAVIOR; GOBP_NEGATIVE_REGULATION_OF_SYNAPTIC_TRANSMISSION; GOBP_NEUROMUSCULAR_PROCESS; GOBP_NEURON_PROJECTION_EXTENSION; GOBP_POSITIVE_REGULATION_OF_NERVOUS_SYSTEM_PROCESS; GOBP_REGULATION_OF_DEVELOPMENTAL_GROWTH; GOBP_REGULATION_OF_NERVOUS_S…	ASSOCIATIVE LEARNING; AXON EXTENSION; COGNITION; DEVELOPMENTAL CELL GROWTH; FOREBRAIN DEVELOPMENT; LEARNING; LOCOMOTORY BEHAVIOR; NEGATIVE REG SYNAPTIC TRANS.; NEUROMUSCULAR PROCESS; NEURON PROJECTION EXTENSION; POSITIVE REG NERVOUS SYSTEM PROCESS; REG DEVELOPMENTAL GROWTH; REG NERVOUS SYSTEM PROCESS; REG NEUROGENESIS; REG SYNAPTIC PLASTICITY; SYNAPTIC TRANS. GLUTAMATERGIC; TELENCEPHALON DEVELOPM…	ASSOCIATIVE LEARNING [GOBP_ASSOCIATIVE_LEARNING; Count=13]; AXON EXTENSION [GOBP_AXON_EXTENSION; Count=10]; COGNITION [GOBP_COGNITION; Count=27]; DEVELOPMENTAL CELL GROWTH [GOBP_DEVELOPMENTAL_CELL_GROWTH; Count=17]; FOREBRAIN DEVELOPMENT [GOBP_FOREBRAIN_DEVELOPMENT; Count=27]; LEARNING [GOBP_LEARNING; Count=18]; LOCOMOTORY BEHAVIOR [GOBP_LOCOMOTORY_BEHAVIOR; Count=21]; NEGATIVE REG SYNAPTIC TRANS…	Hubgene appears in at least one enriched, significant GO term with Count >= 3 module genes	TRUE
Synaptic signaling module	Git2	0.697077603	13	GOBP_ARF_PROTEIN_SIGNAL_TRANSDUCTION; GOBP_NEUROTRANSMITTER_SECRETION; GOBP_NEUROTRANSMITTER_TRANSPORT; GOBP_PRESYNAPTIC_MODULATION_OF_CHEMICAL_SYNAPTIC_TRANSMISSION; GOBP_REGULATED_EXOCYTOSIS; GOBP_REGULATION_OF_NEUROTRANSMITTER_SECRETION; GOBP_REGULATION_OF_NEUROTRANSMITTER_TRANSPORT; GOBP_REGULATION_OF_SMALL_GTPASE_MEDIATED_SIGNAL_TRANSDUCTION; GOBP_REGULATION_OF_SYNAPTIC_VESICLE_EXOCYTOSIS; G…	ARF PROTEIN SIGNAL TRANSDUCTION; NEUROTRANSMITTER SECRETION; NEUROTRANSMITTER TRANSPORT; PRESYNAPTIC MODULATION OF CHEMICAL SYNAPTIC TRANS.; REG NEUROTRANSMITTER SECRETION; REG NEUROTRANSMITTER TRANSPORT; REG SMALL GTPASE MEDIATED SIGNAL TRANSDUCTION; REG SYNAPTIC VESICLE EXOCYTOSIS; REGULATED EXOCYTOSIS; SYNAPTIC VESICLE CYCLE; SYNAPTIC VESICLE EXOCYTOSIS; SYNAPTIC VESICLE RECYCLING; VESICLE MED…	ARF PROTEIN SIGNAL TRANSDUCTION [GOBP_ARF_PROTEIN_SIGNAL_TRANSDUCTION; Count=5]; NEUROTRANSMITTER SECRETION [GOBP_NEUROTRANSMITTER_SECRETION; Count=15]; NEUROTRANSMITTER TRANSPORT [GOBP_NEUROTRANSMITTER_TRANSPORT; Count=16]; PRESYNAPTIC MODULATION OF CHEMICAL SYNAPTIC TRANS. [GOBP_PRESYNAPTIC_MODULATION_OF_CHEMICAL_SYNAPTIC_TRANSMISSION; Count=8]; REG NEUROTRANSMITTER SECRETION [GOBP_REGULATION_O…	Hubgene appears in at least one enriched, significant GO term with Count >= 3 module genes	TRUE
Synaptic signaling module	Mgat5	0.696253003	0				Hubgene appears in at least one enriched, significant GO term with Count >= 3 module genes	FALSE
Synaptic signaling module	Stx19	0.696116226	6	GOBP_NEUROTRANSMITTER_SECRETION; GOBP_NEUROTRANSMITTER_TRANSPORT; GOBP_REGULATED_EXOCYTOSIS; GOBP_SYNAPTIC_VESICLE_CYCLE; GOBP_SYNAPTIC_VESICLE_EXOCYTOSIS; GOBP_VESICLE_MEDIATED_TRANSPORT_IN_SYNAPSE	NEUROTRANSMITTER SECRETION; NEUROTRANSMITTER TRANSPORT; REGULATED EXOCYTOSIS; SYNAPTIC VESICLE CYCLE; SYNAPTIC VESICLE EXOCYTOSIS; VESICLE MEDIATED TRANSPORT IN SYNAPSE	NEUROTRANSMITTER SECRETION [GOBP_NEUROTRANSMITTER_SECRETION; Count=15]; NEUROTRANSMITTER TRANSPORT [GOBP_NEUROTRANSMITTER_TRANSPORT; Count=16]; REGULATED EXOCYTOSIS [GOBP_REGULATED_EXOCYTOSIS; Count=15]; SYNAPTIC VESICLE CYCLE [GOBP_SYNAPTIC_VESICLE_CYCLE; Count=21]; SYNAPTIC VESICLE EXOCYTOSIS [GOBP_SYNAPTIC_VESICLE_EXOCYTOSIS; Count=12]; VESICLE MEDIATED TRANSPORT IN SYNAPSE [GOBP_VESICLE_MEDIA…	Hubgene appears in at least one enriched, significant GO term with Count >= 3 module genes	TRUE
Synaptic signaling module	Hecw1	0.696046894	2	GOBP_DENDRITE_DEVELOPMENT; GOBP_DENDRITE_MORPHOGENESIS	DENDRITE DEVELOPMENT; DENDRITE MORPHOGENESIS	DENDRITE DEVELOPMENT [GOBP_DENDRITE_DEVELOPMENT; Count=22]; DENDRITE MORPHOGENESIS [GOBP_DENDRITE_MORPHOGENESIS; Count=14]	Hubgene appears in at least one enriched, significant GO term with Count >= 3 module genes	TRUE
Synaptic signaling module	Pcdhb18	0.695881296	2	GOBP_CELL_CELL_ADHESION_VIA_PLASMA_MEMBRANE_ADHESION_MOLECULES; GOBP_HOMOPHILIC_CELL_ADHESION_VIA_PLASMA_MEMBRANE_ADHESION_MOLECULES	CELL CELL ADHESION VIA PLASMA MEMBRANE ADHESION MOLECULES; HOMOPHILIC CELL ADHESION VIA PLASMA MEMBRANE ADHESION MOLECULES	CELL CELL ADHESION VIA PLASMA MEMBRANE ADHESION MOLECULES [GOBP_CELL_CELL_ADHESION_VIA_PLASMA_MEMBRANE_ADHESION_MOLECULES; Count=19]; HOMOPHILIC CELL ADHESION VIA PLASMA MEMBRANE ADHESION MOLECULES [GOBP_HOMOPHILIC_CELL_ADHESION_VIA_PLASMA_MEMBRANE_ADHESION_MOLECULES; Count=10]	Hubgene appears in at least one enriched, significant GO term with Count >= 3 module genes	TRUE
Synaptic signaling module	Zer1	0.694950007	0				Hubgene appears in at least one enriched, significant GO term with Count >= 3 module genes	FALSE
Synaptic signaling module	X1700001K19Rik	0.694146164	0				Hubgene appears in at least one enriched, significant GO term with Count >= 3 module genes	FALSE
Synaptic signaling module	Pcdhgb1	0.693349186	0				Hubgene appears in at least one enriched, significant GO term with Count >= 3 module genes	FALSE
Synaptic signaling module	Sort1	0.693335219	4	GOBP_CELL_JUNCTION_MAINTENANCE; GOBP_CELLULAR_COMPONENT_MAINTENANCE; GOBP_ENDOSOMAL_TRANSPORT; GOBP_RESPONSE_TO_NERVE_GROWTH_FACTOR	CELL COMPONENT MAINTENANCE; CELL JUNCTION MAINTENANCE; ENDOSOMAL TRANSPORT; RESP. NERVE GROWTH FACTOR	CELL COMPONENT MAINTENANCE [GOBP_CELLULAR_COMPONENT_MAINTENANCE; Count=9]; CELL JUNCTION MAINTENANCE [GOBP_CELL_JUNCTION_MAINTENANCE; Count=7]; ENDOSOMAL TRANSPORT [GOBP_ENDOSOMAL_TRANSPORT; Count=17]; RESP. NERVE GROWTH FACTOR [GOBP_RESPONSE_TO_NERVE_GROWTH_FACTOR; Count=7]	Hubgene appears in at least one enriched, significant GO term with Count >= 3 module genes	TRUE
Synaptic signaling module	Srgap2	0.692695699	11	GOBP_CEREBRAL_CORTEX_DEVELOPMENT; GOBP_DENDRITE_DEVELOPMENT; GOBP_DENDRITIC_SPINE_DEVELOPMENT; GOBP_FOREBRAIN_DEVELOPMENT; GOBP_NEURON_MIGRATION; GOBP_PALLIUM_DEVELOPMENT; GOBP_REGULATION_OF_CELL_JUNCTION_ASSEMBLY; GOBP_REGULATION_OF_SYNAPSE_ASSEMBLY; GOBP_REGULATION_OF_SYNAPSE_STRUCTURE_OR_ACTIVITY; GOBP_SYNAPSE_ASSEMBLY; GOBP_TELENCEPHALON_DEVELOPMENT	CEREBRAL CORTEX DEVELOPMENT; DENDRITE DEVELOPMENT; DENDRITIC SPINE DEVELOPMENT; FOREBRAIN DEVELOPMENT; NEURON MIGRATION; PALLIUM DEVELOPMENT; REG CELL JUNCTION ASSEMBLY; REG SYNAPSE ASSEMBLY; REG SYNAPSE STRUCTURE/ACTIVITY; SYNAPSE ASSEMBLY; TELENCEPHALON DEVELOPMENT	CEREBRAL CORTEX DEVELOPMENT [GOBP_CEREBRAL_CORTEX_DEVELOPMENT; Count=10]; DENDRITE DEVELOPMENT [GOBP_DENDRITE_DEVELOPMENT; Count=22]; DENDRITIC SPINE DEVELOPMENT [GOBP_DENDRITIC_SPINE_DEVELOPMENT; Count=12]; FOREBRAIN DEVELOPMENT [GOBP_FOREBRAIN_DEVELOPMENT; Count=27]; NEURON MIGRATION [GOBP_NEURON_MIGRATION; Count=17]; PALLIUM DEVELOPMENT [GOBP_PALLIUM_DEVELOPMENT; Count=13]; REG CELL JUNCTION A…	Hubgene appears in at least one enriched, significant GO term with Count >= 3 module genes	TRUE
Synaptic signaling module	Pak3	0.692422818	18	GOBP_DENDRITE_DEVELOPMENT; GOBP_DENDRITE_MORPHOGENESIS; GOBP_DENDRITIC_SPINE_DEVELOPMENT; GOBP_NEURON_PROJECTION_ORGANIZATION; GOBP_POSITIVE_REGULATION_OF_CELL_PROJECTION_ORGANIZATION; GOBP_POSITIVE_REGULATION_OF_DENDRITIC_SPINE_DEVELOPMENT; GOBP_POSITIVE_REGULATION_OF_NERVOUS_SYSTEM_DEVELOPMENT; GOBP_POSITIVE_REGULATION_OF_NEUROGENESIS; GOBP_POSITIVE_REGULATION_OF_NEURON_PROJECTION_DEVELOPMENT; …	DENDRITE DEVELOPMENT; DENDRITE MORPHOGENESIS; DENDRITIC SPINE DEVELOPMENT; NEURON PROJECTION ORGANIZATION; POSITIVE REG CELL PROJECTION ORGANIZATION; POSITIVE REG DENDRITIC SPINE DEVELOPMENT; POSITIVE REG NERVOUS SYSTEM DEVELOPMENT; POSITIVE REG NEUROGENESIS; POSITIVE REG NEURON PROJECTION DEVELOPMENT; POSTSYNAPSE ORGANIZATION; REG CELL MORPHOGENESIS; REG DENDRITIC SPINE DEVELOPMENT; REG DENDRITI…	DENDRITE DEVELOPMENT [GOBP_DENDRITE_DEVELOPMENT; Count=22]; DENDRITE MORPHOGENESIS [GOBP_DENDRITE_MORPHOGENESIS; Count=14]; DENDRITIC SPINE DEVELOPMENT [GOBP_DENDRITIC_SPINE_DEVELOPMENT; Count=12]; NEURON PROJECTION ORGANIZATION [GOBP_NEURON_PROJECTION_ORGANIZATION; Count=10]; POSITIVE REG CELL PROJECTION ORGANIZATION [GOBP_POSITIVE_REGULATION_OF_CELL_PROJECTION_ORGANIZATION; Count=29]; POSITIVE …	Hubgene appears in at least one enriched, significant GO term with Count >= 3 module genes	TRUE
Synaptic signaling module	Prdm11	0.692225273	1	GOBP_METHYLATION	METHYLATION	METHYLATION [GOBP_METHYLATION; Count=15]	Hubgene appears in at least one enriched, significant GO term with Count >= 3 module genes	TRUE
Synaptic signaling module	Prkca	0.691888911	19	GOBP_CENTRAL_NERVOUS_SYSTEM_NEURON_DEVELOPMENT; GOBP_CENTRAL_NERVOUS_SYSTEM_NEURON_DIFFERENTIATION; GOBP_COGNITION; GOBP_NEUROTRANSMITTER_SECRETION; GOBP_NEUROTRANSMITTER_TRANSPORT; GOBP_PEPTIDYL_SERINE_MODIFICATION; GOBP_POSITIVE_REGULATION_OF_NERVOUS_SYSTEM_DEVELOPMENT; GOBP_PRESYNAPTIC_MODULATION_OF_CHEMICAL_SYNAPTIC_TRANSMISSION; GOBP_REGULATED_EXOCYTOSIS; GOBP_REGULATION_OF_CELL_JUNCTION_ASS…	CENTRAL NERVOUS SYSTEM NEURON DEVELOPMENT; CENTRAL NERVOUS SYSTEM NEURON DIFFERENTIATION; COGNITION; NEUROTRANSMITTER SECRETION; NEUROTRANSMITTER TRANSPORT; PEPTIDYL SERINE MODIFICATION; POSITIVE REG NERVOUS SYSTEM DEVELOPMENT; PRESYNAPTIC MODULATION OF CHEMICAL SYNAPTIC TRANS.; REG CELL JUNCTION ASSEMBLY; REG NEUROTRANSMITTER SECRETION; REG NEUROTRANSMITTER TRANSPORT; REG SYNAPSE ASSEMBLY; REG S…	CENTRAL NERVOUS SYSTEM NEURON DEVELOPMENT [GOBP_CENTRAL_NERVOUS_SYSTEM_NEURON_DEVELOPMENT; Count=9]; CENTRAL NERVOUS SYSTEM NEURON DIFFERENTIATION [GOBP_CENTRAL_NERVOUS_SYSTEM_NEURON_DIFFERENTIATION; Count=17]; COGNITION [GOBP_COGNITION; Count=27]; NEUROTRANSMITTER SECRETION [GOBP_NEUROTRANSMITTER_SECRETION; Count=15]; NEUROTRANSMITTER TRANSPORT [GOBP_NEUROTRANSMITTER_TRANSPORT; Count=16]; PEPTID…	Hubgene appears in at least one enriched, significant GO term with Count >= 3 module genes	TRUE
Synaptic signaling module	A230057D06Rik	0.690680731	0				Hubgene appears in at least one enriched, significant GO term with Count >= 3 module genes	FALSE
Synaptic signaling module	Dnajc13	0.688995892	1	GOBP_ENDOSOMAL_TRANSPORT	ENDOSOMAL TRANSPORT	ENDOSOMAL TRANSPORT [GOBP_ENDOSOMAL_TRANSPORT; Count=17]	Hubgene appears in at least one enriched, significant GO term with Count >= 3 module genes	TRUE
Synaptic signaling module	Zscan20	0.688150137	0				Hubgene appears in at least one enriched, significant GO term with Count >= 3 module genes	FALSE
Synaptic signaling module	L3mbtl1	0.687946479	3	GOBP_EPIGENETIC_REGULATION_OF_GENE_EXPRESSION; GOBP_HETEROCHROMATIN_FORMATION; GOBP_NEGATIVE_REGULATION_OF_GENE_EXPRESSION_EPIGENETIC	EPIGENETIC REG GENE EXPRESSION; HETEROCHROMATIN FORMATION; NEGATIVE REG GENE EXPRESSION EPIGENETIC	EPIGENETIC REG GENE EXPRESSION [GOBP_EPIGENETIC_REGULATION_OF_GENE_EXPRESSION; Count=22]; HETEROCHROMATIN FORMATION [GOBP_HETEROCHROMATIN_FORMATION; Count=15]; NEGATIVE REG GENE EXPRESSION EPIGENETIC [GOBP_NEGATIVE_REGULATION_OF_GENE_EXPRESSION_EPIGENETIC; Count=16]	Hubgene appears in at least one enriched, significant GO term with Count >= 3 module genes	TRUE
Synaptic signaling module	Mef2d	0.6864943	0				Hubgene appears in at least one enriched, significant GO term with Count >= 3 module genes	FALSE
Synaptic signaling module	Adgrl3	0.686348054	13	GOBP_CELL_CELL_ADHESION_VIA_PLASMA_MEMBRANE_ADHESION_MOLECULES; GOBP_CELL_JUNCTION_MAINTENANCE; GOBP_CELLULAR_COMPONENT_MAINTENANCE; GOBP_LOCOMOTORY_BEHAVIOR; GOBP_NEURON_MIGRATION; GOBP_POSITIVE_REGULATION_OF_NERVOUS_SYSTEM_DEVELOPMENT; GOBP_POSTSYNAPSE_ORGANIZATION; GOBP_POSTSYNAPTIC_SPECIALIZATION_ORGANIZATION; GOBP_REGULATION_OF_CELL_JUNCTION_ASSEMBLY; GOBP_REGULATION_OF_SYNAPSE_ASSEMBLY; GOB…	CELL CELL ADHESION VIA PLASMA MEMBRANE ADHESION MOLECULES; CELL COMPONENT MAINTENANCE; CELL JUNCTION MAINTENANCE; LOCOMOTORY BEHAVIOR; NEURON MIGRATION; POSITIVE REG NERVOUS SYSTEM DEVELOPMENT; POSTSYNAPSE ORGANIZATION; POSTSYNAPTIC SPECIALIZATION ORGANIZATION; REG CELL JUNCTION ASSEMBLY; REG SYNAPSE ASSEMBLY; REG SYNAPSE STRUCTURE/ACTIVITY; RESP. ALKALOID; SYNAPSE ASSEMBLY	CELL CELL ADHESION VIA PLASMA MEMBRANE ADHESION MOLECULES [GOBP_CELL_CELL_ADHESION_VIA_PLASMA_MEMBRANE_ADHESION_MOLECULES; Count=19]; CELL COMPONENT MAINTENANCE [GOBP_CELLULAR_COMPONENT_MAINTENANCE; Count=9]; CELL JUNCTION MAINTENANCE [GOBP_CELL_JUNCTION_MAINTENANCE; Count=7]; LOCOMOTORY BEHAVIOR [GOBP_LOCOMOTORY_BEHAVIOR; Count=21]; NEURON MIGRATION [GOBP_NEURON_MIGRATION; Count=17]; POSITIVE RE…	Hubgene appears in at least one enriched, significant GO term with Count >= 3 module genes	TRUE
Synaptic signaling module	Tnfrsf18	0.683244365	0				Hubgene appears in at least one enriched, significant GO term with Count >= 3 module genes	FALSE
Synaptic signaling module	Kalrn	0.682987502	29	GOBP_ADULT_BEHAVIOR; GOBP_ADULT_LOCOMOTORY_BEHAVIOR; GOBP_COGNITION; GOBP_DENDRITE_DEVELOPMENT; GOBP_DENDRITE_MORPHOGENESIS; GOBP_DENDRITIC_SPINE_DEVELOPMENT; GOBP_GLUTAMATE_RECEPTOR_SIGNALING_PATHWAY; GOBP_GROWTH_HORMONE_SECRETION; GOBP_IONOTROPIC_GLUTAMATE_RECEPTOR_SIGNALING_PATHWAY; GOBP_LEARNING; GOBP_LIGAND_GATED_ION_CHANNEL_SIGNALING_PATHWAY; GOBP_LOCOMOTORY_BEHAVIOR; GOBP_NEURON_PROJECTION…	ADULT BEHAVIOR; ADULT LOCOMOTORY BEHAVIOR; COGNITION; DENDRITE DEVELOPMENT; DENDRITE MORPHOGENESIS; DENDRITIC SPINE DEVELOPMENT; GLUTAMATE RECEPTOR SIGNALING PATHWAY; GROWTH HORMONE SECRETION; IONOTROPIC GLUTAMATE RECEPTOR SIGNALING PATHWAY; LEARNING; LIGAND GATED ION CHANNEL SIGNALING PATHWAY; LOCOMOTORY BEHAVIOR; NEURON PROJECTION ORGANIZATION; POSITIVE REG CELL PROJECTION ORGANIZATION; POSITIV…	ADULT BEHAVIOR [GOBP_ADULT_BEHAVIOR; Count=14]; ADULT LOCOMOTORY BEHAVIOR [GOBP_ADULT_LOCOMOTORY_BEHAVIOR; Count=9]; COGNITION [GOBP_COGNITION; Count=27]; DENDRITE DEVELOPMENT [GOBP_DENDRITE_DEVELOPMENT; Count=22]; DENDRITE MORPHOGENESIS [GOBP_DENDRITE_MORPHOGENESIS; Count=14]; DENDRITIC SPINE DEVELOPMENT [GOBP_DENDRITIC_SPINE_DEVELOPMENT; Count=12]; GLUTAMATE RECEPTOR SIGNALING PATHWAY [GOBP_GLU…	Hubgene appears in at least one enriched, significant GO term with Count >= 3 module genes	TRUE
Synaptic signaling module	Phka1	0.682482506	0				Hubgene appears in at least one enriched, significant GO term with Count >= 3 module genes	FALSE
Synaptic signaling module	Adarb2	0.682116451	0				Hubgene appears in at least one enriched, significant GO term with Count >= 3 module genes	FALSE
Synaptic signaling module	Cux1	0.681910337	7	GOBP_DENDRITE_DEVELOPMENT; GOBP_DENDRITE_MORPHOGENESIS; GOBP_POSITIVE_REGULATION_OF_CELL_PROJECTION_ORGANIZATION; GOBP_POSITIVE_REGULATION_OF_NERVOUS_SYSTEM_DEVELOPMENT; GOBP_POSITIVE_REGULATION_OF_NEUROGENESIS; GOBP_REGULATION_OF_CELL_MORPHOGENESIS; GOBP_REGULATION_OF_NEUROGENESIS	DENDRITE DEVELOPMENT; DENDRITE MORPHOGENESIS; POSITIVE REG CELL PROJECTION ORGANIZATION; POSITIVE REG NERVOUS SYSTEM DEVELOPMENT; POSITIVE REG NEUROGENESIS; REG CELL MORPHOGENESIS; REG NEUROGENESIS	DENDRITE DEVELOPMENT [GOBP_DENDRITE_DEVELOPMENT; Count=22]; DENDRITE MORPHOGENESIS [GOBP_DENDRITE_MORPHOGENESIS; Count=14]; POSITIVE REG CELL PROJECTION ORGANIZATION [GOBP_POSITIVE_REGULATION_OF_CELL_PROJECTION_ORGANIZATION; Count=29]; POSITIVE REG NERVOUS SYSTEM DEVELOPMENT [GOBP_POSITIVE_REGULATION_OF_NERVOUS_SYSTEM_DEVELOPMENT; Count=23]; POSITIVE REG NEUROGENESIS [GOBP_POSITIVE_REGULATION_OF_…	Hubgene appears in at least one enriched, significant GO term with Count >= 3 module genes	TRUE
Synaptic signaling module	Cadm2	0.681153762	2	GOBP_CELL_CELL_ADHESION_VIA_PLASMA_MEMBRANE_ADHESION_MOLECULES; GOBP_HOMOPHILIC_CELL_ADHESION_VIA_PLASMA_MEMBRANE_ADHESION_MOLECULES	CELL CELL ADHESION VIA PLASMA MEMBRANE ADHESION MOLECULES; HOMOPHILIC CELL ADHESION VIA PLASMA MEMBRANE ADHESION MOLECULES	CELL CELL ADHESION VIA PLASMA MEMBRANE ADHESION MOLECULES [GOBP_CELL_CELL_ADHESION_VIA_PLASMA_MEMBRANE_ADHESION_MOLECULES; Count=19]; HOMOPHILIC CELL ADHESION VIA PLASMA MEMBRANE ADHESION MOLECULES [GOBP_HOMOPHILIC_CELL_ADHESION_VIA_PLASMA_MEMBRANE_ADHESION_MOLECULES; Count=10]	Hubgene appears in at least one enriched, significant GO term with Count >= 3 module genes	TRUE
Synaptic signaling module	Kmt2e	0.679006519	2	GOBP_EPIGENETIC_REGULATION_OF_GENE_EXPRESSION; GOBP_NUCLEAR_RECEPTOR_MEDIATED_SIGNALING_PATHWAY	EPIGENETIC REG GENE EXPRESSION; NUCLEAR RECEPTOR MEDIATED SIGNALING PATHWAY	EPIGENETIC REG GENE EXPRESSION [GOBP_EPIGENETIC_REGULATION_OF_GENE_EXPRESSION; Count=22]; NUCLEAR RECEPTOR MEDIATED SIGNALING PATHWAY [GOBP_NUCLEAR_RECEPTOR_MEDIATED_SIGNALING_PATHWAY; Count=12]	Hubgene appears in at least one enriched, significant GO term with Count >= 3 module genes	TRUE
Synaptic signaling module	Acaca	0.678716444	0				Hubgene appears in at least one enriched, significant GO term with Count >= 3 module genes	FALSE
Synaptic signaling module	Sox5	0.678099751	1	GOBP_CENTRAL_NERVOUS_SYSTEM_NEURON_DIFFERENTIATION	CENTRAL NERVOUS SYSTEM NEURON DIFFERENTIATION	CENTRAL NERVOUS SYSTEM NEURON DIFFERENTIATION [GOBP_CENTRAL_NERVOUS_SYSTEM_NEURON_DIFFERENTIATION; Count=17]	Hubgene appears in at least one enriched, significant GO term with Count >= 3 module genes	TRUE
Synaptic signaling module	X4930578M01Rik	0.677257365	0				Hubgene appears in at least one enriched, significant GO term with Count >= 3 module genes	FALSE
Synaptic signaling module	Muc2	0.676751766	1	GOBP_RESPONSE_TO_METAL_ION	RESP. METAL ION	RESP. METAL ION [GOBP_RESPONSE_TO_METAL_ION; Count=24]	Hubgene appears in at least one enriched, significant GO term with Count >= 3 module genes	TRUE
Synaptic signaling module	Fubp1	0.67624459	2	GOBP_DEVELOPMENTAL_CELL_GROWTH; GOBP_REGULATION_OF_SCHWANN_CELL_MIGRATION	DEVELOPMENTAL CELL GROWTH; REG SCHWANN CELL MIGRATION	DEVELOPMENTAL CELL GROWTH [GOBP_DEVELOPMENTAL_CELL_GROWTH; Count=17]; REG SCHWANN CELL MIGRATION [GOBP_REGULATION_OF_SCHWANN_CELL_MIGRATION; Count=3]	Hubgene appears in at least one enriched, significant GO term with Count >= 3 module genes	TRUE
Synaptic signaling module	Fam135b	0.674705214	0				Hubgene appears in at least one enriched, significant GO term with Count >= 3 module genes	FALSE
Synaptic signaling module	Vezt	0.67107499	0				Hubgene appears in at least one enriched, significant GO term with Count >= 3 module genes	FALSE
Synaptic signaling module	Pcdhb21	0.670653207	0				Hubgene appears in at least one enriched, significant GO term with Count >= 3 module genes	FALSE
Synaptic signaling module	Ptprz1	0.670426316	10	GOBP_COGNITION; GOBP_DENDRITE_DEVELOPMENT; GOBP_DENDRITE_MORPHOGENESIS; GOBP_NEURON_MIGRATION; GOBP_POSITIVE_REGULATION_OF_CELL_PROJECTION_ORGANIZATION; GOBP_POSITIVE_REGULATION_OF_NERVOUS_SYSTEM_DEVELOPMENT; GOBP_POSITIVE_REGULATION_OF_NEUROGENESIS; GOBP_POSITIVE_REGULATION_OF_NEURON_PROJECTION_DEVELOPMENT; GOBP_REGULATION_OF_NEUROGENESIS; GOBP_REGULATION_OF_SCHWANN_CELL_MIGRATION	COGNITION; DENDRITE DEVELOPMENT; DENDRITE MORPHOGENESIS; NEURON MIGRATION; POSITIVE REG CELL PROJECTION ORGANIZATION; POSITIVE REG NERVOUS SYSTEM DEVELOPMENT; POSITIVE REG NEUROGENESIS; POSITIVE REG NEURON PROJECTION DEVELOPMENT; REG NEUROGENESIS; REG SCHWANN CELL MIGRATION	COGNITION [GOBP_COGNITION; Count=27]; DENDRITE DEVELOPMENT [GOBP_DENDRITE_DEVELOPMENT; Count=22]; DENDRITE MORPHOGENESIS [GOBP_DENDRITE_MORPHOGENESIS; Count=14]; NEURON MIGRATION [GOBP_NEURON_MIGRATION; Count=17]; POSITIVE REG CELL PROJECTION ORGANIZATION [GOBP_POSITIVE_REGULATION_OF_CELL_PROJECTION_ORGANIZATION; Count=29]; POSITIVE REG NERVOUS SYSTEM DEVELOPMENT [GOBP_POSITIVE_REGULATION_OF_NERV…	Hubgene appears in at least one enriched, significant GO term with Count >= 3 module genes	TRUE
Synaptic signaling module	Nbas	0.670276415	0				Hubgene appears in at least one enriched, significant GO term with Count >= 3 module genes	FALSE
Synaptic signaling module	Foxk1	0.67024441	1	GOBP_INTRACELLULAR_GLUCOSE_HOMEOSTASIS	INTRACELL GLUCOSE HOMEOSTASIS	INTRACELL GLUCOSE HOMEOSTASIS [GOBP_INTRACELLULAR_GLUCOSE_HOMEOSTASIS; Count=13]	Hubgene appears in at least one enriched, significant GO term with Count >= 3 module genes	TRUE
Synaptic signaling module	Stk38	0.670123301	1	GOBP_POSTSYNAPSE_ORGANIZATION	POSTSYNAPSE ORGANIZATION	POSTSYNAPSE ORGANIZATION [GOBP_POSTSYNAPSE_ORGANIZATION; Count=24]	Hubgene appears in at least one enriched, significant GO term with Count >= 3 module genes	TRUE
Synaptic signaling module	Kcnk9	0.66954732	6	GOBP_ACTION_POTENTIAL; GOBP_INORGANIC_ION_IMPORT_ACROSS_PLASMA_MEMBRANE; GOBP_POTASSIUM_ION_TRANSMEMBRANE_TRANSPORT; GOBP_POTASSIUM_ION_TRANSPORT; GOBP_REGULATION_OF_ACTION_POTENTIAL; GOBP_SENSORY_PERCEPTION_OF_LIGHT_STIMULUS	ACTION POTENTIAL; INORGANIC ION IMPORT ACROSS PLASMA MEMBRANE; POTASSIUM ION TRANSMEMBRANE TRANSPORT; POTASSIUM ION TRANSPORT; REG ACTION POTENTIAL; SENSORY PERCEPTION OF LIGHT STIMULUS	ACTION POTENTIAL [GOBP_ACTION_POTENTIAL; Count=23]; INORGANIC ION IMPORT ACROSS PLASMA MEMBRANE [GOBP_INORGANIC_ION_IMPORT_ACROSS_PLASMA_MEMBRANE; Count=11]; POTASSIUM ION TRANSMEMBRANE TRANSPORT [GOBP_POTASSIUM_ION_TRANSMEMBRANE_TRANSPORT; Count=16]; POTASSIUM ION TRANSPORT [GOBP_POTASSIUM_ION_TRANSPORT; Count=16]; REG ACTION POTENTIAL [GOBP_REGULATION_OF_ACTION_POTENTIAL; Count=10]; SENSORY PER…	Hubgene appears in at least one enriched, significant GO term with Count >= 3 module genes	TRUE
Synaptic signaling module	Pcdh7	0.668306396	0				Hubgene appears in at least one enriched, significant GO term with Count >= 3 module genes	FALSE
Synaptic signaling module	Usp54	0.668039656	0				Hubgene appears in at least one enriched, significant GO term with Count >= 3 module genes	FALSE
Synaptic signaling module	Pcdh17	0.667831995	12	GOBP_ADULT_BEHAVIOR; GOBP_CELL_CELL_ADHESION_VIA_PLASMA_MEMBRANE_ADHESION_MOLECULES; GOBP_NEGATIVE_REGULATION_OF_SYNAPTIC_TRANSMISSION; GOBP_PRESYNAPSE_ASSEMBLY; GOBP_PRESYNAPSE_ORGANIZATION; GOBP_PRESYNAPTIC_ACTIVE_ZONE_ORGANIZATION; GOBP_SYNAPSE_ASSEMBLY; GOBP_SYNAPTIC_MEMBRANE_ADHESION; GOBP_SYNAPTIC_VESICLE_CYCLE; GOBP_SYNAPTIC_VESICLE_LOCALIZATION; GOBP_VESICLE_LOCALIZATION; GOBP_VESICLE_MED…	ADULT BEHAVIOR; CELL CELL ADHESION VIA PLASMA MEMBRANE ADHESION MOLECULES; NEGATIVE REG SYNAPTIC TRANS.; PRESYNAPSE ASSEMBLY; PRESYNAPSE ORGANIZATION; PRESYNAPTIC ACTIVE ZONE ORGANIZATION; SYNAPSE ASSEMBLY; SYNAPTIC MEMBRANE ADHESION; SYNAPTIC VESICLE CYCLE; SYNAPTIC VESICLE LOCALIZATION; VESICLE LOCALIZATION; VESICLE MEDIATED TRANSPORT IN SYNAPSE	ADULT BEHAVIOR [GOBP_ADULT_BEHAVIOR; Count=14]; CELL CELL ADHESION VIA PLASMA MEMBRANE ADHESION MOLECULES [GOBP_CELL_CELL_ADHESION_VIA_PLASMA_MEMBRANE_ADHESION_MOLECULES; Count=19]; NEGATIVE REG SYNAPTIC TRANS. [GOBP_NEGATIVE_REGULATION_OF_SYNAPTIC_TRANSMISSION; Count=8]; PRESYNAPSE ASSEMBLY [GOBP_PRESYNAPSE_ASSEMBLY; Count=8]; PRESYNAPSE ORGANIZATION [GOBP_PRESYNAPSE_ORGANIZATION; Count=9]; PRES…	Hubgene appears in at least one enriched, significant GO term with Count >= 3 module genes	TRUE
Synaptic signaling module	X9430037G07Rik	0.667689822	0				Hubgene appears in at least one enriched, significant GO term with Count >= 3 module genes	FALSE
Synaptic signaling module	Cep170	0.667077839	0				Hubgene appears in at least one enriched, significant GO term with Count >= 3 module genes	FALSE
Synaptic signaling module	St3gal1	0.666836068	0				Hubgene appears in at least one enriched, significant GO term with Count >= 3 module genes	FALSE
Synaptic signaling module	Grik2	0.66470399	17	GOBP_ACTION_POTENTIAL; GOBP_CALCIUM_MEDIATED_SIGNALING; GOBP_CHEMICAL_SYNAPTIC_TRANSMISSION_POSTSYNAPTIC; GOBP_DETECTION_OF_EXTERNAL_STIMULUS; GOBP_GLUTAMATE_RECEPTOR_SIGNALING_PATHWAY; GOBP_INHIBITORY_POSTSYNAPTIC_POTENTIAL; GOBP_IONOTROPIC_GLUTAMATE_RECEPTOR_SIGNALING_PATHWAY; GOBP_LIGAND_GATED_ION_CHANNEL_SIGNALING_PATHWAY; GOBP_NEGATIVE_REGULATION_OF_SYNAPTIC_TRANSMISSION; GOBP_NEURONAL_ACTIO…	ACTION POTENTIAL; CALC MEDIATED SIGNALING; CHEMICAL SYNAPTIC TRANS. POSTSYNAPTIC; DETECTION OF EXTERNAL STIMULUS; GLUTAMATE RECEPTOR SIGNALING PATHWAY; INHIBITORY POSTSYNAPTIC POTENTIAL; IONOTROPIC GLUTAMATE RECEPTOR SIGNALING PATHWAY; LIGAND GATED ION CHANNEL SIGNALING PATHWAY; NEGATIVE REG SYNAPTIC TRANS.; NEURONAL ACTION POTENTIAL; PRESYNAPTIC MODULATION OF CHEMICAL SYNAPTIC TRANS.; REG NERVOU…	ACTION POTENTIAL [GOBP_ACTION_POTENTIAL; Count=23]; CALC MEDIATED SIGNALING [GOBP_CALCIUM_MEDIATED_SIGNALING; Count=19]; CHEMICAL SYNAPTIC TRANS. POSTSYNAPTIC [GOBP_CHEMICAL_SYNAPTIC_TRANSMISSION_POSTSYNAPTIC; Count=15]; DETECTION OF EXTERNAL STIMULUS [GOBP_DETECTION_OF_EXTERNAL_STIMULUS; Count=14]; GLUTAMATE RECEPTOR SIGNALING PATHWAY [GOBP_GLUTAMATE_RECEPTOR_SIGNALING_PATHWAY; Count=7]; INHIBIT…	Hubgene appears in at least one enriched, significant GO term with Count >= 3 module genes	TRUE
Synaptic signaling module	Morn1	0.664472523	0				Hubgene appears in at least one enriched, significant GO term with Count >= 3 module genes	FALSE
Synaptic signaling module	Hnrnpr	0.664093351	0				Hubgene appears in at least one enriched, significant GO term with Count >= 3 module genes	FALSE
Synaptic signaling module	Mdga1	0.663801439	16	GOBP_CELL_CELL_ADHESION_VIA_PLASMA_MEMBRANE_ADHESION_MOLECULES; GOBP_CEREBRAL_CORTEX_DEVELOPMENT; GOBP_FOREBRAIN_DEVELOPMENT; GOBP_NEUROMUSCULAR_PROCESS; GOBP_NEURON_MIGRATION; GOBP_PALLIUM_DEVELOPMENT; GOBP_PREPULSE_INHIBITION; GOBP_PRESYNAPSE_ASSEMBLY; GOBP_PRESYNAPSE_ORGANIZATION; GOBP_REGULATION_OF_CELL_JUNCTION_ASSEMBLY; GOBP_REGULATION_OF_SYNAPSE_ASSEMBLY; GOBP_REGULATION_OF_SYNAPSE_STRUCTU…	CELL CELL ADHESION VIA PLASMA MEMBRANE ADHESION MOLECULES; CEREBRAL CORTEX DEVELOPMENT; FOREBRAIN DEVELOPMENT; NEUROMUSCULAR PROCESS; NEURON MIGRATION; PALLIUM DEVELOPMENT; PREPULSE INHIBITION; PRESYNAPSE ASSEMBLY; PRESYNAPSE ORGANIZATION; REG CELL JUNCTION ASSEMBLY; REG SYNAPSE ASSEMBLY; REG SYNAPSE STRUCTURE/ACTIVITY; STARTLE RESPONSE; SYNAPSE ASSEMBLY; SYNAPTIC MEMBRANE ADHESION; TELENCEPHALON…	CELL CELL ADHESION VIA PLASMA MEMBRANE ADHESION MOLECULES [GOBP_CELL_CELL_ADHESION_VIA_PLASMA_MEMBRANE_ADHESION_MOLECULES; Count=19]; CEREBRAL CORTEX DEVELOPMENT [GOBP_CEREBRAL_CORTEX_DEVELOPMENT; Count=10]; FOREBRAIN DEVELOPMENT [GOBP_FOREBRAIN_DEVELOPMENT; Count=27]; NEUROMUSCULAR PROCESS [GOBP_NEUROMUSCULAR_PROCESS; Count=18]; NEURON MIGRATION [GOBP_NEURON_MIGRATION; Count=17]; PALLIUM DEVELOP…	Hubgene appears in at least one enriched, significant GO term with Count >= 3 module genes	TRUE
Synaptic signaling module	Erbb4	0.663303824	11	GOBP_CENTRAL_NERVOUS_SYSTEM_NEURON_DIFFERENTIATION; GOBP_FOREBRAIN_DEVELOPMENT; GOBP_POSITIVE_REGULATION_OF_DEVELOPMENTAL_GROWTH; GOBP_POSITIVE_REGULATION_OF_GROWTH; GOBP_PROTEIN_CONTAINING_COMPLEX_LOCALIZATION; GOBP_PROTEIN_LOCALIZATION_TO_CELL_JUNCTION; GOBP_PROTEIN_LOCALIZATION_TO_CELL_PERIPHERY; GOBP_PROTEIN_LOCALIZATION_TO_SYNAPSE; GOBP_REGULATION_OF_DEVELOPMENTAL_GROWTH; GOBP_SYNAPSE_ASSEMB…	CENTRAL NERVOUS SYSTEM NEURON DIFFERENTIATION; FOREBRAIN DEVELOPMENT; POSITIVE REG DEVELOPMENTAL GROWTH; POSITIVE REG GROWTH; PROTEIN CONTAINING COMPLEX LOCALIZATION; PROTEIN LOCALIZATION TO CELL JUNCTION; PROTEIN LOCALIZATION TO CELL PERIPHERY; PROTEIN LOCALIZATION TO SYNAPSE; REG DEVELOPMENTAL GROWTH; SYNAPSE ASSEMBLY; TELENCEPHALON DEVELOPMENT	CENTRAL NERVOUS SYSTEM NEURON DIFFERENTIATION [GOBP_CENTRAL_NERVOUS_SYSTEM_NEURON_DIFFERENTIATION; Count=17]; FOREBRAIN DEVELOPMENT [GOBP_FOREBRAIN_DEVELOPMENT; Count=27]; POSITIVE REG DEVELOPMENTAL GROWTH [GOBP_POSITIVE_REGULATION_OF_DEVELOPMENTAL_GROWTH; Count=16]; POSITIVE REG GROWTH [GOBP_POSITIVE_REGULATION_OF_GROWTH; Count=17]; PROTEIN CONTAINING COMPLEX LOCALIZATION [GOBP_PROTEIN_CONTAININ…	Hubgene appears in at least one enriched, significant GO term with Count >= 3 module genes	TRUE
Synaptic signaling module	Heg1	0.662014211	3	GOBP_POST_EMBRYONIC_DEVELOPMENT; GOBP_PROTEIN_LOCALIZATION_TO_CELL_JUNCTION; GOBP_REGULATION_OF_SMALL_GTPASE_MEDIATED_SIGNAL_TRANSDUCTION	POST EMBRYONIC DEVELOPMENT; PROTEIN LOCALIZATION TO CELL JUNCTION; REG SMALL GTPASE MEDIATED SIGNAL TRANSDUCTION	POST EMBRYONIC DEVELOPMENT [GOBP_POST_EMBRYONIC_DEVELOPMENT; Count=12]; PROTEIN LOCALIZATION TO CELL JUNCTION [GOBP_PROTEIN_LOCALIZATION_TO_CELL_JUNCTION; Count=11]; REG SMALL GTPASE MEDIATED SIGNAL TRANSDUCTION [GOBP_REGULATION_OF_SMALL_GTPASE_MEDIATED_SIGNAL_TRANSDUCTION; Count=17]	Hubgene appears in at least one enriched, significant GO term with Count >= 3 module genes	TRUE
Synaptic signaling module	Iqcn	0.660198137	1	GOBP_CILIUM_ORGANIZATION	CILIUM ORGANIZATION	CILIUM ORGANIZATION [GOBP_CILIUM_ORGANIZATION; Count=22]	Hubgene appears in at least one enriched, significant GO term with Count >= 3 module genes	TRUE
Synaptic signaling module	Zc3h3	0.658913272	0				Hubgene appears in at least one enriched, significant GO term with Count >= 3 module genes	FALSE
Synaptic signaling module	Col25a1	0.658578828	1	GOBP_NERVE_DEVELOPMENT	NERVE DEVELOPMENT	NERVE DEVELOPMENT [GOBP_NERVE_DEVELOPMENT; Count=10]	Hubgene appears in at least one enriched, significant GO term with Count >= 3 module genes	TRUE
Synaptic signaling module	Serac1	0.658397058	0				Hubgene appears in at least one enriched, significant GO term with Count >= 3 module genes	FALSE
Synaptic signaling module	Mdga2	0.657149323	10	GOBP_CELL_CELL_ADHESION_VIA_PLASMA_MEMBRANE_ADHESION_MOLECULES; GOBP_NEUROMUSCULAR_PROCESS; GOBP_NEURON_MIGRATION; GOBP_PRESYNAPSE_ASSEMBLY; GOBP_PRESYNAPSE_ORGANIZATION; GOBP_REGULATION_OF_CELL_JUNCTION_ASSEMBLY; GOBP_REGULATION_OF_SYNAPSE_ASSEMBLY; GOBP_REGULATION_OF_SYNAPSE_STRUCTURE_OR_ACTIVITY; GOBP_SYNAPSE_ASSEMBLY; GOBP_SYNAPTIC_MEMBRANE_ADHESION	CELL CELL ADHESION VIA PLASMA MEMBRANE ADHESION MOLECULES; NEUROMUSCULAR PROCESS; NEURON MIGRATION; PRESYNAPSE ASSEMBLY; PRESYNAPSE ORGANIZATION; REG CELL JUNCTION ASSEMBLY; REG SYNAPSE ASSEMBLY; REG SYNAPSE STRUCTURE/ACTIVITY; SYNAPSE ASSEMBLY; SYNAPTIC MEMBRANE ADHESION	CELL CELL ADHESION VIA PLASMA MEMBRANE ADHESION MOLECULES [GOBP_CELL_CELL_ADHESION_VIA_PLASMA_MEMBRANE_ADHESION_MOLECULES; Count=19]; NEUROMUSCULAR PROCESS [GOBP_NEUROMUSCULAR_PROCESS; Count=18]; NEURON MIGRATION [GOBP_NEURON_MIGRATION; Count=17]; PRESYNAPSE ASSEMBLY [GOBP_PRESYNAPSE_ASSEMBLY; Count=8]; PRESYNAPSE ORGANIZATION [GOBP_PRESYNAPSE_ORGANIZATION; Count=9]; REG CELL JUNCTION ASSEMBLY [G…	Hubgene appears in at least one enriched, significant GO term with Count >= 3 module genes	TRUE
Synaptic signaling module	Atf7	0.655752215	0				Hubgene appears in at least one enriched, significant GO term with Count >= 3 module genes	FALSE
Synaptic signaling module	Lrrc7	0.653248312	8	GOBP_ENDOSOMAL_TRANSPORT; GOBP_POSITIVE_REGULATION_OF_CELL_PROJECTION_ORGANIZATION; GOBP_POSITIVE_REGULATION_OF_NEURON_PROJECTION_DEVELOPMENT; GOBP_PROTEIN_CONTAINING_COMPLEX_LOCALIZATION; GOBP_PROTEIN_LOCALIZATION_TO_CELL_JUNCTION; GOBP_PROTEIN_LOCALIZATION_TO_CELL_PERIPHERY; GOBP_PROTEIN_LOCALIZATION_TO_SYNAPSE; GOBP_VESICLE_MEDIATED_TRANSPORT_TO_THE_PLASMA_MEMBRANE	ENDOSOMAL TRANSPORT; POSITIVE REG CELL PROJECTION ORGANIZATION; POSITIVE REG NEURON PROJECTION DEVELOPMENT; PROTEIN CONTAINING COMPLEX LOCALIZATION; PROTEIN LOCALIZATION TO CELL JUNCTION; PROTEIN LOCALIZATION TO CELL PERIPHERY; PROTEIN LOCALIZATION TO SYNAPSE; VESICLE MEDIATED TRANSPORT TO THE PLASMA MEMBRANE	ENDOSOMAL TRANSPORT [GOBP_ENDOSOMAL_TRANSPORT; Count=17]; POSITIVE REG CELL PROJECTION ORGANIZATION [GOBP_POSITIVE_REGULATION_OF_CELL_PROJECTION_ORGANIZATION; Count=29]; POSITIVE REG NEURON PROJECTION DEVELOPMENT [GOBP_POSITIVE_REGULATION_OF_NEURON_PROJECTION_DEVELOPMENT; Count=19]; PROTEIN CONTAINING COMPLEX LOCALIZATION [GOBP_PROTEIN_CONTAINING_COMPLEX_LOCALIZATION; Count=17]; PROTEIN LOCALIZAT…	Hubgene appears in at least one enriched, significant GO term with Count >= 3 module genes	TRUE
Synaptic signaling module	Zfp174	0.653156467	0				Hubgene appears in at least one enriched, significant GO term with Count >= 3 module genes	FALSE
Synaptic signaling module	Pgap1	0.653030078	2	GOBP_ANTERIOR_POSTERIOR_PATTERN_SPECIFICATION; GOBP_FOREBRAIN_DEVELOPMENT	ANTERIOR POSTERIOR PATTERN SPECIFICATION; FOREBRAIN DEVELOPMENT	ANTERIOR POSTERIOR PATTERN SPECIFICATION [GOBP_ANTERIOR_POSTERIOR_PATTERN_SPECIFICATION; Count=14]; FOREBRAIN DEVELOPMENT [GOBP_FOREBRAIN_DEVELOPMENT; Count=27]	Hubgene appears in at least one enriched, significant GO term with Count >= 3 module genes	TRUE
Synaptic signaling module	Gria2	0.651349955	7	GOBP_CHEMICAL_SYNAPTIC_TRANSMISSION_POSTSYNAPTIC; GOBP_GLUTAMATE_RECEPTOR_SIGNALING_PATHWAY; GOBP_IONOTROPIC_GLUTAMATE_RECEPTOR_SIGNALING_PATHWAY; GOBP_LIGAND_GATED_ION_CHANNEL_SIGNALING_PATHWAY; GOBP_REGULATION_OF_POSTSYNAPTIC_MEMBRANE_POTENTIAL; GOBP_RESPONSE_TO_NERVE_GROWTH_FACTOR; GOBP_SYNAPTIC_TRANSMISSION_GLUTAMATERGIC	CHEMICAL SYNAPTIC TRANS. POSTSYNAPTIC; GLUTAMATE RECEPTOR SIGNALING PATHWAY; IONOTROPIC GLUTAMATE RECEPTOR SIGNALING PATHWAY; LIGAND GATED ION CHANNEL SIGNALING PATHWAY; REG POSTSYNAPTIC MEMBRANE POTENTIAL; RESP. NERVE GROWTH FACTOR; SYNAPTIC TRANS. GLUTAMATERGIC	CHEMICAL SYNAPTIC TRANS. POSTSYNAPTIC [GOBP_CHEMICAL_SYNAPTIC_TRANSMISSION_POSTSYNAPTIC; Count=15]; GLUTAMATE RECEPTOR SIGNALING PATHWAY [GOBP_GLUTAMATE_RECEPTOR_SIGNALING_PATHWAY; Count=7]; IONOTROPIC GLUTAMATE RECEPTOR SIGNALING PATHWAY [GOBP_IONOTROPIC_GLUTAMATE_RECEPTOR_SIGNALING_PATHWAY; Count=6]; LIGAND GATED ION CHANNEL SIGNALING PATHWAY [GOBP_LIGAND_GATED_ION_CHANNEL_SIGNALING_PATHWAY; Co…	Hubgene appears in at least one enriched, significant GO term with Count >= 3 module genes	TRUE
Synaptic signaling module	Pcdhb20	0.65092454	0				Hubgene appears in at least one enriched, significant GO term with Count >= 3 module genes	FALSE
Synaptic signaling module	Ankrd17	0.650789543	0				Hubgene appears in at least one enriched, significant GO term with Count >= 3 module genes	FALSE
Synaptic signaling module	Mbd5	0.650342464	1	GOBP_REGULATION_OF_DEVELOPMENTAL_GROWTH	REG DEVELOPMENTAL GROWTH	REG DEVELOPMENTAL GROWTH [GOBP_REGULATION_OF_DEVELOPMENTAL_GROWTH; Count=26]	Hubgene appears in at least one enriched, significant GO term with Count >= 3 module genes	TRUE
Synaptic signaling module	Sacs	0.646516022	0				Hubgene appears in at least one enriched, significant GO term with Count >= 3 module genes	FALSE
Synaptic signaling module	Kidins220	0.645915764	5	GOBP_DENDRITE_DEVELOPMENT; GOBP_DENDRITE_MORPHOGENESIS; GOBP_POSITIVE_REGULATION_OF_CELL_PROJECTION_ORGANIZATION; GOBP_POSITIVE_REGULATION_OF_NEURON_PROJECTION_DEVELOPMENT; GOBP_RESPONSE_TO_NERVE_GROWTH_FACTOR	DENDRITE DEVELOPMENT; DENDRITE MORPHOGENESIS; POSITIVE REG CELL PROJECTION ORGANIZATION; POSITIVE REG NEURON PROJECTION DEVELOPMENT; RESP. NERVE GROWTH FACTOR	DENDRITE DEVELOPMENT [GOBP_DENDRITE_DEVELOPMENT; Count=22]; DENDRITE MORPHOGENESIS [GOBP_DENDRITE_MORPHOGENESIS; Count=14]; POSITIVE REG CELL PROJECTION ORGANIZATION [GOBP_POSITIVE_REGULATION_OF_CELL_PROJECTION_ORGANIZATION; Count=29]; POSITIVE REG NEURON PROJECTION DEVELOPMENT [GOBP_POSITIVE_REGULATION_OF_NEURON_PROJECTION_DEVELOPMENT; Count=19]; RESP. NERVE GROWTH FACTOR [GOBP_RESPONSE_TO_NERVE…	Hubgene appears in at least one enriched, significant GO term with Count >= 3 module genes	TRUE
Synaptic signaling module	Clcn1	0.644816708	2	GOBP_ACTION_POTENTIAL; GOBP_TRANSMISSION_OF_NERVE_IMPULSE	ACTION POTENTIAL; TRANS. NERVE IMPULSE	ACTION POTENTIAL [GOBP_ACTION_POTENTIAL; Count=23]; TRANS. NERVE IMPULSE [GOBP_TRANSMISSION_OF_NERVE_IMPULSE; Count=15]	Hubgene appears in at least one enriched, significant GO term with Count >= 3 module genes	TRUE
Synaptic signaling module	Pacs1	0.643748138	1	GOBP_PROTEIN_LOCALIZATION_TO_CELL_PERIPHERY	PROTEIN LOCALIZATION TO CELL PERIPHERY	PROTEIN LOCALIZATION TO CELL PERIPHERY [GOBP_PROTEIN_LOCALIZATION_TO_CELL_PERIPHERY; Count=23]	Hubgene appears in at least one enriched, significant GO term with Count >= 3 module genes	TRUE
Synaptic signaling module	Rbm15	0.642900997	4	GOBP_EPIGENETIC_REGULATION_OF_GENE_EXPRESSION; GOBP_HETEROCHROMATIN_FORMATION; GOBP_METHYLATION; GOBP_NEGATIVE_REGULATION_OF_GENE_EXPRESSION_EPIGENETIC	EPIGENETIC REG GENE EXPRESSION; HETEROCHROMATIN FORMATION; METHYLATION; NEGATIVE REG GENE EXPRESSION EPIGENETIC	EPIGENETIC REG GENE EXPRESSION [GOBP_EPIGENETIC_REGULATION_OF_GENE_EXPRESSION; Count=22]; HETEROCHROMATIN FORMATION [GOBP_HETEROCHROMATIN_FORMATION; Count=15]; METHYLATION [GOBP_METHYLATION; Count=15]; NEGATIVE REG GENE EXPRESSION EPIGENETIC [GOBP_NEGATIVE_REGULATION_OF_GENE_EXPRESSION_EPIGENETIC; Count=16]	Hubgene appears in at least one enriched, significant GO term with Count >= 3 module genes	TRUE
Synaptic signaling module	Ston2	0.642641824	4	GOBP_PRESYNAPTIC_ENDOCYTOSIS; GOBP_SYNAPTIC_VESICLE_CYCLE; GOBP_SYNAPTIC_VESICLE_RECYCLING; GOBP_VESICLE_MEDIATED_TRANSPORT_IN_SYNAPSE	PRESYNAPTIC ENDOCYTOSIS; SYNAPTIC VESICLE CYCLE; SYNAPTIC VESICLE RECYCLING; VESICLE MEDIATED TRANSPORT IN SYNAPSE	PRESYNAPTIC ENDOCYTOSIS [GOBP_PRESYNAPTIC_ENDOCYTOSIS; Count=9]; SYNAPTIC VESICLE CYCLE [GOBP_SYNAPTIC_VESICLE_CYCLE; Count=21]; SYNAPTIC VESICLE RECYCLING [GOBP_SYNAPTIC_VESICLE_RECYCLING; Count=10]; VESICLE MEDIATED TRANSPORT IN SYNAPSE [GOBP_VESICLE_MEDIATED_TRANSPORT_IN_SYNAPSE; Count=22]	Hubgene appears in at least one enriched, significant GO term with Count >= 3 module genes	TRUE
Synaptic signaling module	Scn2a	0.641712814	8	GOBP_ACTION_POTENTIAL; GOBP_COGNITION; GOBP_FOREBRAIN_DEVELOPMENT; GOBP_NERVE_DEVELOPMENT; GOBP_NEURONAL_ACTION_POTENTIAL; GOBP_PALLIUM_DEVELOPMENT; GOBP_TELENCEPHALON_DEVELOPMENT; GOBP_TRANSMISSION_OF_NERVE_IMPULSE	ACTION POTENTIAL; COGNITION; FOREBRAIN DEVELOPMENT; NERVE DEVELOPMENT; NEURONAL ACTION POTENTIAL; PALLIUM DEVELOPMENT; TELENCEPHALON DEVELOPMENT; TRANS. NERVE IMPULSE	ACTION POTENTIAL [GOBP_ACTION_POTENTIAL; Count=23]; COGNITION [GOBP_COGNITION; Count=27]; FOREBRAIN DEVELOPMENT [GOBP_FOREBRAIN_DEVELOPMENT; Count=27]; NERVE DEVELOPMENT [GOBP_NERVE_DEVELOPMENT; Count=10]; NEURONAL ACTION POTENTIAL [GOBP_NEURONAL_ACTION_POTENTIAL; Count=9]; PALLIUM DEVELOPMENT [GOBP_PALLIUM_DEVELOPMENT; Count=13]; TELENCEPHALON DEVELOPMENT [GOBP_TELENCEPHALON_DEVELOPMENT; Count=1…	Hubgene appears in at least one enriched, significant GO term with Count >= 3 module genes	TRUE
Synaptic signaling module	Ankrd10	0.640920292	0				Hubgene appears in at least one enriched, significant GO term with Count >= 3 module genes	FALSE
Synaptic signaling module	Sp1	0.640855701	3	GOBP_CAMERA_TYPE_EYE_MORPHOGENESIS; GOBP_NUCLEAR_RECEPTOR_MEDIATED_SIGNALING_PATHWAY; GOBP_RHYTHMIC_PROCESS	CAMERA TYPE EYE MORPHOGENESIS; NUCLEAR RECEPTOR MEDIATED SIGNALING PATHWAY; RHYTHMIC PROCESS	CAMERA TYPE EYE MORPHOGENESIS [GOBP_CAMERA_TYPE_EYE_MORPHOGENESIS; Count=11]; NUCLEAR RECEPTOR MEDIATED SIGNALING PATHWAY [GOBP_NUCLEAR_RECEPTOR_MEDIATED_SIGNALING_PATHWAY; Count=12]; RHYTHMIC PROCESS [GOBP_RHYTHMIC_PROCESS; Count=28]	Hubgene appears in at least one enriched, significant GO term with Count >= 3 module genes	TRUE
Synaptic signaling module	Pcdhb17	0.638921649	0				Hubgene appears in at least one enriched, significant GO term with Count >= 3 module genes	FALSE
Synaptic signaling module	Zc3h12c	0.63736696	0				Hubgene appears in at least one enriched, significant GO term with Count >= 3 module genes	FALSE
Synaptic signaling module	Stard9	0.634117067	0				Hubgene appears in at least one enriched, significant GO term with Count >= 3 module genes	FALSE
Synaptic signaling module	X2410021H03Rik	0.63367067	0				Hubgene appears in at least one enriched, significant GO term with Count >= 3 module genes	FALSE
Synaptic signaling module	X4930590J08Rik	0.63287323	0				Hubgene appears in at least one enriched, significant GO term with Count >= 3 module genes	FALSE
Synaptic signaling module	Grin3a	0.632637456	15	GOBP_CALCIUM_ION_TRANSMEMBRANE_TRANSPORT; GOBP_DENDRITE_DEVELOPMENT; GOBP_DENDRITIC_SPINE_DEVELOPMENT; GOBP_GLUTAMATE_RECEPTOR_SIGNALING_PATHWAY; GOBP_IONOTROPIC_GLUTAMATE_RECEPTOR_SIGNALING_PATHWAY; GOBP_LIGAND_GATED_ION_CHANNEL_SIGNALING_PATHWAY; GOBP_NEUROMUSCULAR_PROCESS; GOBP_PREPULSE_INHIBITION; GOBP_PRESYNAPTIC_MODULATION_OF_CHEMICAL_SYNAPTIC_TRANSMISSION; GOBP_REGULATION_OF_DENDRITIC_SPIN…	CALC ION TRANSMEMBRANE TRANSPORT; DENDRITE DEVELOPMENT; DENDRITIC SPINE DEVELOPMENT; GLUTAMATE RECEPTOR SIGNALING PATHWAY; IONOTROPIC GLUTAMATE RECEPTOR SIGNALING PATHWAY; LIGAND GATED ION CHANNEL SIGNALING PATHWAY; NEUROMUSCULAR PROCESS; PREPULSE INHIBITION; PRESYNAPTIC MODULATION OF CHEMICAL SYNAPTIC TRANS.; REG DENDRITIC SPINE DEVELOPMENT; REG POSTSYNAPTIC MEMBRANE POTENTIAL; REG SYNAPTIC PLAS…	CALC ION TRANSMEMBRANE TRANSPORT [GOBP_CALCIUM_ION_TRANSMEMBRANE_TRANSPORT; Count=19]; DENDRITE DEVELOPMENT [GOBP_DENDRITE_DEVELOPMENT; Count=22]; DENDRITIC SPINE DEVELOPMENT [GOBP_DENDRITIC_SPINE_DEVELOPMENT; Count=12]; GLUTAMATE RECEPTOR SIGNALING PATHWAY [GOBP_GLUTAMATE_RECEPTOR_SIGNALING_PATHWAY; Count=7]; IONOTROPIC GLUTAMATE RECEPTOR SIGNALING PATHWAY [GOBP_IONOTROPIC_GLUTAMATE_RECEPTOR_SIG…	Hubgene appears in at least one enriched, significant GO term with Count >= 3 module genes	TRUE
Synaptic signaling module	Cpsf7	0.630783641	1	GOBP_PROTEIN_HETEROTETRAMERIZATION	PROTEIN HETEROTETRAMERIZATION	PROTEIN HETEROTETRAMERIZATION [GOBP_PROTEIN_HETEROTETRAMERIZATION; Count=4]	Hubgene appears in at least one enriched, significant GO term with Count >= 3 module genes	TRUE
Synaptic signaling module	Pigb	0.62938506	0				Hubgene appears in at least one enriched, significant GO term with Count >= 3 module genes	FALSE
Synaptic signaling module	Lrp1b	0.628963589	0				Hubgene appears in at least one enriched, significant GO term with Count >= 3 module genes	FALSE
Synaptic signaling module	Nfatc2	0.628941976	5	GOBP_CALCIUM_MEDIATED_SIGNALING; GOBP_CELLULAR_RESPONSE_TO_CALCIUM_ION; GOBP_CELLULAR_RESPONSE_TO_METAL_ION; GOBP_RESPONSE_TO_CALCIUM_ION; GOBP_RESPONSE_TO_METAL_ION	CALC MEDIATED SIGNALING; CELL RESP. CALC ION; CELL RESP. METAL ION; RESP. CALC ION; RESP. METAL ION	CALC MEDIATED SIGNALING [GOBP_CALCIUM_MEDIATED_SIGNALING; Count=19]; CELL RESP. CALC ION [GOBP_CELLULAR_RESPONSE_TO_CALCIUM_ION; Count=9]; CELL RESP. METAL ION [GOBP_CELLULAR_RESPONSE_TO_METAL_ION; Count=14]; RESP. CALC ION [GOBP_RESPONSE_TO_CALCIUM_ION; Count=15]; RESP. METAL ION [GOBP_RESPONSE_TO_METAL_ION; Count=24]	Hubgene appears in at least one enriched, significant GO term with Count >= 3 module genes	TRUE
Synaptic signaling module	Unc5d	0.627851811	3	GOBP_CELL_CELL_ADHESION_VIA_PLASMA_MEMBRANE_ADHESION_MOLECULES; GOBP_CENTRAL_NERVOUS_SYSTEM_NEURON_DIFFERENTIATION; GOBP_NEURON_MIGRATION	CELL CELL ADHESION VIA PLASMA MEMBRANE ADHESION MOLECULES; CENTRAL NERVOUS SYSTEM NEURON DIFFERENTIATION; NEURON MIGRATION	CELL CELL ADHESION VIA PLASMA MEMBRANE ADHESION MOLECULES [GOBP_CELL_CELL_ADHESION_VIA_PLASMA_MEMBRANE_ADHESION_MOLECULES; Count=19]; CENTRAL NERVOUS SYSTEM NEURON DIFFERENTIATION [GOBP_CENTRAL_NERVOUS_SYSTEM_NEURON_DIFFERENTIATION; Count=17]; NEURON MIGRATION [GOBP_NEURON_MIGRATION; Count=17]	Hubgene appears in at least one enriched, significant GO term with Count >= 3 module genes	TRUE
Synaptic signaling module	Trpc4	0.627842478	4	GOBP_ACTION_POTENTIAL; GOBP_CALCIUM_ION_IMPORT; GOBP_CALCIUM_ION_TRANSMEMBRANE_TRANSPORT; GOBP_REGULATION_OF_ACTION_POTENTIAL	ACTION POTENTIAL; CALC ION IMPORT; CALC ION TRANSMEMBRANE TRANSPORT; REG ACTION POTENTIAL	ACTION POTENTIAL [GOBP_ACTION_POTENTIAL; Count=23]; CALC ION IMPORT [GOBP_CALCIUM_ION_IMPORT; Count=8]; CALC ION TRANSMEMBRANE TRANSPORT [GOBP_CALCIUM_ION_TRANSMEMBRANE_TRANSPORT; Count=19]; REG ACTION POTENTIAL [GOBP_REGULATION_OF_ACTION_POTENTIAL; Count=10]	Hubgene appears in at least one enriched, significant GO term with Count >= 3 module genes	TRUE
Synaptic signaling module	Ccl25	0.626203583	0				Hubgene appears in at least one enriched, significant GO term with Count >= 3 module genes	FALSE
Synaptic signaling module	Slc23a2	0.625457831	6	GOBP_DEVELOPMENTAL_CELL_GROWTH; GOBP_NEURON_PROJECTION_EXTENSION; GOBP_POSITIVE_REGULATION_OF_DEVELOPMENTAL_GROWTH; GOBP_POSITIVE_REGULATION_OF_GROWTH; GOBP_REGULATION_OF_CELL_MORPHOGENESIS; GOBP_REGULATION_OF_DEVELOPMENTAL_GROWTH	DEVELOPMENTAL CELL GROWTH; NEURON PROJECTION EXTENSION; POSITIVE REG DEVELOPMENTAL GROWTH; POSITIVE REG GROWTH; REG CELL MORPHOGENESIS; REG DEVELOPMENTAL GROWTH	DEVELOPMENTAL CELL GROWTH [GOBP_DEVELOPMENTAL_CELL_GROWTH; Count=17]; NEURON PROJECTION EXTENSION [GOBP_NEURON_PROJECTION_EXTENSION; Count=14]; POSITIVE REG DEVELOPMENTAL GROWTH [GOBP_POSITIVE_REGULATION_OF_DEVELOPMENTAL_GROWTH; Count=16]; POSITIVE REG GROWTH [GOBP_POSITIVE_REGULATION_OF_GROWTH; Count=17]; REG CELL MORPHOGENESIS [GOBP_REGULATION_OF_CELL_MORPHOGENESIS; Count=16]; REG DEVELOPMENTAL…	Hubgene appears in at least one enriched, significant GO term with Count >= 3 module genes	TRUE
Synaptic signaling module	Gm5297	0.623760607	0				Hubgene appears in at least one enriched, significant GO term with Count >= 3 module genes	FALSE
Synaptic signaling module	Gapdhs	0.623146777	0				Hubgene appears in at least one enriched, significant GO term with Count >= 3 module genes	FALSE
Synaptic signaling module	Anapc1	0.62105861	1	GOBP_PROTEIN_BRANCHED_POLYUBIQUITINATION	PROTEIN BRANCHED POLYUBIQUITINATION	PROTEIN BRANCHED POLYUBIQUITINATION [GOBP_PROTEIN_BRANCHED_POLYUBIQUITINATION; Count=4]	Hubgene appears in at least one enriched, significant GO term with Count >= 3 module genes	TRUE
Synaptic signaling module	Zbtb34	0.61902638	0				Hubgene appears in at least one enriched, significant GO term with Count >= 3 module genes	FALSE
Synaptic signaling module	Ndnf	0.618544802	6	GOBP_CENTRAL_NERVOUS_SYSTEM_NEURON_DEVELOPMENT; GOBP_CENTRAL_NERVOUS_SYSTEM_NEURON_DIFFERENTIATION; GOBP_FOREBRAIN_DEVELOPMENT; GOBP_NEURON_MIGRATION; GOBP_POSITIVE_REGULATION_OF_CELL_PROJECTION_ORGANIZATION; GOBP_POSITIVE_REGULATION_OF_NEURON_PROJECTION_DEVELOPMENT	CENTRAL NERVOUS SYSTEM NEURON DEVELOPMENT; CENTRAL NERVOUS SYSTEM NEURON DIFFERENTIATION; FOREBRAIN DEVELOPMENT; NEURON MIGRATION; POSITIVE REG CELL PROJECTION ORGANIZATION; POSITIVE REG NEURON PROJECTION DEVELOPMENT	CENTRAL NERVOUS SYSTEM NEURON DEVELOPMENT [GOBP_CENTRAL_NERVOUS_SYSTEM_NEURON_DEVELOPMENT; Count=9]; CENTRAL NERVOUS SYSTEM NEURON DIFFERENTIATION [GOBP_CENTRAL_NERVOUS_SYSTEM_NEURON_DIFFERENTIATION; Count=17]; FOREBRAIN DEVELOPMENT [GOBP_FOREBRAIN_DEVELOPMENT; Count=27]; NEURON MIGRATION [GOBP_NEURON_MIGRATION; Count=17]; POSITIVE REG CELL PROJECTION ORGANIZATION [GOBP_POSITIVE_REGULATION_OF_CEL…	Hubgene appears in at least one enriched, significant GO term with Count >= 3 module genes	TRUE
Synaptic signaling module	Ermard	0.615387155	0				Hubgene appears in at least one enriched, significant GO term with Count >= 3 module genes	FALSE
Synaptic signaling module	Ipw	0.612675416	0				Hubgene appears in at least one enriched, significant GO term with Count >= 3 module genes	FALSE
Synaptic signaling module	Snx19	0.612196971	0				Hubgene appears in at least one enriched, significant GO term with Count >= 3 module genes	FALSE
Synaptic signaling module	Hemk1	0.611232509	1	GOBP_METHYLATION	METHYLATION	METHYLATION [GOBP_METHYLATION; Count=15]	Hubgene appears in at least one enriched, significant GO term with Count >= 3 module genes	TRUE
Synaptic signaling module	Epha6	0.611194261	0				Hubgene appears in at least one enriched, significant GO term with Count >= 3 module genes	FALSE
Synaptic signaling module	Snrnp200	0.610752389	0				Hubgene appears in at least one enriched, significant GO term with Count >= 3 module genes	FALSE
Synaptic signaling module	Nup98	0.610350202	0				Hubgene appears in at least one enriched, significant GO term with Count >= 3 module genes	FALSE
Synaptic signaling module	Fras1	0.605975599	1	GOBP_APPENDAGE_DEVELOPMENT	APPENDAGE DEVELOPMENT	APPENDAGE DEVELOPMENT [GOBP_APPENDAGE_DEVELOPMENT; Count=14]	Hubgene appears in at least one enriched, significant GO term with Count >= 3 module genes	TRUE
Synaptic signaling module	Gprin3	0.60429057	7	GOBP_ACTION_POTENTIAL; GOBP_EXCITATORY_CHEMICAL_SYNAPTIC_TRANSMISSION; GOBP_LOCOMOTORY_BEHAVIOR; GOBP_NEURONAL_ACTION_POTENTIAL; GOBP_NUCLEAR_RECEPTOR_MEDIATED_SIGNALING_PATHWAY; GOBP_RESPONSE_TO_ALKALOID; GOBP_TRANSMISSION_OF_NERVE_IMPULSE	ACTION POTENTIAL; EXCITATORY CHEMICAL SYNAPTIC TRANS.; LOCOMOTORY BEHAVIOR; NEURONAL ACTION POTENTIAL; NUCLEAR RECEPTOR MEDIATED SIGNALING PATHWAY; RESP. ALKALOID; TRANS. NERVE IMPULSE	ACTION POTENTIAL [GOBP_ACTION_POTENTIAL; Count=23]; EXCITATORY CHEMICAL SYNAPTIC TRANS. [GOBP_EXCITATORY_CHEMICAL_SYNAPTIC_TRANSMISSION; Count=3]; LOCOMOTORY BEHAVIOR [GOBP_LOCOMOTORY_BEHAVIOR; Count=21]; NEURONAL ACTION POTENTIAL [GOBP_NEURONAL_ACTION_POTENTIAL; Count=9]; NUCLEAR RECEPTOR MEDIATED SIGNALING PATHWAY [GOBP_NUCLEAR_RECEPTOR_MEDIATED_SIGNALING_PATHWAY; Count=12]; RESP. ALKALOID [GOB…	Hubgene appears in at least one enriched, significant GO term with Count >= 3 module genes	TRUE
Synaptic signaling module	Ogt	0.602937845	16	GOBP_AUTOPHAGY_OF_MITOCHONDRION; GOBP_CIRCADIAN_REGULATION_OF_GENE_EXPRESSION; GOBP_CIRCADIAN_RHYTHM; GOBP_INTRACELLULAR_GLUCOSE_HOMEOSTASIS; GOBP_PEPTIDYL_SERINE_MODIFICATION; GOBP_PROTEIN_CONTAINING_COMPLEX_LOCALIZATION; GOBP_PROTEIN_LOCALIZATION_TO_CELL_JUNCTION; GOBP_PROTEIN_LOCALIZATION_TO_CELL_PERIPHERY; GOBP_PROTEIN_LOCALIZATION_TO_SYNAPSE; GOBP_REGULATION_OF_CELL_JUNCTION_ASSEMBLY; GOBP_R…	AUTOPHAGY OF MITOCHONDRION; CIRCADIAN REG GENE EXPRESSION; CIRCADIAN RHYTHM; INTRACELL GLUCOSE HOMEOSTASIS; PEPTIDYL SERINE MODIFICATION; PROTEIN CONTAINING COMPLEX LOCALIZATION; PROTEIN LOCALIZATION TO CELL JUNCTION; PROTEIN LOCALIZATION TO CELL PERIPHERY; PROTEIN LOCALIZATION TO SYNAPSE; REG CELL JUNCTION ASSEMBLY; REG PROTEIN TARGETING TO MEMBRANE; REG SMALL GTPASE MEDIATED SIGNAL TRANSDUCTION…	AUTOPHAGY OF MITOCHONDRION [GOBP_AUTOPHAGY_OF_MITOCHONDRION; Count=9]; CIRCADIAN REG GENE EXPRESSION [GOBP_CIRCADIAN_REGULATION_OF_GENE_EXPRESSION; Count=9]; CIRCADIAN RHYTHM [GOBP_CIRCADIAN_RHYTHM; Count=21]; INTRACELL GLUCOSE HOMEOSTASIS [GOBP_INTRACELLULAR_GLUCOSE_HOMEOSTASIS; Count=13]; PEPTIDYL SERINE MODIFICATION [GOBP_PEPTIDYL_SERINE_MODIFICATION; Count=13]; PROTEIN CONTAINING COMPLEX LOCA…	Hubgene appears in at least one enriched, significant GO term with Count >= 3 module genes	TRUE
Synaptic signaling module	Pde1c	0.602871992	3	GOBP_INTRACELLULAR_GLUCOSE_HOMEOSTASIS; GOBP_RESPONSE_TO_CALCIUM_ION; GOBP_RESPONSE_TO_METAL_ION	INTRACELL GLUCOSE HOMEOSTASIS; RESP. CALC ION; RESP. METAL ION	INTRACELL GLUCOSE HOMEOSTASIS [GOBP_INTRACELLULAR_GLUCOSE_HOMEOSTASIS; Count=13]; RESP. CALC ION [GOBP_RESPONSE_TO_CALCIUM_ION; Count=15]; RESP. METAL ION [GOBP_RESPONSE_TO_METAL_ION; Count=24]	Hubgene appears in at least one enriched, significant GO term with Count >= 3 module genes	TRUE
Cytoskeletal trafficking module	Ddhd1	0.951840459	0				Hubgene appears in at least one enriched, significant GO term with Count >= 3 module genes	FALSE
Cytoskeletal trafficking module	Rpgrip1	0.943356837	8	GOBP_CILIUM_ORGANIZATION; GOBP_EYE_MORPHOGENESIS; GOBP_EYE_PHOTORECEPTOR_CELL_DIFFERENTIATION; GOBP_NON_MOTILE_CILIUM_ASSEMBLY; GOBP_PHOTORECEPTOR_CELL_DEVELOPMENT; GOBP_PHOTORECEPTOR_CELL_DIFFERENTIATION; GOBP_RETINA_DEVELOPMENT_IN_CAMERA_TYPE_EYE; GOBP_SENSORY_PERCEPTION_OF_LIGHT_STIMULUS	CILIUM ORGANIZATION; EYE MORPHOGENESIS; EYE PHOTORECEPTOR CELL DIFFERENTIATION; NON MOTILE CILIUM ASSEMBLY; PHOTORECEPTOR CELL DEVELOPMENT; PHOTORECEPTOR CELL DIFFERENTIATION; RETINA DEVELOPMENT IN CAMERA TYPE EYE; SENSORY PERCEPTION OF LIGHT STIMULUS	CILIUM ORGANIZATION [GOBP_CILIUM_ORGANIZATION; Count=19]; EYE MORPHOGENESIS [GOBP_EYE_MORPHOGENESIS; Count=8]; EYE PHOTORECEPTOR CELL DIFFERENTIATION [GOBP_EYE_PHOTORECEPTOR_CELL_DIFFERENTIATION; Count=5]; NON MOTILE CILIUM ASSEMBLY [GOBP_NON_MOTILE_CILIUM_ASSEMBLY; Count=6]; PHOTORECEPTOR CELL DEVELOPMENT [GOBP_PHOTORECEPTOR_CELL_DEVELOPMENT; Count=5]; PHOTORECEPTOR CELL DIFFERENTIATION [GOBP_PH…	Hubgene appears in at least one enriched, significant GO term with Count >= 3 module genes	TRUE
Cytoskeletal trafficking module	Cspp1	0.91930694	0				Hubgene appears in at least one enriched, significant GO term with Count >= 3 module genes	FALSE
Cytoskeletal trafficking module	Elk4	0.90582082	0				Hubgene appears in at least one enriched, significant GO term with Count >= 3 module genes	FALSE
Cytoskeletal trafficking module	Usp31	0.902638747	0				Hubgene appears in at least one enriched, significant GO term with Count >= 3 module genes	FALSE
Cytoskeletal trafficking module	Pla2r1	0.902504691	0				Hubgene appears in at least one enriched, significant GO term with Count >= 3 module genes	FALSE
Cytoskeletal trafficking module	Ikzf2	0.887804541	0				Hubgene appears in at least one enriched, significant GO term with Count >= 3 module genes	FALSE
Cytoskeletal trafficking module	Lpgat1	0.887748574	0				Hubgene appears in at least one enriched, significant GO term with Count >= 3 module genes	FALSE
Cytoskeletal trafficking module	E130310I04Rik	0.872243336	0				Hubgene appears in at least one enriched, significant GO term with Count >= 3 module genes	FALSE
Cytoskeletal trafficking module	St8sia1	0.870780799	0				Hubgene appears in at least one enriched, significant GO term with Count >= 3 module genes	FALSE
Cytoskeletal trafficking module	Map2	0.87068548	3	GOBP_MICROTUBULE_BASED_TRANSPORT; GOBP_MICROTUBULE_BUNDLE_FORMATION; GOBP_REGULATION_OF_MICROTUBULE_BASED_PROCESS	MICROTUBULE BASED TRANSPORT; MICROTUBULE BUNDLE FORMATION; REG MICROTUBULE BASED PROCESS	MICROTUBULE BASED TRANSPORT [GOBP_MICROTUBULE_BASED_TRANSPORT; Count=9]; MICROTUBULE BUNDLE FORMATION [GOBP_MICROTUBULE_BUNDLE_FORMATION; Count=8]; REG MICROTUBULE BASED PROCESS [GOBP_REGULATION_OF_MICROTUBULE_BASED_PROCESS; Count=12]	Hubgene appears in at least one enriched, significant GO term with Count >= 3 module genes	TRUE
Cytoskeletal trafficking module	A930003O13Rik	0.869967098	0				Hubgene appears in at least one enriched, significant GO term with Count >= 3 module genes	FALSE
Cytoskeletal trafficking module	Senp2	0.86513649	0				Hubgene appears in at least one enriched, significant GO term with Count >= 3 module genes	FALSE
Cytoskeletal trafficking module	Hnrnpu	0.864337562	3	GOBP_CRD_MEDIATED_MRNA_STABILIZATION; GOBP_MICROTUBULE_BASED_TRANSPORT; GOBP_REGULATION_OF_MICROTUBULE_BASED_PROCESS	CRD MEDIATED MRNA STABILIZATION; MICROTUBULE BASED TRANSPORT; REG MICROTUBULE BASED PROCESS	CRD MEDIATED MRNA STABILIZATION [GOBP_CRD_MEDIATED_MRNA_STABILIZATION; Count=3]; MICROTUBULE BASED TRANSPORT [GOBP_MICROTUBULE_BASED_TRANSPORT; Count=9]; REG MICROTUBULE BASED PROCESS [GOBP_REGULATION_OF_MICROTUBULE_BASED_PROCESS; Count=12]	Hubgene appears in at least one enriched, significant GO term with Count >= 3 module genes	TRUE
Cytoskeletal trafficking module	Dlg4	0.862304512	0				Hubgene appears in at least one enriched, significant GO term with Count >= 3 module genes	FALSE
Cytoskeletal trafficking module	Dnai4	0.855546162	3	GOBP_AXONEME_ASSEMBLY; GOBP_CILIUM_ORGANIZATION; GOBP_MICROTUBULE_BUNDLE_FORMATION	AXONEME ASSEMBLY; CILIUM ORGANIZATION; MICROTUBULE BUNDLE FORMATION	AXONEME ASSEMBLY [GOBP_AXONEME_ASSEMBLY; Count=6]; CILIUM ORGANIZATION [GOBP_CILIUM_ORGANIZATION; Count=19]; MICROTUBULE BUNDLE FORMATION [GOBP_MICROTUBULE_BUNDLE_FORMATION; Count=8]	Hubgene appears in at least one enriched, significant GO term with Count >= 3 module genes	TRUE
Cytoskeletal trafficking module	Gls	0.849711778	0				Hubgene appears in at least one enriched, significant GO term with Count >= 3 module genes	FALSE
Cytoskeletal trafficking module	Ktn1	0.849014068	0				Hubgene appears in at least one enriched, significant GO term with Count >= 3 module genes	FALSE
Cytoskeletal trafficking module	Stx16	0.84669286	0				Hubgene appears in at least one enriched, significant GO term with Count >= 3 module genes	FALSE
Cytoskeletal trafficking module	Rbm25	0.844467897	0				Hubgene appears in at least one enriched, significant GO term with Count >= 3 module genes	FALSE
Cytoskeletal trafficking module	Igf2bp3	0.844060051	1	GOBP_CRD_MEDIATED_MRNA_STABILIZATION	CRD MEDIATED MRNA STABILIZATION	CRD MEDIATED MRNA STABILIZATION [GOBP_CRD_MEDIATED_MRNA_STABILIZATION; Count=3]	Hubgene appears in at least one enriched, significant GO term with Count >= 3 module genes	TRUE
Cytoskeletal trafficking module	Ttc14	0.840049171	0				Hubgene appears in at least one enriched, significant GO term with Count >= 3 module genes	FALSE
Cytoskeletal trafficking module	Clip1	0.835185023	2	GOBP_MICROTUBULE_BUNDLE_FORMATION; GOBP_REGULATION_OF_MICROTUBULE_BASED_PROCESS	MICROTUBULE BUNDLE FORMATION; REG MICROTUBULE BASED PROCESS	MICROTUBULE BUNDLE FORMATION [GOBP_MICROTUBULE_BUNDLE_FORMATION; Count=8]; REG MICROTUBULE BASED PROCESS [GOBP_REGULATION_OF_MICROTUBULE_BASED_PROCESS; Count=12]	Hubgene appears in at least one enriched, significant GO term with Count >= 3 module genes	TRUE
Cytoskeletal trafficking module	Bcl2l15	0.826382046	0				Hubgene appears in at least one enriched, significant GO term with Count >= 3 module genes	FALSE
Cytoskeletal trafficking module	Osbpl8	0.819186337	0				Hubgene appears in at least one enriched, significant GO term with Count >= 3 module genes	FALSE
Cytoskeletal trafficking module	Dclk1	0.817727014	0				Hubgene appears in at least one enriched, significant GO term with Count >= 3 module genes	FALSE
Cytoskeletal trafficking module	Cep290	0.815977587	9	GOBP_CILIUM_ORGANIZATION; GOBP_EYE_MORPHOGENESIS; GOBP_EYE_PHOTORECEPTOR_CELL_DIFFERENTIATION; GOBP_NON_MOTILE_CILIUM_ASSEMBLY; GOBP_PHOTORECEPTOR_CELL_DEVELOPMENT; GOBP_PHOTORECEPTOR_CELL_DIFFERENTIATION; GOBP_PHOTORECEPTOR_CELL_MAINTENANCE; GOBP_RETINA_DEVELOPMENT_IN_CAMERA_TYPE_EYE; GOBP_RETINA_HOMEOSTASIS	CILIUM ORGANIZATION; EYE MORPHOGENESIS; EYE PHOTORECEPTOR CELL DIFFERENTIATION; NON MOTILE CILIUM ASSEMBLY; PHOTORECEPTOR CELL DEVELOPMENT; PHOTORECEPTOR CELL DIFFERENTIATION; PHOTORECEPTOR CELL MAINTENANCE; RETINA DEVELOPMENT IN CAMERA TYPE EYE; RETINA HOMEOSTASIS	CILIUM ORGANIZATION [GOBP_CILIUM_ORGANIZATION; Count=19]; EYE MORPHOGENESIS [GOBP_EYE_MORPHOGENESIS; Count=8]; EYE PHOTORECEPTOR CELL DIFFERENTIATION [GOBP_EYE_PHOTORECEPTOR_CELL_DIFFERENTIATION; Count=5]; NON MOTILE CILIUM ASSEMBLY [GOBP_NON_MOTILE_CILIUM_ASSEMBLY; Count=6]; PHOTORECEPTOR CELL DEVELOPMENT [GOBP_PHOTORECEPTOR_CELL_DEVELOPMENT; Count=5]; PHOTORECEPTOR CELL DIFFERENTIATION [GOBP_PH…	Hubgene appears in at least one enriched, significant GO term with Count >= 3 module genes	TRUE
Cytoskeletal trafficking module	Pcmtd2	0.815823145	0				Hubgene appears in at least one enriched, significant GO term with Count >= 3 module genes	FALSE
Cytoskeletal trafficking module	Plekhg4	0.813993782	0				Hubgene appears in at least one enriched, significant GO term with Count >= 3 module genes	FALSE
Cytoskeletal trafficking module	X1700119H24Rik	0.810030577	0				Hubgene appears in at least one enriched, significant GO term with Count >= 3 module genes	FALSE
Cytoskeletal trafficking module	Gm11944	0.809631739	0				Hubgene appears in at least one enriched, significant GO term with Count >= 3 module genes	FALSE
Cytoskeletal trafficking module	Zfc3h1	0.807674333	0				Hubgene appears in at least one enriched, significant GO term with Count >= 3 module genes	FALSE
Cytoskeletal trafficking module	Donson	0.805826763	0				Hubgene appears in at least one enriched, significant GO term with Count >= 3 module genes	FALSE
Cytoskeletal trafficking module	Plekhm3	0.805557093	0				Hubgene appears in at least one enriched, significant GO term with Count >= 3 module genes	FALSE
Cytoskeletal trafficking module	Cep126	0.80535244	2	GOBP_CILIUM_ORGANIZATION; GOBP_NON_MOTILE_CILIUM_ASSEMBLY	CILIUM ORGANIZATION; NON MOTILE CILIUM ASSEMBLY	CILIUM ORGANIZATION [GOBP_CILIUM_ORGANIZATION; Count=19]; NON MOTILE CILIUM ASSEMBLY [GOBP_NON_MOTILE_CILIUM_ASSEMBLY; Count=6]	Hubgene appears in at least one enriched, significant GO term with Count >= 3 module genes	TRUE
Cytoskeletal trafficking module	Dnaaf9	0.805241409	0				Hubgene appears in at least one enriched, significant GO term with Count >= 3 module genes	FALSE
Cytoskeletal trafficking module	Tra2a	0.804344377	0				Hubgene appears in at least one enriched, significant GO term with Count >= 3 module genes	FALSE
Cytoskeletal trafficking module	Srpx	0.804062407	0				Hubgene appears in at least one enriched, significant GO term with Count >= 3 module genes	FALSE
Cytoskeletal trafficking module	Pfkp	0.803060524	0				Hubgene appears in at least one enriched, significant GO term with Count >= 3 module genes	FALSE
Cytoskeletal trafficking module	Prdm9	0.802853715	0				Hubgene appears in at least one enriched, significant GO term with Count >= 3 module genes	FALSE
Cytoskeletal trafficking module	Dusp11	0.802173308	0				Hubgene appears in at least one enriched, significant GO term with Count >= 3 module genes	FALSE
Cytoskeletal trafficking module	Mtcp1	0.802128954	0				Hubgene appears in at least one enriched, significant GO term with Count >= 3 module genes	FALSE
Cytoskeletal trafficking module	Homer1	0.801044539	0				Hubgene appears in at least one enriched, significant GO term with Count >= 3 module genes	FALSE
Cytoskeletal trafficking module	Gm12992	0.800806439	0				Hubgene appears in at least one enriched, significant GO term with Count >= 3 module genes	FALSE
Cytoskeletal trafficking module	Icmt	0.800277646	0				Hubgene appears in at least one enriched, significant GO term with Count >= 3 module genes	FALSE
Cytoskeletal trafficking module	Insl5	0.79492908	0				Hubgene appears in at least one enriched, significant GO term with Count >= 3 module genes	FALSE
Cytoskeletal trafficking module	Slc9a5	0.794918885	0				Hubgene appears in at least one enriched, significant GO term with Count >= 3 module genes	FALSE
Cytoskeletal trafficking module	Tbc1d24	0.794335868	0				Hubgene appears in at least one enriched, significant GO term with Count >= 3 module genes	FALSE
Cytoskeletal trafficking module	Cfap69	0.794167347	4	GOBP_AXONEME_ASSEMBLY; GOBP_CILIUM_ORGANIZATION; GOBP_MICROTUBULE_BUNDLE_FORMATION; GOBP_REGULATION_OF_MICROTUBULE_BASED_PROCESS	AXONEME ASSEMBLY; CILIUM ORGANIZATION; MICROTUBULE BUNDLE FORMATION; REG MICROTUBULE BASED PROCESS	AXONEME ASSEMBLY [GOBP_AXONEME_ASSEMBLY; Count=6]; CILIUM ORGANIZATION [GOBP_CILIUM_ORGANIZATION; Count=19]; MICROTUBULE BUNDLE FORMATION [GOBP_MICROTUBULE_BUNDLE_FORMATION; Count=8]; REG MICROTUBULE BASED PROCESS [GOBP_REGULATION_OF_MICROTUBULE_BASED_PROCESS; Count=12]	Hubgene appears in at least one enriched, significant GO term with Count >= 3 module genes	TRUE
Cytoskeletal trafficking module	Heatr5a	0.787484409	0				Hubgene appears in at least one enriched, significant GO term with Count >= 3 module genes	FALSE
Cytoskeletal trafficking module	Nlrc3	0.782940153	0				Hubgene appears in at least one enriched, significant GO term with Count >= 3 module genes	FALSE
Cytoskeletal trafficking module	Ppp1r7	0.780840807	0				Hubgene appears in at least one enriched, significant GO term with Count >= 3 module genes	FALSE
Cytoskeletal trafficking module	Chst3	0.777944786	0				Hubgene appears in at least one enriched, significant GO term with Count >= 3 module genes	FALSE
Cytoskeletal trafficking module	Nek1	0.776300715	1	GOBP_CILIUM_ORGANIZATION	CILIUM ORGANIZATION	CILIUM ORGANIZATION [GOBP_CILIUM_ORGANIZATION; Count=19]	Hubgene appears in at least one enriched, significant GO term with Count >= 3 module genes	TRUE
Cytoskeletal trafficking module	Gm14399	0.769423998	0				Hubgene appears in at least one enriched, significant GO term with Count >= 3 module genes	FALSE
Cytoskeletal trafficking module	Ankrd12	0.768292957	0				Hubgene appears in at least one enriched, significant GO term with Count >= 3 module genes	FALSE
Cytoskeletal trafficking module	Atpsckmt	0.76829234	0				Hubgene appears in at least one enriched, significant GO term with Count >= 3 module genes	FALSE
Cytoskeletal trafficking module	A330023F24Rik	0.767941546	0				Hubgene appears in at least one enriched, significant GO term with Count >= 3 module genes	FALSE
Cytoskeletal trafficking module	Zmat1	0.767492074	0				Hubgene appears in at least one enriched, significant GO term with Count >= 3 module genes	FALSE
Cytoskeletal trafficking module	Xiap	0.766556005	0				Hubgene appears in at least one enriched, significant GO term with Count >= 3 module genes	FALSE
Cytoskeletal trafficking module	Zfp950	0.766463436	0				Hubgene appears in at least one enriched, significant GO term with Count >= 3 module genes	FALSE
Cytoskeletal trafficking module	Ypel1	0.766175479	0				Hubgene appears in at least one enriched, significant GO term with Count >= 3 module genes	FALSE
Cytoskeletal trafficking module	Fam193b	0.765088513	0				Hubgene appears in at least one enriched, significant GO term with Count >= 3 module genes	FALSE
Cytoskeletal trafficking module	Pdzph1	0.763778743	0				Hubgene appears in at least one enriched, significant GO term with Count >= 3 module genes	FALSE
Cytoskeletal trafficking module	Mttp	0.762578942	0				Hubgene appears in at least one enriched, significant GO term with Count >= 3 module genes	FALSE
Cytoskeletal trafficking module	Pbx1	0.758684693	0				Hubgene appears in at least one enriched, significant GO term with Count >= 3 module genes	FALSE
Cytoskeletal trafficking module	BC065397	0.757080796	0				Hubgene appears in at least one enriched, significant GO term with Count >= 3 module genes	FALSE
Cytoskeletal trafficking module	Zscan29	0.756696134	0				Hubgene appears in at least one enriched, significant GO term with Count >= 3 module genes	FALSE
Cytoskeletal trafficking module	Grb10	0.756620801	0				Hubgene appears in at least one enriched, significant GO term with Count >= 3 module genes	FALSE
Cytoskeletal trafficking module	X4930562C15Rik	0.755902054	0				Hubgene appears in at least one enriched, significant GO term with Count >= 3 module genes	FALSE
Cytoskeletal trafficking module	Zscan26	0.755157596	0				Hubgene appears in at least one enriched, significant GO term with Count >= 3 module genes	FALSE
Cytoskeletal trafficking module	Pde4dip	0.753696347	1	GOBP_REGULATION_OF_MICROTUBULE_BASED_PROCESS	REG MICROTUBULE BASED PROCESS	REG MICROTUBULE BASED PROCESS [GOBP_REGULATION_OF_MICROTUBULE_BASED_PROCESS; Count=12]	Hubgene appears in at least one enriched, significant GO term with Count >= 3 module genes	TRUE
Cytoskeletal trafficking module	B4galt1	0.751496627	0				Hubgene appears in at least one enriched, significant GO term with Count >= 3 module genes	FALSE
Cytoskeletal trafficking module	Polb	0.748772641	0				Hubgene appears in at least one enriched, significant GO term with Count >= 3 module genes	FALSE
Cytoskeletal trafficking module	Nscme3l	0.748724309	0				Hubgene appears in at least one enriched, significant GO term with Count >= 3 module genes	FALSE
Cytoskeletal trafficking module	Lrguk	0.748547157	3	GOBP_AXONEME_ASSEMBLY; GOBP_CILIUM_ORGANIZATION; GOBP_MICROTUBULE_BUNDLE_FORMATION	AXONEME ASSEMBLY; CILIUM ORGANIZATION; MICROTUBULE BUNDLE FORMATION	AXONEME ASSEMBLY [GOBP_AXONEME_ASSEMBLY; Count=6]; CILIUM ORGANIZATION [GOBP_CILIUM_ORGANIZATION; Count=19]; MICROTUBULE BUNDLE FORMATION [GOBP_MICROTUBULE_BUNDLE_FORMATION; Count=8]	Hubgene appears in at least one enriched, significant GO term with Count >= 3 module genes	TRUE
Cytoskeletal trafficking module	Pnisr	0.747605448	0				Hubgene appears in at least one enriched, significant GO term with Count >= 3 module genes	FALSE
Cytoskeletal trafficking module	Arr3	0.746112305	1	GOBP_SENSORY_PERCEPTION_OF_LIGHT_STIMULUS	SENSORY PERCEPTION OF LIGHT STIMULUS	SENSORY PERCEPTION OF LIGHT STIMULUS [GOBP_SENSORY_PERCEPTION_OF_LIGHT_STIMULUS; Count=7]	Hubgene appears in at least one enriched, significant GO term with Count >= 3 module genes	TRUE
Cytoskeletal trafficking module	Katnip	0.744710706	1	GOBP_MICROTUBULE_BASED_TRANSPORT	MICROTUBULE BASED TRANSPORT	MICROTUBULE BASED TRANSPORT [GOBP_MICROTUBULE_BASED_TRANSPORT; Count=9]	Hubgene appears in at least one enriched, significant GO term with Count >= 3 module genes	TRUE
Cytoskeletal trafficking module	Amn1	0.743765197	0				Hubgene appears in at least one enriched, significant GO term with Count >= 3 module genes	FALSE
Cytoskeletal trafficking module	X1700028K03Rik	0.743412433	0				Hubgene appears in at least one enriched, significant GO term with Count >= 3 module genes	FALSE
Cytoskeletal trafficking module	Has3	0.742626238	0				Hubgene appears in at least one enriched, significant GO term with Count >= 3 module genes	FALSE
Cytoskeletal trafficking module	Zfp846	0.742375745	0				Hubgene appears in at least one enriched, significant GO term with Count >= 3 module genes	FALSE
Cytoskeletal trafficking module	Zfp329	0.741516164	0				Hubgene appears in at least one enriched, significant GO term with Count >= 3 module genes	FALSE
Cytoskeletal trafficking module	Nrip2	0.740287449	0				Hubgene appears in at least one enriched, significant GO term with Count >= 3 module genes	FALSE
Cytoskeletal trafficking module	Or10v5	0.738259752	0				Hubgene appears in at least one enriched, significant GO term with Count >= 3 module genes	FALSE
Cytoskeletal trafficking module	Xylt1	0.736829662	0				Hubgene appears in at least one enriched, significant GO term with Count >= 3 module genes	FALSE
Cytoskeletal trafficking module	Dcdc2b	0.736464444	0				Hubgene appears in at least one enriched, significant GO term with Count >= 3 module genes	FALSE
Cytoskeletal trafficking module	Emsy	0.73479624	0				Hubgene appears in at least one enriched, significant GO term with Count >= 3 module genes	FALSE
Cytoskeletal trafficking module	Parvg	0.733453973	0				Hubgene appears in at least one enriched, significant GO term with Count >= 3 module genes	FALSE
Cytoskeletal trafficking module	Morc2b	0.732180851	0				Hubgene appears in at least one enriched, significant GO term with Count >= 3 module genes	FALSE
Cytoskeletal trafficking module	Cstpp1	0.731919069	0				Hubgene appears in at least one enriched, significant GO term with Count >= 3 module genes	FALSE
Cytoskeletal trafficking module	Nr6a1	0.730529974	0				Hubgene appears in at least one enriched, significant GO term with Count >= 3 module genes	FALSE
Cytoskeletal trafficking module	Haus1	0.729978904	0				Hubgene appears in at least one enriched, significant GO term with Count >= 3 module genes	FALSE
Cytoskeletal trafficking module	Ccdc39	0.729810214	5	GOBP_AXONEME_ASSEMBLY; GOBP_CILIUM_ORGANIZATION; GOBP_MICROTUBULE_BASED_TRANSPORT; GOBP_MICROTUBULE_BUNDLE_FORMATION; GOBP_REGULATION_OF_MICROTUBULE_BASED_PROCESS	AXONEME ASSEMBLY; CILIUM ORGANIZATION; MICROTUBULE BASED TRANSPORT; MICROTUBULE BUNDLE FORMATION; REG MICROTUBULE BASED PROCESS	AXONEME ASSEMBLY [GOBP_AXONEME_ASSEMBLY; Count=6]; CILIUM ORGANIZATION [GOBP_CILIUM_ORGANIZATION; Count=19]; MICROTUBULE BASED TRANSPORT [GOBP_MICROTUBULE_BASED_TRANSPORT; Count=9]; MICROTUBULE BUNDLE FORMATION [GOBP_MICROTUBULE_BUNDLE_FORMATION; Count=8]; REG MICROTUBULE BASED PROCESS [GOBP_REGULATION_OF_MICROTUBULE_BASED_PROCESS; Count=12]	Hubgene appears in at least one enriched, significant GO term with Count >= 3 module genes	TRUE
Cytoskeletal trafficking module	Msi1	0.729332015	0				Hubgene appears in at least one enriched, significant GO term with Count >= 3 module genes	FALSE
Cytoskeletal trafficking module	BC005537	0.728840744	0				Hubgene appears in at least one enriched, significant GO term with Count >= 3 module genes	FALSE
Cytoskeletal trafficking module	Ro60	0.728138227	1	GOBP_CILIUM_ORGANIZATION	CILIUM ORGANIZATION	CILIUM ORGANIZATION [GOBP_CILIUM_ORGANIZATION; Count=19]	Hubgene appears in at least one enriched, significant GO term with Count >= 3 module genes	TRUE
Cytoskeletal trafficking module	Pcdhga9	0.725999133	0				Hubgene appears in at least one enriched, significant GO term with Count >= 3 module genes	FALSE
Cytoskeletal trafficking module	Atad2b	0.725535668	0				Hubgene appears in at least one enriched, significant GO term with Count >= 3 module genes	FALSE
Cytoskeletal trafficking module	Btc	0.724897473	0				Hubgene appears in at least one enriched, significant GO term with Count >= 3 module genes	FALSE
Cytoskeletal trafficking module	X4933429O19Rik	0.72462337	0				Hubgene appears in at least one enriched, significant GO term with Count >= 3 module genes	FALSE
Cytoskeletal trafficking module	Tmem260	0.724549923	0				Hubgene appears in at least one enriched, significant GO term with Count >= 3 module genes	FALSE
Cytoskeletal trafficking module	Epm2aip1	0.723323684	0				Hubgene appears in at least one enriched, significant GO term with Count >= 3 module genes	FALSE
Cytoskeletal trafficking module	Bcl2	0.723197374	1	GOBP_EYE_MORPHOGENESIS	EYE MORPHOGENESIS	EYE MORPHOGENESIS [GOBP_EYE_MORPHOGENESIS; Count=8]	Hubgene appears in at least one enriched, significant GO term with Count >= 3 module genes	TRUE
Cytoskeletal trafficking module	Tlcd3b	0.723078268	0				Hubgene appears in at least one enriched, significant GO term with Count >= 3 module genes	FALSE
Cytoskeletal trafficking module	Nvl	0.721843281	0				Hubgene appears in at least one enriched, significant GO term with Count >= 3 module genes	FALSE
Cytoskeletal trafficking module	Mpp4	0.721118638	0				Hubgene appears in at least one enriched, significant GO term with Count >= 3 module genes	FALSE
Cytoskeletal trafficking module	Pcdhgb2	0.720313795	0				Hubgene appears in at least one enriched, significant GO term with Count >= 3 module genes	FALSE
Cytoskeletal trafficking module	Ccnl2	0.71980942	1	GOBP_REGULATION_OF_MICROTUBULE_BASED_PROCESS	REG MICROTUBULE BASED PROCESS	REG MICROTUBULE BASED PROCESS [GOBP_REGULATION_OF_MICROTUBULE_BASED_PROCESS; Count=12]	Hubgene appears in at least one enriched, significant GO term with Count >= 3 module genes	TRUE
Cytoskeletal trafficking module	Rhbdd2	0.718819691	0				Hubgene appears in at least one enriched, significant GO term with Count >= 3 module genes	FALSE
Cytoskeletal trafficking module	Firre	0.716686404	0				Hubgene appears in at least one enriched, significant GO term with Count >= 3 module genes	FALSE
Cytoskeletal trafficking module	Doc2b	0.715581007	0				Hubgene appears in at least one enriched, significant GO term with Count >= 3 module genes	FALSE
Cytoskeletal trafficking module	Atp1b2	0.715467606	2	GOBP_PHOTORECEPTOR_CELL_MAINTENANCE; GOBP_RETINA_HOMEOSTASIS	PHOTORECEPTOR CELL MAINTENANCE; RETINA HOMEOSTASIS	PHOTORECEPTOR CELL MAINTENANCE [GOBP_PHOTORECEPTOR_CELL_MAINTENANCE; Count=5]; RETINA HOMEOSTASIS [GOBP_RETINA_HOMEOSTASIS; Count=5]	Hubgene appears in at least one enriched, significant GO term with Count >= 3 module genes	TRUE
Cytoskeletal trafficking module	X4930405J17Rik	0.715178473	0				Hubgene appears in at least one enriched, significant GO term with Count >= 3 module genes	FALSE
Cytoskeletal trafficking module	Zfp451	0.71462703	0				Hubgene appears in at least one enriched, significant GO term with Count >= 3 module genes	FALSE
Cytoskeletal trafficking module	Ccna2	0.714032761	0				Hubgene appears in at least one enriched, significant GO term with Count >= 3 module genes	FALSE
Cytoskeletal trafficking module	Ube4b	0.71126488	0				Hubgene appears in at least one enriched, significant GO term with Count >= 3 module genes	FALSE
Cytoskeletal trafficking module	Crb1	0.711174405	8	GOBP_EYE_MORPHOGENESIS; GOBP_EYE_PHOTORECEPTOR_CELL_DIFFERENTIATION; GOBP_PHOTORECEPTOR_CELL_DEVELOPMENT; GOBP_PHOTORECEPTOR_CELL_DIFFERENTIATION; GOBP_PHOTORECEPTOR_CELL_MAINTENANCE; GOBP_RETINA_DEVELOPMENT_IN_CAMERA_TYPE_EYE; GOBP_RETINA_HOMEOSTASIS; GOBP_SENSORY_PERCEPTION_OF_LIGHT_STIMULUS	EYE MORPHOGENESIS; EYE PHOTORECEPTOR CELL DIFFERENTIATION; PHOTORECEPTOR CELL DEVELOPMENT; PHOTORECEPTOR CELL DIFFERENTIATION; PHOTORECEPTOR CELL MAINTENANCE; RETINA DEVELOPMENT IN CAMERA TYPE EYE; RETINA HOMEOSTASIS; SENSORY PERCEPTION OF LIGHT STIMULUS	EYE MORPHOGENESIS [GOBP_EYE_MORPHOGENESIS; Count=8]; EYE PHOTORECEPTOR CELL DIFFERENTIATION [GOBP_EYE_PHOTORECEPTOR_CELL_DIFFERENTIATION; Count=5]; PHOTORECEPTOR CELL DEVELOPMENT [GOBP_PHOTORECEPTOR_CELL_DEVELOPMENT; Count=5]; PHOTORECEPTOR CELL DIFFERENTIATION [GOBP_PHOTORECEPTOR_CELL_DIFFERENTIATION; Count=6]; PHOTORECEPTOR CELL MAINTENANCE [GOBP_PHOTORECEPTOR_CELL_MAINTENANCE; Count=5]; RETINA…	Hubgene appears in at least one enriched, significant GO term with Count >= 3 module genes	TRUE
Cytoskeletal trafficking module	Gpr35	0.709921079	0				Hubgene appears in at least one enriched, significant GO term with Count >= 3 module genes	FALSE
Cytoskeletal trafficking module	Impg2	0.70970465	3	GOBP_EYE_MORPHOGENESIS; GOBP_RETINA_DEVELOPMENT_IN_CAMERA_TYPE_EYE; GOBP_SENSORY_PERCEPTION_OF_LIGHT_STIMULUS	EYE MORPHOGENESIS; RETINA DEVELOPMENT IN CAMERA TYPE EYE; SENSORY PERCEPTION OF LIGHT STIMULUS	EYE MORPHOGENESIS [GOBP_EYE_MORPHOGENESIS; Count=8]; RETINA DEVELOPMENT IN CAMERA TYPE EYE [GOBP_RETINA_DEVELOPMENT_IN_CAMERA_TYPE_EYE; Count=8]; SENSORY PERCEPTION OF LIGHT STIMULUS [GOBP_SENSORY_PERCEPTION_OF_LIGHT_STIMULUS; Count=7]	Hubgene appears in at least one enriched, significant GO term with Count >= 3 module genes	TRUE
Cytoskeletal trafficking module	X9330102E08Rik	0.709638968	0				Hubgene appears in at least one enriched, significant GO term with Count >= 3 module genes	FALSE
Cytoskeletal trafficking module	Lrpprc	0.709374035	0				Hubgene appears in at least one enriched, significant GO term with Count >= 3 module genes	FALSE
Cytoskeletal trafficking module	Rbmx	0.707308489	0				Hubgene appears in at least one enriched, significant GO term with Count >= 3 module genes	FALSE
Cytoskeletal trafficking module	Plk4	0.707117274	2	GOBP_CILIUM_ORGANIZATION; GOBP_REGULATION_OF_MICROTUBULE_BASED_PROCESS	CILIUM ORGANIZATION; REG MICROTUBULE BASED PROCESS	CILIUM ORGANIZATION [GOBP_CILIUM_ORGANIZATION; Count=19]; REG MICROTUBULE BASED PROCESS [GOBP_REGULATION_OF_MICROTUBULE_BASED_PROCESS; Count=12]	Hubgene appears in at least one enriched, significant GO term with Count >= 3 module genes	TRUE
Cytoskeletal trafficking module	Setdb1	0.704969554	0				Hubgene appears in at least one enriched, significant GO term with Count >= 3 module genes	FALSE
Cytoskeletal trafficking module	Odf2l	0.703752784	1	GOBP_CILIUM_ORGANIZATION	CILIUM ORGANIZATION	CILIUM ORGANIZATION [GOBP_CILIUM_ORGANIZATION; Count=19]	Hubgene appears in at least one enriched, significant GO term with Count >= 3 module genes	TRUE
Cytoskeletal trafficking module	Actc1	0.703692676	0				Hubgene appears in at least one enriched, significant GO term with Count >= 3 module genes	FALSE
Cytoskeletal trafficking module	Msantd1	0.703577346	0				Hubgene appears in at least one enriched, significant GO term with Count >= 3 module genes	FALSE
Cytoskeletal trafficking module	Cfap70	0.702755646	1	GOBP_CILIUM_ORGANIZATION	CILIUM ORGANIZATION	CILIUM ORGANIZATION [GOBP_CILIUM_ORGANIZATION; Count=19]	Hubgene appears in at least one enriched, significant GO term with Count >= 3 module genes	TRUE
Cytoskeletal trafficking module	Slc38a6	0.702645435	0				Hubgene appears in at least one enriched, significant GO term with Count >= 3 module genes	FALSE
Cytoskeletal trafficking module	Ccp110	0.699345478	1	GOBP_CILIUM_ORGANIZATION	CILIUM ORGANIZATION	CILIUM ORGANIZATION [GOBP_CILIUM_ORGANIZATION; Count=19]	Hubgene appears in at least one enriched, significant GO term with Count >= 3 module genes	TRUE
Cytoskeletal trafficking module	Zkscan7	0.698998002	0				Hubgene appears in at least one enriched, significant GO term with Count >= 3 module genes	FALSE
Cytoskeletal trafficking module	Pcdhga12	0.697625377	0				Hubgene appears in at least one enriched, significant GO term with Count >= 3 module genes	FALSE
Cytoskeletal trafficking module	Spata1	0.697572268	0				Hubgene appears in at least one enriched, significant GO term with Count >= 3 module genes	FALSE
Cytoskeletal trafficking module	Ppp2r5e	0.696876598	0				Hubgene appears in at least one enriched, significant GO term with Count >= 3 module genes	FALSE
Cytoskeletal trafficking module	Tmprss7	0.696875906	0				Hubgene appears in at least one enriched, significant GO term with Count >= 3 module genes	FALSE
Cytoskeletal trafficking module	Dync2i1	0.696590919	2	GOBP_CILIUM_ORGANIZATION; GOBP_MICROTUBULE_BASED_TRANSPORT	CILIUM ORGANIZATION; MICROTUBULE BASED TRANSPORT	CILIUM ORGANIZATION [GOBP_CILIUM_ORGANIZATION; Count=19]; MICROTUBULE BASED TRANSPORT [GOBP_MICROTUBULE_BASED_TRANSPORT; Count=9]	Hubgene appears in at least one enriched, significant GO term with Count >= 3 module genes	TRUE
Cytoskeletal trafficking module	Stk35	0.694737318	0				Hubgene appears in at least one enriched, significant GO term with Count >= 3 module genes	FALSE
Cytoskeletal trafficking module	Zfp949	0.692925222	0				Hubgene appears in at least one enriched, significant GO term with Count >= 3 module genes	FALSE
Cytoskeletal trafficking module	Ccdc73	0.69144164	0				Hubgene appears in at least one enriched, significant GO term with Count >= 3 module genes	FALSE
Cytoskeletal trafficking module	Gm19410	0.691000063	0				Hubgene appears in at least one enriched, significant GO term with Count >= 3 module genes	FALSE
Cytoskeletal trafficking module	Napg	0.689721743	0				Hubgene appears in at least one enriched, significant GO term with Count >= 3 module genes	FALSE
Cytoskeletal trafficking module	Tgm4	0.688594315	0				Hubgene appears in at least one enriched, significant GO term with Count >= 3 module genes	FALSE
Cytoskeletal trafficking module	Ttc8	0.68857573	6	GOBP_CILIUM_ORGANIZATION; GOBP_EYE_MORPHOGENESIS; GOBP_EYE_PHOTORECEPTOR_CELL_DIFFERENTIATION; GOBP_NON_MOTILE_CILIUM_ASSEMBLY; GOBP_PHOTORECEPTOR_CELL_DIFFERENTIATION; GOBP_RETINA_DEVELOPMENT_IN_CAMERA_TYPE_EYE	CILIUM ORGANIZATION; EYE MORPHOGENESIS; EYE PHOTORECEPTOR CELL DIFFERENTIATION; NON MOTILE CILIUM ASSEMBLY; PHOTORECEPTOR CELL DIFFERENTIATION; RETINA DEVELOPMENT IN CAMERA TYPE EYE	CILIUM ORGANIZATION [GOBP_CILIUM_ORGANIZATION; Count=19]; EYE MORPHOGENESIS [GOBP_EYE_MORPHOGENESIS; Count=8]; EYE PHOTORECEPTOR CELL DIFFERENTIATION [GOBP_EYE_PHOTORECEPTOR_CELL_DIFFERENTIATION; Count=5]; NON MOTILE CILIUM ASSEMBLY [GOBP_NON_MOTILE_CILIUM_ASSEMBLY; Count=6]; PHOTORECEPTOR CELL DIFFERENTIATION [GOBP_PHOTORECEPTOR_CELL_DIFFERENTIATION; Count=6]; RETINA DEVELOPMENT IN CAMERA TYPE E…	Hubgene appears in at least one enriched, significant GO term with Count >= 3 module genes	TRUE
Cytoskeletal trafficking module	Nr3c1	0.688458774	0				Hubgene appears in at least one enriched, significant GO term with Count >= 3 module genes	FALSE
Cytoskeletal trafficking module	Bbs1	0.686299235	10	GOBP_CILIUM_ORGANIZATION; GOBP_MICROTUBULE_BASED_TRANSPORT; GOBP_NON_MOTILE_CILIUM_ASSEMBLY; GOBP_PHOTORECEPTOR_CELL_DEVELOPMENT; GOBP_PHOTORECEPTOR_CELL_DIFFERENTIATION; GOBP_PHOTORECEPTOR_CELL_MAINTENANCE; GOBP_REGULATION_OF_MICROTUBULE_BASED_PROCESS; GOBP_RETINA_DEVELOPMENT_IN_CAMERA_TYPE_EYE; GOBP_RETINA_HOMEOSTASIS; GOBP_SENSORY_PERCEPTION_OF_LIGHT_STIMULUS	CILIUM ORGANIZATION; MICROTUBULE BASED TRANSPORT; NON MOTILE CILIUM ASSEMBLY; PHOTORECEPTOR CELL DEVELOPMENT; PHOTORECEPTOR CELL DIFFERENTIATION; PHOTORECEPTOR CELL MAINTENANCE; REG MICROTUBULE BASED PROCESS; RETINA DEVELOPMENT IN CAMERA TYPE EYE; RETINA HOMEOSTASIS; SENSORY PERCEPTION OF LIGHT STIMULUS	CILIUM ORGANIZATION [GOBP_CILIUM_ORGANIZATION; Count=19]; MICROTUBULE BASED TRANSPORT [GOBP_MICROTUBULE_BASED_TRANSPORT; Count=9]; NON MOTILE CILIUM ASSEMBLY [GOBP_NON_MOTILE_CILIUM_ASSEMBLY; Count=6]; PHOTORECEPTOR CELL DEVELOPMENT [GOBP_PHOTORECEPTOR_CELL_DEVELOPMENT; Count=5]; PHOTORECEPTOR CELL DIFFERENTIATION [GOBP_PHOTORECEPTOR_CELL_DIFFERENTIATION; Count=6]; PHOTORECEPTOR CELL MAINTENANCE …	Hubgene appears in at least one enriched, significant GO term with Count >= 3 module genes	TRUE
Cytoskeletal trafficking module	Ect2	0.681943089	0				Hubgene appears in at least one enriched, significant GO term with Count >= 3 module genes	FALSE
Cytoskeletal trafficking module	Amigo3	0.681763047	0				Hubgene appears in at least one enriched, significant GO term with Count >= 3 module genes	FALSE
Cytoskeletal trafficking module	Iqce	0.680413714	0				Hubgene appears in at least one enriched, significant GO term with Count >= 3 module genes	FALSE
Cytoskeletal trafficking module	X1700028E10Rik	0.679976888	0				Hubgene appears in at least one enriched, significant GO term with Count >= 3 module genes	FALSE
Cytoskeletal trafficking module	Acrbp	0.679155196	0				Hubgene appears in at least one enriched, significant GO term with Count >= 3 module genes	FALSE
Cytoskeletal trafficking module	Stk36	0.678881959	4	GOBP_AXONEME_ASSEMBLY; GOBP_CILIUM_ORGANIZATION; GOBP_MICROTUBULE_BASED_TRANSPORT; GOBP_MICROTUBULE_BUNDLE_FORMATION	AXONEME ASSEMBLY; CILIUM ORGANIZATION; MICROTUBULE BASED TRANSPORT; MICROTUBULE BUNDLE FORMATION	AXONEME ASSEMBLY [GOBP_AXONEME_ASSEMBLY; Count=6]; CILIUM ORGANIZATION [GOBP_CILIUM_ORGANIZATION; Count=19]; MICROTUBULE BASED TRANSPORT [GOBP_MICROTUBULE_BASED_TRANSPORT; Count=9]; MICROTUBULE BUNDLE FORMATION [GOBP_MICROTUBULE_BUNDLE_FORMATION; Count=8]	Hubgene appears in at least one enriched, significant GO term with Count >= 3 module genes	TRUE
Cytoskeletal trafficking module	Dnah7c	0.676658293	3	GOBP_AXONEME_ASSEMBLY; GOBP_CILIUM_ORGANIZATION; GOBP_MICROTUBULE_BUNDLE_FORMATION	AXONEME ASSEMBLY; CILIUM ORGANIZATION; MICROTUBULE BUNDLE FORMATION	AXONEME ASSEMBLY [GOBP_AXONEME_ASSEMBLY; Count=6]; CILIUM ORGANIZATION [GOBP_CILIUM_ORGANIZATION; Count=19]; MICROTUBULE BUNDLE FORMATION [GOBP_MICROTUBULE_BUNDLE_FORMATION; Count=8]	Hubgene appears in at least one enriched, significant GO term with Count >= 3 module genes	TRUE
Cytoskeletal trafficking module	Bicd1	0.676571008	2	GOBP_MICROTUBULE_BASED_TRANSPORT; GOBP_REGULATION_OF_MICROTUBULE_BASED_PROCESS	MICROTUBULE BASED TRANSPORT; REG MICROTUBULE BASED PROCESS	MICROTUBULE BASED TRANSPORT [GOBP_MICROTUBULE_BASED_TRANSPORT; Count=9]; REG MICROTUBULE BASED PROCESS [GOBP_REGULATION_OF_MICROTUBULE_BASED_PROCESS; Count=12]	Hubgene appears in at least one enriched, significant GO term with Count >= 3 module genes	TRUE
Cytoskeletal trafficking module	Zc3h11a	0.675801337	0				Hubgene appears in at least one enriched, significant GO term with Count >= 3 module genes	FALSE
Cytoskeletal trafficking module	Gm7162	0.675068122	0				Hubgene appears in at least one enriched, significant GO term with Count >= 3 module genes	FALSE
Cytoskeletal trafficking module	Sspo	0.673516829	0				Hubgene appears in at least one enriched, significant GO term with Count >= 3 module genes	FALSE
Cytoskeletal trafficking module	Pofut1	0.672218964	0				Hubgene appears in at least one enriched, significant GO term with Count >= 3 module genes	FALSE
Cytoskeletal trafficking module	Saxo2	0.669927288	0				Hubgene appears in at least one enriched, significant GO term with Count >= 3 module genes	FALSE
Cytoskeletal trafficking module	Pcdhga4	0.668248363	0				Hubgene appears in at least one enriched, significant GO term with Count >= 3 module genes	FALSE
Cytoskeletal trafficking module	Mast2	0.666840212	0				Hubgene appears in at least one enriched, significant GO term with Count >= 3 module genes	FALSE
Cytoskeletal trafficking module	Slc17a7	0.664729452	0				Hubgene appears in at least one enriched, significant GO term with Count >= 3 module genes	FALSE
Cytoskeletal trafficking module	Csnk1g1	0.663944486	0				Hubgene appears in at least one enriched, significant GO term with Count >= 3 module genes	FALSE
Cytoskeletal trafficking module	Hnrnpd	0.661901511	1	GOBP_CRD_MEDIATED_MRNA_STABILIZATION	CRD MEDIATED MRNA STABILIZATION	CRD MEDIATED MRNA STABILIZATION [GOBP_CRD_MEDIATED_MRNA_STABILIZATION; Count=3]	Hubgene appears in at least one enriched, significant GO term with Count >= 3 module genes	TRUE
Cytoskeletal trafficking module	H2bc6	0.659873304	0				Hubgene appears in at least one enriched, significant GO term with Count >= 3 module genes	FALSE
Cytoskeletal trafficking module	Abhd14b	0.659605495	0				Hubgene appears in at least one enriched, significant GO term with Count >= 3 module genes	FALSE
Cytoskeletal trafficking module	Fbxl12	0.65886214	0				Hubgene appears in at least one enriched, significant GO term with Count >= 3 module genes	FALSE
Cytoskeletal trafficking module	Rbm45	0.658792325	0				Hubgene appears in at least one enriched, significant GO term with Count >= 3 module genes	FALSE
Cytoskeletal trafficking module	Gm20300	0.657262422	0				Hubgene appears in at least one enriched, significant GO term with Count >= 3 module genes	FALSE
Cytoskeletal trafficking module	Tatdn3	0.656820551	0				Hubgene appears in at least one enriched, significant GO term with Count >= 3 module genes	FALSE
Cytoskeletal trafficking module	Memo1	0.655915578	1	GOBP_REGULATION_OF_MICROTUBULE_BASED_PROCESS	REG MICROTUBULE BASED PROCESS	REG MICROTUBULE BASED PROCESS [GOBP_REGULATION_OF_MICROTUBULE_BASED_PROCESS; Count=12]	Hubgene appears in at least one enriched, significant GO term with Count >= 3 module genes	TRUE
Cytoskeletal trafficking module	Septin11	0.654921926	0				Hubgene appears in at least one enriched, significant GO term with Count >= 3 module genes	FALSE
Cytoskeletal trafficking module	Pcdhgb6	0.65420149	0				Hubgene appears in at least one enriched, significant GO term with Count >= 3 module genes	FALSE
Cytoskeletal trafficking module	Zfp612	0.652301404	0				Hubgene appears in at least one enriched, significant GO term with Count >= 3 module genes	FALSE
Cytoskeletal trafficking module	Ralgps2	0.652248474	0				Hubgene appears in at least one enriched, significant GO term with Count >= 3 module genes	FALSE
Cytoskeletal trafficking module	Intu	0.64690178	3	GOBP_CILIUM_ORGANIZATION; GOBP_MICROTUBULE_BASED_TRANSPORT; GOBP_NON_MOTILE_CILIUM_ASSEMBLY	CILIUM ORGANIZATION; MICROTUBULE BASED TRANSPORT; NON MOTILE CILIUM ASSEMBLY	CILIUM ORGANIZATION [GOBP_CILIUM_ORGANIZATION; Count=19]; MICROTUBULE BASED TRANSPORT [GOBP_MICROTUBULE_BASED_TRANSPORT; Count=9]; NON MOTILE CILIUM ASSEMBLY [GOBP_NON_MOTILE_CILIUM_ASSEMBLY; Count=6]	Hubgene appears in at least one enriched, significant GO term with Count >= 3 module genes	TRUE
Cytoskeletal trafficking module	Prkd1	0.644889588	0				Hubgene appears in at least one enriched, significant GO term with Count >= 3 module genes	FALSE
Cytoskeletal trafficking module	Dnai7	0.643484489	0				Hubgene appears in at least one enriched, significant GO term with Count >= 3 module genes	FALSE
Cytoskeletal trafficking module	Tulp1	0.639088929	8	GOBP_EYE_MORPHOGENESIS; GOBP_EYE_PHOTORECEPTOR_CELL_DIFFERENTIATION; GOBP_PHOTORECEPTOR_CELL_DEVELOPMENT; GOBP_PHOTORECEPTOR_CELL_DIFFERENTIATION; GOBP_PHOTORECEPTOR_CELL_MAINTENANCE; GOBP_RETINA_DEVELOPMENT_IN_CAMERA_TYPE_EYE; GOBP_RETINA_HOMEOSTASIS; GOBP_SENSORY_PERCEPTION_OF_LIGHT_STIMULUS	EYE MORPHOGENESIS; EYE PHOTORECEPTOR CELL DIFFERENTIATION; PHOTORECEPTOR CELL DEVELOPMENT; PHOTORECEPTOR CELL DIFFERENTIATION; PHOTORECEPTOR CELL MAINTENANCE; RETINA DEVELOPMENT IN CAMERA TYPE EYE; RETINA HOMEOSTASIS; SENSORY PERCEPTION OF LIGHT STIMULUS	EYE MORPHOGENESIS [GOBP_EYE_MORPHOGENESIS; Count=8]; EYE PHOTORECEPTOR CELL DIFFERENTIATION [GOBP_EYE_PHOTORECEPTOR_CELL_DIFFERENTIATION; Count=5]; PHOTORECEPTOR CELL DEVELOPMENT [GOBP_PHOTORECEPTOR_CELL_DEVELOPMENT; Count=5]; PHOTORECEPTOR CELL DIFFERENTIATION [GOBP_PHOTORECEPTOR_CELL_DIFFERENTIATION; Count=6]; PHOTORECEPTOR CELL MAINTENANCE [GOBP_PHOTORECEPTOR_CELL_MAINTENANCE; Count=5]; RETINA…	Hubgene appears in at least one enriched, significant GO term with Count >= 3 module genes	TRUE
Cytoskeletal trafficking module	Slc44a1	0.637017135	0				Hubgene appears in at least one enriched, significant GO term with Count >= 3 module genes	FALSE
Cytoskeletal trafficking module	Nwd2	0.636452182	0				Hubgene appears in at least one enriched, significant GO term with Count >= 3 module genes	FALSE
Cytoskeletal trafficking module	Rs1	0.635816984	3	GOBP_EYE_MORPHOGENESIS; GOBP_RETINA_DEVELOPMENT_IN_CAMERA_TYPE_EYE; GOBP_SENSORY_PERCEPTION_OF_LIGHT_STIMULUS	EYE MORPHOGENESIS; RETINA DEVELOPMENT IN CAMERA TYPE EYE; SENSORY PERCEPTION OF LIGHT STIMULUS	EYE MORPHOGENESIS [GOBP_EYE_MORPHOGENESIS; Count=8]; RETINA DEVELOPMENT IN CAMERA TYPE EYE [GOBP_RETINA_DEVELOPMENT_IN_CAMERA_TYPE_EYE; Count=8]; SENSORY PERCEPTION OF LIGHT STIMULUS [GOBP_SENSORY_PERCEPTION_OF_LIGHT_STIMULUS; Count=7]	Hubgene appears in at least one enriched, significant GO term with Count >= 3 module genes	TRUE
Cytoskeletal trafficking module	Grip1	0.632508361	0				Hubgene appears in at least one enriched, significant GO term with Count >= 3 module genes	FALSE
Cytoskeletal trafficking module	N4bp2	0.63159453	0				Hubgene appears in at least one enriched, significant GO term with Count >= 3 module genes	FALSE
Cytoskeletal trafficking module	Ipmk	0.629932958	0				Hubgene appears in at least one enriched, significant GO term with Count >= 3 module genes	FALSE
Cytoskeletal trafficking module	Elmod2	0.62824248	0				Hubgene appears in at least one enriched, significant GO term with Count >= 3 module genes	FALSE
Cytoskeletal trafficking module	Lekr1	0.627560381	0				Hubgene appears in at least one enriched, significant GO term with Count >= 3 module genes	FALSE
Cytoskeletal trafficking module	Pphln1	0.624786785	0				Hubgene appears in at least one enriched, significant GO term with Count >= 3 module genes	FALSE
Cytoskeletal trafficking module	Wdr47	0.623862587	1	GOBP_REGULATION_OF_MICROTUBULE_BASED_PROCESS	REG MICROTUBULE BASED PROCESS	REG MICROTUBULE BASED PROCESS [GOBP_REGULATION_OF_MICROTUBULE_BASED_PROCESS; Count=12]	Hubgene appears in at least one enriched, significant GO term with Count >= 3 module genes	TRUE
Cytoskeletal trafficking module	Shisa7	0.622294894	0				Hubgene appears in at least one enriched, significant GO term with Count >= 3 module genes	FALSE
Cytoskeletal trafficking module	Slc17a3	0.61792723	0				Hubgene appears in at least one enriched, significant GO term with Count >= 3 module genes	FALSE
Cytoskeletal trafficking module	Unc13a	0.61774632	0				Hubgene appears in at least one enriched, significant GO term with Count >= 3 module genes	FALSE
Cytoskeletal trafficking module	Tlcd5	0.612734439	0				Hubgene appears in at least one enriched, significant GO term with Count >= 3 module genes	FALSE
Cytoskeletal trafficking module	Mindy2	0.609444843	0				Hubgene appears in at least one enriched, significant GO term with Count >= 3 module genes	FALSE
Cytoskeletal trafficking module	Slc25a19	0.609211302	0				Hubgene appears in at least one enriched, significant GO term with Count >= 3 module genes	FALSE
Cytoskeletal trafficking module	Galntl6	0.60681753	0				Hubgene appears in at least one enriched, significant GO term with Count >= 3 module genes	FALSE
