# Supplementary material for: L-DOPA Promotes Post-Treatment Neurovascular and Synaptic Homeostasis in Early Diabetic Retinopathy
Source: Invest Ophthalmol Vis Sci. 2026 Jul 20;67(8):42. doi: 10.1167/iovs.67.8.42 (PMC13398881; doi:10.1167/iovs.67.8.42)
Supplement: Supplement 8 [file iovs-67-8-42_s008.csv]

gene	general_GO_category	n_synaptic_GO_terms_total	n_cytoskeletal_GO_terms_total	associated_example_GO_terms	associated_all_GO_terms	significant_in_comparisons	n_significant_comparisons	DMVeh_vs_CtrlVeh_log2FoldChange	DMCont_vs_CtrlVeh_log2FoldChange	DMCont_vs_DMVeh_log2FoldChange	DMWash_vs_DMVeh_log2FoldChange	DMWash_vs_CtrlVeh_log2FoldChange	DMVeh_vs_CtrlVeh_padj	DMCont_vs_CtrlVeh_padj	DMCont_vs_DMVeh_padj	DMWash_vs_DMVeh_padj	DMWash_vs_CtrlVeh_padj	DMVeh_vs_CtrlVeh_direction	DMCont_vs_CtrlVeh_direction	DMCont_vs_DMVeh_direction	DMWash_vs_DMVeh_direction	DMWash_vs_CtrlVeh_direction	disease_altered	altered_by_DMCont	altered_by_DMWash
Calr	Cytoskeletal	0	8	Any cellular process that depends upon or alters the actin cytoskeleton, that part of the cytoskeleton comprising actin filaments and their associated proteins. [GOC:mah]; A process that is carried out at the cellular level which results in the assembly, arrangement of constituent parts, or disassembly of actin-based cytoskeletal structures in the cell cortex, i.e. just beneath the plasma membran…	GOBP_ACTIN_FILAMENT_BASED_PROCESS; GOBP_CORTICAL_ACTIN_CYTOSKELETON_ORGANIZATION; GOBP_CORTICAL_CYTOSKELETON_ORGANIZATION; GOBP_CYTOSKELETON_ORGANIZATION; GOBP_HEART_DEVELOPMENT; GOBP_MUSCLE_TISSUE_DEVELOPMENT; GOBP_PROTEIN_LOCALIZATION_TO_NUCLEUS; GOBP_RESPONSE_TO_ENDOPLASMIC_RETICULUM_STRESS	DMCont_vs_CtrlVeh; DMVeh_vs_CtrlVeh; DMWash_vs_CtrlVeh	3	-0.391779058	-0.339048787	NA	NA	-0.32380553	6.38E-05	2.79E-04	NA	NA	8.49E-04	Down	Down	NA	NA	Down	Yes	No	No
Ccdc187	Cytoskeletal	0	4	A process that is carried out at the cellular level which results in the assembly, arrangement of constituent parts, or disassembly of cytoskeletal structures. [GOC:dph, GOC:jl, GOC:mah]; Any process in which a microtubule is maintained in a specific location in a cell. [GOC:mah]; Any cellular process that depends upon or alters the microtubule cytoskeleton, that part of the cytoskeleton comprisi…	GOBP_CYTOSKELETON_ORGANIZATION; GOBP_MICROTUBULE_ANCHORING; GOBP_MICROTUBULE_BASED_PROCESS; GOBP_MICROTUBULE_CYTOSKELETON_ORGANIZATION	DMCont_vs_CtrlVeh; DMVeh_vs_CtrlVeh; DMWash_vs_CtrlVeh	3	0.964199926	1.360750854	NA	NA	0.990932438	0.008290491	5.26E-04	NA	NA	7.60E-04	Up	Up	NA	NA	Up	Yes	No	No
Ryr3	Cytoskeletal	0	2	A process in which force is generated within muscle tissue, resulting in a change in muscle geometry. Force generation involves a chemo-mechanical energy conversion step that is carried out by the actin/myosin complex activity, which generates force through ATP hydrolysis. [GOC:ef, GOC:mtg_muscle, ISBN:0198506732]; A process in which force is generated within striated muscle tissue, resulting in …	GOBP_MUSCLE_CONTRACTION; GOBP_STRIATED_MUSCLE_CONTRACTION	DMCont_vs_DMVeh; DMVeh_vs_CtrlVeh; DMWash_vs_DMVeh	3	-0.426056294	NA	0.351676657	0.32897352	NA	9.07E-05	NA	0.001818993	0.018239798	NA	Down	NA	Up	Up	NA	Yes	Yes	Yes
Acvrl1	Cytoskeletal	0	3	The aggregation and bonding together of a set of components to form a focal adhesion, a complex of intracellular signaling and structural proteins that provides a structural link between the internal actin cytoskeleton and the ECM, and also function as a locus of signal transduction activity. [GOC:jid, GOC:mah]; The process whose specific outcome is the progression of the heart over time, from it…	GOBP_FOCAL_ADHESION_ASSEMBLY; GOBP_HEART_DEVELOPMENT; GOBP_HEART_MORPHOGENESIS	DMCont_vs_CtrlVeh; DMVeh_vs_CtrlVeh	2	0.498886253	0.47029819	NA	NA	NA	0.001710573	0.00369242	NA	NA	NA	Up	Up	NA	NA	NA	Yes	No	No
Adprhl1	Cytoskeletal	0	7	Any cellular process that depends upon or alters the actin cytoskeleton, that part of the cytoskeleton comprising actin filaments and their associated proteins. [GOC:mah]; A process that is carried out at the cellular level which results in the assembly, arrangement of constituent parts, or disassembly of cytoskeletal structures containing both actin and myosin or paramyosin. The myosin may be or…	GOBP_ACTIN_FILAMENT_BASED_PROCESS; GOBP_ACTOMYOSIN_STRUCTURE_ORGANIZATION; GOBP_CYTOSKELETON_ORGANIZATION; GOBP_HEART_DEVELOPMENT; GOBP_HEART_MORPHOGENESIS; GOBP_MUSCLE_TISSUE_DEVELOPMENT; GOBP_ORGANELLE_ASSEMBLY	DMCont_vs_CtrlVeh; DMVeh_vs_CtrlVeh	2	0.540225544	0.65647178	NA	NA	NA	0.010216752	0.001641764	NA	NA	NA	Up	Up	NA	NA	NA	Yes	No	No
Ankzf1	Cytoskeletal	0	1	Any process that results in a change in state or activity of a cell (in terms of movement, secretion, enzyme production, gene expression, etc.) as a result of a stress acting at the endoplasmic reticulum. ER stress usually results from the accumulation of unfolded or misfolded proteins in the ER lumen. [GOC:cjm, GOC:mah]	GOBP_RESPONSE_TO_ENDOPLASMIC_RETICULUM_STRESS	DMCont_vs_CtrlVeh; DMVeh_vs_CtrlVeh	2	-0.427788979	-0.336743246	NA	NA	NA	9.98E-06	4.99E-06	NA	NA	NA	Down	Down	NA	NA	NA	Yes	No	No
Arrdc2	Cytoskeletal	0	1	The progression of muscle tissue over time, from its initial formation to its mature state. Muscle tissue is a contractile tissue made up of actin and myosin fibers. [GOC:dph]	GOBP_MUSCLE_TISSUE_DEVELOPMENT	DMVeh_vs_CtrlVeh; DMWash_vs_DMVeh	2	0.567571825	NA	NA	-0.656204507	NA	0.012661521	NA	NA	0.006010357	NA	Up	NA	NA	Down	NA	Yes	No	Yes
Atf3	Cytoskeletal	0	2	The progression of muscle tissue over time, from its initial formation to its mature state. Muscle tissue is a contractile tissue made up of actin and myosin fibers. [GOC:dph]; Any process that results in a change in state or activity of a cell (in terms of movement, secretion, enzyme production, gene expression, etc.) as a result of a stress acting at the endoplasmic reticulum. ER stress usually…	GOBP_MUSCLE_TISSUE_DEVELOPMENT; GOBP_RESPONSE_TO_ENDOPLASMIC_RETICULUM_STRESS	DMCont_vs_CtrlVeh; DMVeh_vs_CtrlVeh	2	0.359004593	0.388751388	NA	NA	NA	0.044185527	0.00465909	NA	NA	NA	Up	Up	NA	NA	NA	Yes	No	No
C2cd5	Cytoskeletal	0	1	Any process that activates or increases the frequency, rate or extent of establishment of protein localization. [GO_REF:0000058, GOC:TermGenie, PMID:22761445]	GOBP_POSITIVE_REGULATION_OF_ESTABLISHMENT_OF_PROTEIN_LOCALIZATION	DMVeh_vs_CtrlVeh; DMWash_vs_DMVeh	2	-0.371630177	NA	NA	0.327624625	NA	9.17E-05	NA	NA	0.007231949	NA	Down	NA	NA	Up	NA	Yes	No	Yes
C2cd6	Cytoskeletal	0	4	The directed, self-propelled movement of a cilium. [GOC:dph, GOC:jl]; Cell motility due to movement of eukaryotic cilia or bacterial-type flagella or archaeal-type flagella. [GOC:cilia, GOC:hjd, GOC:krc]; A microtubule-based process that results in the movement of organelles, other microtubules, or other cellular components. Examples include motor-driven movement along microtubules and movement d…	GOBP_CILIUM_MOVEMENT; GOBP_CILIUM_OR_FLAGELLUM_DEPENDENT_CELL_MOTILITY; GOBP_MICROTUBULE_BASED_MOVEMENT; GOBP_MICROTUBULE_BASED_PROCESS	DMCont_vs_CtrlVeh; DMWash_vs_CtrlVeh	2	NA	0.463203761	NA	NA	0.502473785	NA	0.003428717	NA	NA	0.005807192	NA	Up	NA	NA	Up	No	No	No
Calcrl	Cytoskeletal	0	3	The process whose specific outcome is the progression of the heart over time, from its formation to the mature structure. The heart is a hollow, muscular organ, which, by contracting rhythmically, keeps up the circulation of the blood. [GOC:jid, UBERON:0000948]; A process in which force is generated within muscle tissue, resulting in a change in muscle geometry. Force generation involves a chemo-…	GOBP_HEART_DEVELOPMENT; GOBP_MUSCLE_CONTRACTION; GOBP_SMOOTH_MUSCLE_CONTRACTION	DMCont_vs_CtrlVeh; DMVeh_vs_CtrlVeh	2	0.609327987	0.503035743	NA	NA	NA	1.83E-04	0.001584133	NA	NA	NA	Up	Up	NA	NA	NA	Yes	No	No
Catsper2	Cytoskeletal	0	4	The directed, self-propelled movement of a cilium. [GOC:dph, GOC:jl]; Cell motility due to movement of eukaryotic cilia or bacterial-type flagella or archaeal-type flagella. [GOC:cilia, GOC:hjd, GOC:krc]; A microtubule-based process that results in the movement of organelles, other microtubules, or other cellular components. Examples include motor-driven movement along microtubules and movement d…	GOBP_CILIUM_MOVEMENT; GOBP_CILIUM_OR_FLAGELLUM_DEPENDENT_CELL_MOTILITY; GOBP_MICROTUBULE_BASED_MOVEMENT; GOBP_MICROTUBULE_BASED_PROCESS	DMVeh_vs_CtrlVeh; DMWash_vs_CtrlVeh	2	-0.453467549	NA	NA	NA	-0.32490234	4.99E-05	NA	NA	NA	0.00766287	Down	NA	NA	NA	Down	Yes	No	No
Csrp3	Cytoskeletal	0	15	Any cellular process that depends upon or alters the actin cytoskeleton, that part of the cytoskeleton comprising actin filaments and their associated proteins. [GOC:mah]; The process in which an actin filament is broken down into smaller filaments. [GOC:ai, PMID:14657234]; A process that is carried out at the cellular level which results in the assembly, arrangement of constituent parts, or disa…	GOBP_ACTIN_FILAMENT_BASED_PROCESS; GOBP_ACTIN_FILAMENT_SEVERING; GOBP_ACTOMYOSIN_STRUCTURE_ORGANIZATION; GOBP_CYTOSKELETON_ORGANIZATION; GOBP_HEART_DEVELOPMENT; GOBP_HEART_PROCESS; GOBP_MUSCLE_CONTRACTION; GOBP_MUSCLE_TISSUE_DEVELOPMENT; GOBP_ORGANELLE_ASSEMBLY; GOBP_REGULATION_OF_ACTIN_FILAMENT_BASED_PROCESS; GOBP_REGULATION_OF_PROTEIN_LOCALIZATION_TO_CELL_PERIPHERY; GOBP_REGULATION_OF_PROTEIN_L…	DMVeh_vs_CtrlVeh; DMWash_vs_CtrlVeh	2	-0.980556398	NA	NA	NA	-0.594992854	0.001532362	NA	NA	NA	0.04652026	Down	NA	NA	NA	Down	Yes	No	No
Dnai7	Cytoskeletal	0	3	A microtubule-based process that results in the movement of organelles, other microtubules, or other cellular components. Examples include motor-driven movement along microtubules and movement driven by polymerization or depolymerization of microtubules. [GOC:cjm, ISBN:0815316194]; Any cellular process that depends upon or alters the microtubule cytoskeleton, that part of the cytoskeleton compris…	GOBP_MICROTUBULE_BASED_MOVEMENT; GOBP_MICROTUBULE_BASED_PROCESS; GOBP_MICROTUBULE_SLIDING	DMCont_vs_DMVeh; DMVeh_vs_CtrlVeh	2	-0.441061766	NA	0.385016481	NA	NA	0.017079181	NA	0.025093683	NA	NA	Down	NA	Up	NA	NA	Yes	Yes	No
Ephb4	Cytoskeletal	0	2	The process whose specific outcome is the progression of the heart over time, from its formation to the mature structure. The heart is a hollow, muscular organ, which, by contracting rhythmically, keeps up the circulation of the blood. [GOC:jid, UBERON:0000948]; The developmental process in which the heart is generated and organized. The heart is a hollow, muscular organ, which, by contracting rh…	GOBP_HEART_DEVELOPMENT; GOBP_HEART_MORPHOGENESIS	DMCont_vs_CtrlVeh; DMVeh_vs_CtrlVeh	2	0.362291797	0.546128044	NA	NA	NA	0.047513724	0.020633628	NA	NA	NA	Up	Up	NA	NA	NA	Yes	No	No
Gulp1	Cytoskeletal	0	1	The internalization of bacteria, immune complexes and other particulate matter or of an apoptotic cell by phagocytosis, including the membrane and cytoskeletal processes required, which involves one of three mechanisms: zippering of pseudopods around a target via repeated receptor-ligand interactions, sinking of the target directly into plasma membrane of the phagocytosing cell, or induced uptake…	GOBP_PHAGOCYTOSIS_ENGULFMENT	DMCont_vs_CtrlVeh; DMVeh_vs_CtrlVeh	2	0.404656766	0.330064871	NA	NA	NA	1.59E-05	2.22E-04	NA	NA	NA	Up	Up	NA	NA	NA	Yes	No	No
Hmcn1	Cytoskeletal	0	2	Any cellular process that depends upon or alters the actin cytoskeleton, that part of the cytoskeleton comprising actin filaments and their associated proteins. [GOC:mah]; A process that is carried out at the cellular level which results in the assembly, arrangement of constituent parts, or disassembly of cytoskeletal structures. [GOC:dph, GOC:jl, GOC:mah]	GOBP_ACTIN_FILAMENT_BASED_PROCESS; GOBP_CYTOSKELETON_ORGANIZATION	DMCont_vs_DMVeh; DMVeh_vs_CtrlVeh	2	-0.457931564	NA	0.55782027	NA	NA	0.017545206	NA	0.001818993	NA	NA	Down	NA	Up	NA	NA	Yes	Yes	No
Katnal2	Cytoskeletal	0	6	A process that is carried out at the cellular level which results in the assembly, arrangement of constituent parts, or disassembly of cytoskeletal structures. [GOC:dph, GOC:jl, GOC:mah]; A process that is carried out at the cellular level which results in the assembly, arrangement of constituent parts, or disassembly of the microtubule spindle during a meiotic cell cycle. [GOC:go_curators, GOC:m…	GOBP_CYTOSKELETON_ORGANIZATION; GOBP_MEIOTIC_SPINDLE_ORGANIZATION; GOBP_MICROTUBULE_BASED_PROCESS; GOBP_MICROTUBULE_CYTOSKELETON_ORGANIZATION; GOBP_MICROTUBULE_SEVERING; GOBP_SPINDLE_ORGANIZATION	DMCont_vs_DMVeh; DMVeh_vs_CtrlVeh	2	-0.641225473	NA	0.46613305	NA	NA	5.89E-05	NA	0.031719722	NA	NA	Down	NA	Up	NA	NA	Yes	Yes	No
Nfat5	Cytoskeletal	0	1	Any process that results in a change in state or activity of a cell or an organism (in terms of movement, secretion, enzyme production, gene expression, etc.) as a result of a stimulus by the chemical structure of the anion portion of a dissociated acid (rather than the acid acting as a proton donor). The acid chemical may be in gaseous, liquid or solid form. [GOC:go_curators, GOC:rn]	GOBP_RESPONSE_TO_ACID_CHEMICAL	DMCont_vs_DMVeh; DMWash_vs_DMVeh	2	NA	NA	0.321977601	0.345479719	NA	NA	NA	0.03004292	0.036698006	NA	NA	NA	Up	Up	NA	No	Yes	Yes
Nod2	Cytoskeletal	0	1	Any process that results in a change in state or activity of a cell (in terms of movement, secretion, enzyme production, gene expression, etc.) as a result of a stress acting at the endoplasmic reticulum. ER stress usually results from the accumulation of unfolded or misfolded proteins in the ER lumen. [GOC:cjm, GOC:mah]	GOBP_RESPONSE_TO_ENDOPLASMIC_RETICULUM_STRESS	DMVeh_vs_CtrlVeh; DMWash_vs_CtrlVeh	2	0.610747317	NA	NA	NA	0.760403338	0.021243348	NA	NA	NA	0.013807992	Up	NA	NA	NA	Up	Yes	No	No
Parp3	Cytoskeletal	0	11	A process that is carried out at the cellular level which results in the assembly, arrangement of constituent parts, or disassembly of cytoskeletal structures. [GOC:dph, GOC:jl, GOC:mah]; The process whose specific outcome is the progression of an organismal system whose objective is to provide calibrated responses by an organism to a potential internal or invasive threat, over time, from its for…	GOBP_CYTOSKELETON_ORGANIZATION; GOBP_IMMUNE_SYSTEM_DEVELOPMENT; GOBP_MICROTUBULE_BASED_PROCESS; GOBP_MICROTUBULE_CYTOSKELETON_ORGANIZATION; GOBP_MICROTUBULE_CYTOSKELETON_ORGANIZATION_INVOLVED_IN_MITOSIS; GOBP_MITOTIC_SPINDLE_ORGANIZATION; GOBP_REGULATION_OF_CYTOSKELETON_ORGANIZATION; GOBP_REGULATION_OF_MICROTUBULE_BASED_PROCESS; GOBP_REGULATION_OF_MICROTUBULE_CYTOSKELETON_ORGANIZATION; GOBP_REGUL…	DMCont_vs_CtrlVeh; DMVeh_vs_CtrlVeh	2	0.472158598	0.480069668	NA	NA	NA	0.002853123	0.004091521	NA	NA	NA	Up	Up	NA	NA	NA	Yes	No	No
Rhou	Cytoskeletal	0	3	Any cellular process that depends upon or alters the actin cytoskeleton, that part of the cytoskeleton comprising actin filaments and their associated proteins. [GOC:mah]; A process that is carried out at the cellular level which results in the assembly, arrangement of constituent parts, or disassembly of cytoskeletal structures comprising actin filaments. Includes processes that control the spat…	GOBP_ACTIN_FILAMENT_BASED_PROCESS; GOBP_ACTIN_FILAMENT_ORGANIZATION; GOBP_CYTOSKELETON_ORGANIZATION	DMCont_vs_CtrlVeh; DMVeh_vs_CtrlVeh	2	0.457746846	0.322660229	NA	NA	NA	3.78E-04	0.029267282	NA	NA	NA	Up	Up	NA	NA	NA	Yes	No	No
Ryr1	Cytoskeletal	0	5	The process whose specific outcome is the progression of the heart over time, from its formation to the mature structure. The heart is a hollow, muscular organ, which, by contracting rhythmically, keeps up the circulation of the blood. [GOC:jid, UBERON:0000948]; The developmental process in which the heart is generated and organized. The heart is a hollow, muscular organ, which, by contracting rh…	GOBP_HEART_DEVELOPMENT; GOBP_HEART_MORPHOGENESIS; GOBP_MUSCLE_CONTRACTION; GOBP_MUSCLE_TISSUE_DEVELOPMENT; GOBP_STRIATED_MUSCLE_CONTRACTION	DMCont_vs_DMVeh; DMVeh_vs_CtrlVeh	2	-0.429027322	NA	0.432751882	NA	NA	0.0151445	NA	0.036755641	NA	NA	Down	NA	Up	NA	NA	Yes	Yes	No
Tenm1	Cytoskeletal	0	2	Any process that activates or increases the frequency, rate or extent of establishment of protein localization. [GO_REF:0000058, GOC:TermGenie, PMID:22761445]; Any process that activates or increases the frequency, rate or extent of a protein localization. [GO_REF:0000058, GOC:TermGenie, GOC:vw]	GOBP_POSITIVE_REGULATION_OF_ESTABLISHMENT_OF_PROTEIN_LOCALIZATION; GOBP_POSITIVE_REGULATION_OF_PROTEIN_LOCALIZATION	DMCont_vs_DMVeh; DMVeh_vs_CtrlVeh	2	-0.360332874	NA	0.321203707	NA	NA	0.031183348	NA	0.039375722	NA	NA	Down	NA	Up	NA	NA	Yes	Yes	No
Tex14	Cytoskeletal	0	1	The process in which spindle microtubules become physically associated with the proteins making up the kinetochore complex. [GOC:vw, PMID:10322137]	GOBP_ATTACHMENT_OF_SPINDLE_MICROTUBULES_TO_KINETOCHORE	DMCont_vs_CtrlVeh; DMWash_vs_CtrlVeh	2	NA	0.637221052	NA	NA	0.560384911	NA	5.44E-05	NA	NA	0.020849659	NA	Up	NA	NA	Up	No	No	No
Txnip	Cytoskeletal	0	1	A process in which a protein transports or maintains the localization of another protein to the nucleus. [GOC:ecd]	GOBP_PROTEIN_LOCALIZATION_TO_NUCLEUS	DMCont_vs_CtrlVeh; DMVeh_vs_CtrlVeh	2	0.668710457	0.556487235	NA	NA	NA	2.53E-04	0.004925063	NA	NA	NA	Up	Up	NA	NA	NA	Yes	No	No
Abracl	Cytoskeletal	0	2	Any cellular process that depends upon or alters the actin cytoskeleton, that part of the cytoskeleton comprising actin filaments and their associated proteins. [GOC:mah]; Any process that modulates the frequency, rate or extent of any cellular process that depends upon or alters the actin cytoskeleton. [GOC:mah]	GOBP_ACTIN_FILAMENT_BASED_PROCESS; GOBP_REGULATION_OF_ACTIN_FILAMENT_BASED_PROCESS	DMVeh_vs_CtrlVeh	1	0.686510538	NA	NA	NA	NA	0.034361381	NA	NA	NA	NA	Up	NA	NA	NA	NA	Yes	No	No
Acrbp	Cytoskeletal	0	1	The aggregation, arrangement and bonding together of a set of components to form an organelle. An organelle is an organized structure of distinctive morphology and function. Includes the nucleus, mitochondria, plastids, vacuoles, vesicles, ribosomes and the cytoskeleton. Excludes the plasma membrane. [GOC:mah]	GOBP_ORGANELLE_ASSEMBLY	DMVeh_vs_CtrlVeh	1	-0.355365234	NA	NA	NA	NA	0.003975754	NA	NA	NA	NA	Down	NA	NA	NA	NA	Yes	No	No
Actc1	Cytoskeletal	0	16	Movement of organelles or other particles along actin filaments, or sliding of actin filaments past each other, mediated by motor proteins. [GOC:BHF, GOC:mah]; Any cellular process that depends upon or alters the actin cytoskeleton, that part of the cytoskeleton comprising actin filaments and their associated proteins. [GOC:mah]; A process that is carried out at the cellular level which results i…	GOBP_ACTIN_FILAMENT_BASED_MOVEMENT; GOBP_ACTIN_FILAMENT_BASED_PROCESS; GOBP_ACTIN_FILAMENT_ORGANIZATION; GOBP_ACTIN_MEDIATED_CELL_CONTRACTION; GOBP_ACTIN_MYOSIN_FILAMENT_SLIDING; GOBP_ACTOMYOSIN_STRUCTURE_ORGANIZATION; GOBP_CYTOPLASMIC_ACTIN_BASED_CONTRACTION_INVOLVED_IN_CELL_MOTILITY; GOBP_CYTOSKELETON_ORGANIZATION; GOBP_HEART_DEVELOPMENT; GOBP_HEART_MORPHOGENESIS; GOBP_HEART_PROCESS; GOBP_MUSCL…	DMVeh_vs_CtrlVeh	1	-0.433458928	NA	NA	NA	NA	0.041399328	NA	NA	NA	NA	Down	NA	NA	NA	NA	Yes	No	No
Ap1s3	Cytoskeletal	0	1	The aggregation, arrangement and bonding together of a set of components to form an organelle. An organelle is an organized structure of distinctive morphology and function. Includes the nucleus, mitochondria, plastids, vacuoles, vesicles, ribosomes and the cytoskeleton. Excludes the plasma membrane. [GOC:mah]	GOBP_ORGANELLE_ASSEMBLY	DMVeh_vs_CtrlVeh	1	0.468130343	NA	NA	NA	NA	0.015010497	NA	NA	NA	NA	Up	NA	NA	NA	NA	Yes	No	No
Atp2a3	Cytoskeletal	0	1	Any process that results in a change in state or activity of a cell (in terms of movement, secretion, enzyme production, gene expression, etc.) as a result of a stress acting at the endoplasmic reticulum. ER stress usually results from the accumulation of unfolded or misfolded proteins in the ER lumen. [GOC:cjm, GOC:mah]	GOBP_RESPONSE_TO_ENDOPLASMIC_RETICULUM_STRESS	DMVeh_vs_CtrlVeh	1	-0.389007599	NA	NA	NA	NA	0.040200603	NA	NA	NA	NA	Down	NA	NA	NA	NA	Yes	No	No
Bid	Cytoskeletal	0	1	Any process that results in a change in state or activity of a cell (in terms of movement, secretion, enzyme production, gene expression, etc.) as a result of a stress acting at the endoplasmic reticulum. ER stress usually results from the accumulation of unfolded or misfolded proteins in the ER lumen. [GOC:cjm, GOC:mah]	GOBP_RESPONSE_TO_ENDOPLASMIC_RETICULUM_STRESS	DMVeh_vs_CtrlVeh	1	0.466586723	NA	NA	NA	NA	0.036941896	NA	NA	NA	NA	Up	NA	NA	NA	NA	Yes	No	No
Calr3	Cytoskeletal	0	1	Any process that results in a change in state or activity of a cell (in terms of movement, secretion, enzyme production, gene expression, etc.) as a result of a stress acting at the endoplasmic reticulum. ER stress usually results from the accumulation of unfolded or misfolded proteins in the ER lumen. [GOC:cjm, GOC:mah]	GOBP_RESPONSE_TO_ENDOPLASMIC_RETICULUM_STRESS	DMCont_vs_CtrlVeh	1	NA	0.406156082	NA	NA	NA	NA	0.037801611	NA	NA	NA	NA	Up	NA	NA	NA	No	No	No
Car3	Cytoskeletal	0	3	A process in which force is generated within muscle tissue, resulting in a change in muscle geometry. Force generation involves a chemo-mechanical energy conversion step that is carried out by the actin/myosin complex activity, which generates force through ATP hydrolysis. [GOC:ef, GOC:mtg_muscle, ISBN:0198506732]; A process in which force is generated within skeletal muscle tissue, resulting in …	GOBP_MUSCLE_CONTRACTION; GOBP_SKELETAL_MUSCLE_CONTRACTION; GOBP_STRIATED_MUSCLE_CONTRACTION	DMVeh_vs_CtrlVeh	1	-0.581683245	NA	NA	NA	NA	0.024270527	NA	NA	NA	NA	Down	NA	NA	NA	NA	Yes	No	No
Castor1	Cytoskeletal	0	2	Any process that results in a change in state or activity of a cell (in terms of movement, secretion, enzyme production, gene expression, etc.) as a result of a stimulus by the chemical structure of the anion portion of the dissociated acid (rather than the acid acting as a proton donor). The acid chemical may be in gaseous, liquid or solid form. [GOC:go_curators, GOC:mah, Wikipedia:Acid]; Any pr…	GOBP_CELLULAR_RESPONSE_TO_ACID_CHEMICAL; GOBP_RESPONSE_TO_ACID_CHEMICAL	DMVeh_vs_CtrlVeh	1	0.649145797	NA	NA	NA	NA	0.019478742	NA	NA	NA	NA	Up	NA	NA	NA	NA	Yes	No	No
Cdh19	Cytoskeletal	0	1	A process that is carried out at the cellular level which results in the assembly, arrangement of constituent parts, or disassembly of an adherens junction. An adherens junction is a cell-cell junction composed of the epithelial cadherin-catenin complex at which the cytoplasmic face of the plasma membrane is attached to actin filaments. [GOC:aruk, GOC:bc, GOC:dph, GOC:jl, GOC:mah]	GOBP_ADHERENS_JUNCTION_ORGANIZATION	DMVeh_vs_CtrlVeh	1	0.886094233	NA	NA	NA	NA	0.008011625	NA	NA	NA	NA	Up	NA	NA	NA	NA	Yes	No	No
Cdkn1a	Cytoskeletal	0	2	The process whose specific outcome is the progression of the heart over time, from its formation to the mature structure. The heart is a hollow, muscular organ, which, by contracting rhythmically, keeps up the circulation of the blood. [GOC:jid, UBERON:0000948]; A process in which a protein transports or maintains the localization of another protein to the nucleus. [GOC:ecd]	GOBP_HEART_DEVELOPMENT; GOBP_PROTEIN_LOCALIZATION_TO_NUCLEUS	DMVeh_vs_CtrlVeh	1	1.331608166	NA	NA	NA	NA	9.15E-04	NA	NA	NA	NA	Up	NA	NA	NA	NA	Yes	No	No
Cep72	Cytoskeletal	0	10	The replication of a centrosome, a structure comprised of a pair of centrioles and peri-centriolar material from which a microtubule spindle apparatus is organized. [GOC:ai]; A process that is carried out at the cellular level which results in the assembly, arrangement of constituent parts, or disassembly of cytoskeletal structures. [GOC:dph, GOC:jl, GOC:mah]; Any cellular process that depends up…	GOBP_CENTROSOME_DUPLICATION; GOBP_CYTOSKELETON_ORGANIZATION; GOBP_MICROTUBULE_BASED_PROCESS; GOBP_MICROTUBULE_CYTOSKELETON_ORGANIZATION; GOBP_MICROTUBULE_ORGANIZING_CENTER_ORGANIZATION; GOBP_ORGANELLE_ASSEMBLY; GOBP_PROTEIN_LOCALIZATION_TO_CYTOSKELETON; GOBP_PROTEIN_LOCALIZATION_TO_MICROTUBULE_ORGANIZING_CENTER; GOBP_REGULATION_OF_PROTEIN_LOCALIZATION_TO_CENTROSOME; GOBP_SPINDLE_ORGANIZATION	DMWash_vs_CtrlVeh	1	NA	NA	NA	NA	-0.493193488	NA	NA	NA	NA	0.018009395	NA	NA	NA	NA	Down	No	No	No
Cfap251	Cytoskeletal	0	4	The directed, self-propelled movement of a cilium. [GOC:dph, GOC:jl]; Cell motility due to movement of eukaryotic cilia or bacterial-type flagella or archaeal-type flagella. [GOC:cilia, GOC:hjd, GOC:krc]; A microtubule-based process that results in the movement of organelles, other microtubules, or other cellular components. Examples include motor-driven movement along microtubules and movement d…	GOBP_CILIUM_MOVEMENT; GOBP_CILIUM_OR_FLAGELLUM_DEPENDENT_CELL_MOTILITY; GOBP_MICROTUBULE_BASED_MOVEMENT; GOBP_MICROTUBULE_BASED_PROCESS	DMVeh_vs_CtrlVeh	1	-0.434306468	NA	NA	NA	NA	3.70E-05	NA	NA	NA	NA	Down	NA	NA	NA	NA	Yes	No	No
Cgnl1	Cytoskeletal	0	15	Any cellular process that depends upon or alters the actin cytoskeleton, that part of the cytoskeleton comprising actin filaments and their associated proteins. [GOC:mah]; A process that results in the assembly, arrangement of constituent parts, or disassembly of an actin filament bundle. [GOC:dph]; A process that is carried out at the cellular level which results in the assembly, arrangement of …	GOBP_ACTIN_FILAMENT_BASED_PROCESS; GOBP_ACTIN_FILAMENT_BUNDLE_ORGANIZATION; GOBP_ACTIN_FILAMENT_ORGANIZATION; GOBP_ACTOMYOSIN_STRUCTURE_ORGANIZATION; GOBP_CYTOSKELETON_ORGANIZATION; GOBP_FOCAL_ADHESION_ASSEMBLY; GOBP_NEGATIVE_REGULATION_OF_ACTIN_FILAMENT_BUNDLE_ASSEMBLY; GOBP_NEGATIVE_REGULATION_OF_CYTOSKELETON_ORGANIZATION; GOBP_NEGATIVE_REGULATION_OF_STRESS_FIBER_ASSEMBLY; GOBP_REGULATION_OF_AC…	DMVeh_vs_CtrlVeh	1	0.445875629	NA	NA	NA	NA	0.037812208	NA	NA	NA	NA	Up	NA	NA	NA	NA	Yes	No	No
Chac1	Cytoskeletal	0	1	Any process that results in a change in state or activity of a cell (in terms of movement, secretion, enzyme production, gene expression, etc.) as a result of a stress acting at the endoplasmic reticulum. ER stress usually results from the accumulation of unfolded or misfolded proteins in the ER lumen. [GOC:cjm, GOC:mah]	GOBP_RESPONSE_TO_ENDOPLASMIC_RETICULUM_STRESS	DMVeh_vs_CtrlVeh	1	-0.471553977	NA	NA	NA	NA	0.046258988	NA	NA	NA	NA	Down	NA	NA	NA	NA	Yes	No	No
Cnn2	Cytoskeletal	0	5	Any cellular process that depends upon or alters the actin cytoskeleton, that part of the cytoskeleton comprising actin filaments and their associated proteins. [GOC:mah]; A process that is carried out at the cellular level which results in the assembly, arrangement of constituent parts, or disassembly of cytoskeletal structures comprising actin filaments. Includes processes that control the spat…	GOBP_ACTIN_FILAMENT_BASED_PROCESS; GOBP_ACTIN_FILAMENT_ORGANIZATION; GOBP_ACTOMYOSIN_STRUCTURE_ORGANIZATION; GOBP_CYTOSKELETON_ORGANIZATION; GOBP_REGULATION_OF_ACTIN_FILAMENT_BASED_PROCESS	DMCont_vs_CtrlVeh	1	NA	0.611490741	NA	NA	NA	NA	0.025503788	NA	NA	NA	NA	Up	NA	NA	NA	No	No	No
Col1a2	Cytoskeletal	0	2	Any process that results in a change in state or activity of a cell (in terms of movement, secretion, enzyme production, gene expression, etc.) as a result of a stimulus by the chemical structure of the anion portion of the dissociated acid (rather than the acid acting as a proton donor). The acid chemical may be in gaseous, liquid or solid form. [GOC:go_curators, GOC:mah, Wikipedia:Acid]; Any pr…	GOBP_CELLULAR_RESPONSE_TO_ACID_CHEMICAL; GOBP_RESPONSE_TO_ACID_CHEMICAL	DMCont_vs_DMVeh	1	NA	NA	0.527341493	NA	NA	NA	NA	0.019058076	NA	NA	NA	NA	Up	NA	NA	No	Yes	No
Col2a1	Cytoskeletal	0	2	The process whose specific outcome is the progression of the heart over time, from its formation to the mature structure. The heart is a hollow, muscular organ, which, by contracting rhythmically, keeps up the circulation of the blood. [GOC:jid, UBERON:0000948]; The developmental process in which the heart is generated and organized. The heart is a hollow, muscular organ, which, by contracting rh…	GOBP_HEART_DEVELOPMENT; GOBP_HEART_MORPHOGENESIS	DMVeh_vs_CtrlVeh	1	-0.577412339	NA	NA	NA	NA	0.009701876	NA	NA	NA	NA	Down	NA	NA	NA	NA	Yes	No	No
Dsc2	Cytoskeletal	0	9	Movement of organelles or other particles along actin filaments, or sliding of actin filaments past each other, mediated by motor proteins. [GOC:BHF, GOC:mah]; Any cellular process that depends upon or alters the actin cytoskeleton, that part of the cytoskeleton comprising actin filaments and their associated proteins. [GOC:mah]; The actin filament-based process in which cytoplasmic actin filamen…	GOBP_ACTIN_FILAMENT_BASED_MOVEMENT; GOBP_ACTIN_FILAMENT_BASED_PROCESS; GOBP_ACTIN_MEDIATED_CELL_CONTRACTION; GOBP_CARDIAC_MUSCLE_CELL_CONTRACTION; GOBP_HEART_PROCESS; GOBP_MUSCLE_CONTRACTION; GOBP_REGULATION_OF_ACTIN_FILAMENT_BASED_MOVEMENT; GOBP_REGULATION_OF_ACTIN_FILAMENT_BASED_PROCESS; GOBP_STRIATED_MUSCLE_CONTRACTION	DMVeh_vs_CtrlVeh	1	0.499893085	NA	NA	NA	NA	0.048593815	NA	NA	NA	NA	Up	NA	NA	NA	NA	Yes	No	No
Eva1a	Cytoskeletal	0	2	The process whose specific outcome is the progression of the heart over time, from its formation to the mature structure. The heart is a hollow, muscular organ, which, by contracting rhythmically, keeps up the circulation of the blood. [GOC:jid, UBERON:0000948]; The developmental process in which the heart is generated and organized. The heart is a hollow, muscular organ, which, by contracting rh…	GOBP_HEART_DEVELOPMENT; GOBP_HEART_MORPHOGENESIS	DMVeh_vs_CtrlVeh	1	0.645677075	NA	NA	NA	NA	0.002468193	NA	NA	NA	NA	Up	NA	NA	NA	NA	Yes	No	No
Fbxo4	Cytoskeletal	0	4	Any process that stops, prevents or reduces the frequency, rate or extent of a protein localization. [GO_REF:0000058, GOC:TermGenie, GOC:vw]; Any process that stops, prevents or reduces the frequency, rate or extent of protein localization to nucleus. [GOC:TermGenie]; A process in which a protein transports or maintains the localization of another protein to the nucleus. [GOC:ecd]; Any process th…	GOBP_NEGATIVE_REGULATION_OF_PROTEIN_LOCALIZATION; GOBP_NEGATIVE_REGULATION_OF_PROTEIN_LOCALIZATION_TO_NUCLEUS; GOBP_PROTEIN_LOCALIZATION_TO_NUCLEUS; GOBP_REGULATION_OF_PROTEIN_LOCALIZATION_TO_NUCLEUS	DMVeh_vs_CtrlVeh	1	-0.335572165	NA	NA	NA	NA	0.010715647	NA	NA	NA	NA	Down	NA	NA	NA	NA	Yes	No	No
Fzd7	Cytoskeletal	0	2	The process whose specific outcome is the progression of the heart over time, from its formation to the mature structure. The heart is a hollow, muscular organ, which, by contracting rhythmically, keeps up the circulation of the blood. [GOC:jid, UBERON:0000948]; The progression of muscle tissue over time, from its initial formation to its mature state. Muscle tissue is a contractile tissue made u…	GOBP_HEART_DEVELOPMENT; GOBP_MUSCLE_TISSUE_DEVELOPMENT	DMCont_vs_CtrlVeh	1	NA	0.48201458	NA	NA	NA	NA	0.018357081	NA	NA	NA	NA	Up	NA	NA	NA	No	No	No
Gckr	Cytoskeletal	0	1	A process in which a protein transports or maintains the localization of another protein to the nucleus. [GOC:ecd]	GOBP_PROTEIN_LOCALIZATION_TO_NUCLEUS	DMWash_vs_CtrlVeh	1	NA	NA	NA	NA	-0.321608204	NA	NA	NA	NA	0.015316459	NA	NA	NA	NA	Down	No	No	No
Gdf10	Cytoskeletal	0	1	Any process that results in a change in state or activity of a cell or an organism (in terms of movement, secretion, enzyme production, gene expression, etc.) as a result of a stimulus by the chemical structure of the anion portion of a dissociated acid (rather than the acid acting as a proton donor). The acid chemical may be in gaseous, liquid or solid form. [GOC:go_curators, GOC:rn]	GOBP_RESPONSE_TO_ACID_CHEMICAL	DMVeh_vs_CtrlVeh	1	1.03146264	NA	NA	NA	NA	0.007853705	NA	NA	NA	NA	Up	NA	NA	NA	NA	Yes	No	No
Gm5478	Cytoskeletal	0	3	A process that is carried out at the cellular level which results in the assembly, arrangement of constituent parts, or disassembly of cytoskeletal structures. [GOC:dph, GOC:jl, GOC:mah]; Any cellular process that depends upon or alters the intermediate filament cytoskeleton, that part of the cytoskeleton comprising intermediate filaments and their associated proteins. [GOC:ai]; Control of the sp…	GOBP_CYTOSKELETON_ORGANIZATION; GOBP_INTERMEDIATE_FILAMENT_BASED_PROCESS; GOBP_INTERMEDIATE_FILAMENT_ORGANIZATION	DMCont_vs_CtrlVeh	1	NA	0.515047911	NA	NA	NA	NA	0.012288008	NA	NA	NA	NA	Up	NA	NA	NA	No	No	No
Gstm7	Cytoskeletal	0	4	A circulatory system process carried out by the heart. The heart is a hollow, muscular organ, which, by contracting rhythmically, keeps up the circulation of the blood. The heart is a hollow, muscular organ, which, by contracting rhythmically, keeps up the circulation of the blood. [GOC:mtg_cardio]; A process in which force is generated within muscle tissue, resulting in a change in muscle geomet…	GOBP_HEART_PROCESS; GOBP_MUSCLE_CONTRACTION; GOBP_SKELETAL_MUSCLE_CONTRACTION; GOBP_STRIATED_MUSCLE_CONTRACTION	DMVeh_vs_CtrlVeh	1	0.470579304	NA	NA	NA	NA	0.007988339	NA	NA	NA	NA	Up	NA	NA	NA	NA	Yes	No	No
Hivep3	Cytoskeletal	0	1	The progression of muscle tissue over time, from its initial formation to its mature state. Muscle tissue is a contractile tissue made up of actin and myosin fibers. [GOC:dph]	GOBP_MUSCLE_TISSUE_DEVELOPMENT	DMCont_vs_DMVeh	1	NA	NA	0.32526452	NA	NA	NA	NA	0.014122411	NA	NA	NA	NA	Up	NA	NA	No	Yes	No
Klf15	Cytoskeletal	0	1	The process whose specific outcome is the progression of the glomerular epithelium over time, from its formation to the mature structure. The glomerular epithelium is an epithelial tissue that covers the outer surfaces of the glomerulus. The glomerular epithelium consists of both parietal and visceral epithelium. Metanephric glomerular parietal epithelial cells are specialized epithelial cells th…	GOBP_GLOMERULAR_EPITHELIUM_DEVELOPMENT	DMVeh_vs_CtrlVeh	1	0.543441316	NA	NA	NA	NA	0.002390056	NA	NA	NA	NA	Up	NA	NA	NA	NA	Yes	No	No
Mdn1	Cytoskeletal	0	1	The aggregation, arrangement and bonding together of a set of components to form an organelle. An organelle is an organized structure of distinctive morphology and function. Includes the nucleus, mitochondria, plastids, vacuoles, vesicles, ribosomes and the cytoskeleton. Excludes the plasma membrane. [GOC:mah]	GOBP_ORGANELLE_ASSEMBLY	DMVeh_vs_CtrlVeh	1	-0.359310531	NA	NA	NA	NA	0.005108248	NA	NA	NA	NA	Down	NA	NA	NA	NA	Yes	No	No
Myo19	Cytoskeletal	0	6	Movement of organelles or other particles along actin filaments, or sliding of actin filaments past each other, mediated by motor proteins. [GOC:BHF, GOC:mah]; Any cellular process that depends upon or alters the actin cytoskeleton, that part of the cytoskeleton comprising actin filaments and their associated proteins. [GOC:mah]; The transport of organelles or other particles from one location in…	GOBP_ACTIN_FILAMENT_BASED_MOVEMENT; GOBP_ACTIN_FILAMENT_BASED_PROCESS; GOBP_ACTIN_FILAMENT_BASED_TRANSPORT; GOBP_ACTIN_FILAMENT_ORGANIZATION; GOBP_CYTOSKELETON_DEPENDENT_INTRACELLULAR_TRANSPORT; GOBP_CYTOSKELETON_ORGANIZATION	DMVeh_vs_CtrlVeh	1	-0.358526448	NA	NA	NA	NA	0.003438833	NA	NA	NA	NA	Down	NA	NA	NA	NA	Yes	No	No
Nav1	Cytoskeletal	0	4	A process that is carried out at the cellular level which results in the assembly, arrangement of constituent parts, or disassembly of cytoskeletal structures. [GOC:dph, GOC:jl, GOC:mah]; Any cellular process that depends upon or alters the microtubule cytoskeleton, that part of the cytoskeleton comprising microtubules and their associated proteins. [GOC:mah]; A process that results in a parallel…	GOBP_CYTOSKELETON_ORGANIZATION; GOBP_MICROTUBULE_BASED_PROCESS; GOBP_MICROTUBULE_BUNDLE_FORMATION; GOBP_MICROTUBULE_CYTOSKELETON_ORGANIZATION	DMCont_vs_DMVeh	1	NA	NA	0.320244604	NA	NA	NA	NA	0.043681451	NA	NA	NA	NA	Up	NA	NA	No	Yes	No
Nav3	Cytoskeletal	0	16	A process that is carried out at the cellular level which results in the assembly, arrangement of constituent parts, or disassembly of cytoskeletal structures. [GOC:dph, GOC:jl, GOC:mah]; Any cellular process that depends upon or alters the microtubule cytoskeleton, that part of the cytoskeleton comprising microtubules and their associated proteins. [GOC:mah]; A process that is carried out at the…	GOBP_CYTOSKELETON_ORGANIZATION; GOBP_MICROTUBULE_BASED_PROCESS; GOBP_MICROTUBULE_CYTOSKELETON_ORGANIZATION; GOBP_MICROTUBULE_DEPOLYMERIZATION; GOBP_MICROTUBULE_POLYMERIZATION; GOBP_MICROTUBULE_POLYMERIZATION_OR_DEPOLYMERIZATION; GOBP_NEGATIVE_REGULATION_OF_CYTOSKELETON_ORGANIZATION; GOBP_NEGATIVE_REGULATION_OF_MICROTUBULE_POLYMERIZATION_OR_DEPOLYMERIZATION; GOBP_POSITIVE_REGULATION_OF_CYTOSKELETO…	DMVeh_vs_CtrlVeh	1	-0.405029444	NA	NA	NA	NA	0.002225597	NA	NA	NA	NA	Down	NA	NA	NA	NA	Yes	No	No
Nfkbia	Cytoskeletal	0	5	Any process that stops, prevents or reduces the frequency, rate or extent of establishment of protein localization. [GO_REF:0000058, GOC:TermGenie, PMID:22761445]; Any process that stops, prevents or reduces the frequency, rate or extent of a protein localization. [GO_REF:0000058, GOC:TermGenie, GOC:vw]; Any process that stops, prevents or reduces the frequency, rate or extent of protein localiza…	GOBP_NEGATIVE_REGULATION_OF_ESTABLISHMENT_OF_PROTEIN_LOCALIZATION; GOBP_NEGATIVE_REGULATION_OF_PROTEIN_LOCALIZATION; GOBP_NEGATIVE_REGULATION_OF_PROTEIN_LOCALIZATION_TO_NUCLEUS; GOBP_PROTEIN_LOCALIZATION_TO_NUCLEUS; GOBP_REGULATION_OF_PROTEIN_LOCALIZATION_TO_NUCLEUS	DMCont_vs_CtrlVeh	1	NA	0.337770464	NA	NA	NA	NA	0.001113293	NA	NA	NA	NA	Up	NA	NA	NA	No	No	No
Nkd2	Cytoskeletal	0	7	Any process that activates or increases the frequency, rate or extent of a protein localization. [GO_REF:0000058, GOC:TermGenie, GOC:vw]; Any process that activates or increases the frequency, rate or extent of protein localization to cell periphery. [GO_REF:0000058, GOC:TermGenie, PMID:18216290]; Any process that activates or increases the frequency, rate or extent of protein localization to mem…	GOBP_POSITIVE_REGULATION_OF_PROTEIN_LOCALIZATION; GOBP_POSITIVE_REGULATION_OF_PROTEIN_LOCALIZATION_TO_CELL_PERIPHERY; GOBP_POSITIVE_REGULATION_OF_PROTEIN_LOCALIZATION_TO_MEMBRANE; GOBP_POSITIVE_REGULATION_OF_PROTEIN_LOCALIZATION_TO_PLASMA_MEMBRANE; GOBP_REGULATION_OF_PROTEIN_LOCALIZATION_TO_CELL_PERIPHERY; GOBP_REGULATION_OF_PROTEIN_LOCALIZATION_TO_MEMBRANE; GOBP_REGULATION_OF_PROTEIN_LOCALIZATIO…	DMVeh_vs_CtrlVeh	1	0.698161248	NA	NA	NA	NA	0.044185527	NA	NA	NA	NA	Up	NA	NA	NA	NA	Yes	No	No
Nr1h3	Cytoskeletal	0	3	Any process that stops, prevents or reduces the frequency, rate or extent of establishment of protein localization. [GO_REF:0000058, GOC:TermGenie, PMID:22761445]; Any process that stops, prevents or reduces the frequency, rate or extent of a protein localization. [GO_REF:0000058, GOC:TermGenie, GOC:vw]; Any process that results in a change in state or activity of a cell (in terms of movement, se…	GOBP_NEGATIVE_REGULATION_OF_ESTABLISHMENT_OF_PROTEIN_LOCALIZATION; GOBP_NEGATIVE_REGULATION_OF_PROTEIN_LOCALIZATION; GOBP_RESPONSE_TO_ENDOPLASMIC_RETICULUM_STRESS	DMCont_vs_CtrlVeh	1	NA	0.4067363	NA	NA	NA	NA	0.020859131	NA	NA	NA	NA	Up	NA	NA	NA	No	No	No
Nuf2	Cytoskeletal	0	9	The cellular process in which spindle microtubules become physically associated with the proteins making up the kinetochore complex in mitosis. [GOC:ai, GOC:clt, GOC:dph, GOC:tb, PMID:26258632, PMID:26705896]; The process in which spindle microtubules become physically associated with the proteins making up the kinetochore complex. [GOC:vw, PMID:10322137]; A process that is carried out at the cel…	GOBP_ATTACHMENT_OF_MITOTIC_SPINDLE_MICROTUBULES_TO_KINETOCHORE; GOBP_ATTACHMENT_OF_SPINDLE_MICROTUBULES_TO_KINETOCHORE; GOBP_CYTOSKELETON_ORGANIZATION; GOBP_KINETOCHORE_ORGANIZATION; GOBP_MICROTUBULE_BASED_PROCESS; GOBP_MICROTUBULE_CYTOSKELETON_ORGANIZATION; GOBP_MICROTUBULE_CYTOSKELETON_ORGANIZATION_INVOLVED_IN_MITOSIS; GOBP_MITOTIC_SPINDLE_ORGANIZATION; GOBP_SPINDLE_ORGANIZATION	DMCont_vs_CtrlVeh	1	NA	0.575571673	NA	NA	NA	NA	0.041042809	NA	NA	NA	NA	Up	NA	NA	NA	No	No	No
Pde4dip	Cytoskeletal	0	19	A process that is carried out at the cellular level which results in the assembly, arrangement of constituent parts, or disassembly of astral microtubules, any of the spindle microtubules that radiate in all directions from the spindle poles. [GOC:mah]; A process that is carried out at the cellular level which results in the assembly, arrangement of constituent parts, or disassembly of structures…	GOBP_ASTRAL_MICROTUBULE_ORGANIZATION; GOBP_CYTOPLASMIC_MICROTUBULE_ORGANIZATION; GOBP_CYTOSKELETON_ORGANIZATION; GOBP_MICROTUBULE_BASED_PROCESS; GOBP_MICROTUBULE_CYTOSKELETON_ORGANIZATION; GOBP_MICROTUBULE_NUCLEATION; GOBP_MICROTUBULE_ORGANIZING_CENTER_ORGANIZATION; GOBP_MICROTUBULE_POLYMERIZATION; GOBP_MICROTUBULE_POLYMERIZATION_OR_DEPOLYMERIZATION; GOBP_POSITIVE_REGULATION_OF_CYTOSKELETON_ORGAN…	DMVeh_vs_CtrlVeh	1	-0.342365343	NA	NA	NA	NA	1.21E-05	NA	NA	NA	NA	Down	NA	NA	NA	NA	Yes	No	No
Polq	Cytoskeletal	0	1	The process whose specific outcome is the progression of an organismal system whose objective is to provide calibrated responses by an organism to a potential internal or invasive threat, over time, from its formation to the mature structure. A system is a regularly interacting or interdependent group of organs or tissues that work together to carry out a given biological process. [GOC:add, GOC:d…	GOBP_IMMUNE_SYSTEM_DEVELOPMENT	DMCont_vs_DMVeh	1	NA	NA	0.333987719	NA	NA	NA	NA	0.015668075	NA	NA	NA	NA	Up	NA	NA	No	Yes	No
Ramp2	Cytoskeletal	0	3	The aggregation, arrangement and bonding together of a set of components to form an adherens junction. An adherens junction is a cell-cell junction composed of the epithelial cadherin-catenin complex at which the cytoplasmic face of the plasma membrane is attached to actin filaments. [GOC:aruk, GOC:bc, GOC:mah]; A process that is carried out at the cellular level which results in the assembly, ar…	GOBP_ADHERENS_JUNCTION_ASSEMBLY; GOBP_ADHERENS_JUNCTION_ORGANIZATION; GOBP_HEART_DEVELOPMENT	DMWash_vs_DMVeh	1	NA	NA	NA	-0.542950525	NA	NA	NA	NA	0.044848097	NA	NA	NA	NA	Down	NA	No	No	Yes
Rhobtb1	Cytoskeletal	0	6	Any cellular process that depends upon or alters the actin cytoskeleton, that part of the cytoskeleton comprising actin filaments and their associated proteins. [GOC:mah]; A process that is carried out at the cellular level which results in the assembly, arrangement of constituent parts, or disassembly of cytoskeletal structures comprising actin filaments. Includes processes that control the spat…	GOBP_ACTIN_FILAMENT_BASED_PROCESS; GOBP_ACTIN_FILAMENT_ORGANIZATION; GOBP_CORTICAL_CYTOSKELETON_ORGANIZATION; GOBP_CYTOSKELETON_ORGANIZATION; GOBP_REGULATION_OF_ACTIN_FILAMENT_BASED_PROCESS; GOBP_REGULATION_OF_CYTOSKELETON_ORGANIZATION	DMCont_vs_DMVeh	1	NA	NA	0.512658713	NA	NA	NA	NA	1.26E-04	NA	NA	NA	NA	Up	NA	NA	No	Yes	No
Rnf213	Cytoskeletal	0	1	The aggregation, arrangement and bonding together of a set of components to form an organelle. An organelle is an organized structure of distinctive morphology and function. Includes the nucleus, mitochondria, plastids, vacuoles, vesicles, ribosomes and the cytoskeleton. Excludes the plasma membrane. [GOC:mah]	GOBP_ORGANELLE_ASSEMBLY	DMCont_vs_DMVeh	1	NA	NA	0.323887922	NA	NA	NA	NA	0.015494924	NA	NA	NA	NA	Up	NA	NA	No	Yes	No
Rorc	Cytoskeletal	0	1	The process whose specific outcome is the progression of an organismal system whose objective is to provide calibrated responses by an organism to a potential internal or invasive threat, over time, from its formation to the mature structure. A system is a regularly interacting or interdependent group of organs or tissues that work together to carry out a given biological process. [GOC:add, GOC:d…	GOBP_IMMUNE_SYSTEM_DEVELOPMENT	DMVeh_vs_CtrlVeh	1	0.367752763	NA	NA	NA	NA	0.003291864	NA	NA	NA	NA	Up	NA	NA	NA	NA	Yes	No	No
Sec31b	Cytoskeletal	0	1	The directed movement of substances from the endoplasmic reticulum (ER) to the Golgi, mediated by COP II vesicles. Small COP II coated vesicles form from the ER and then fuse directly with the cis-Golgi. Larger structures are transported along microtubules to the cis-Golgi. [GOC:ascb_2009, GOC:dph, GOC:jp, GOC:tb, ISBN:0716731363]	GOBP_ENDOPLASMIC_RETICULUM_TO_GOLGI_VESICLE_MEDIATED_TRANSPORT	DMVeh_vs_CtrlVeh	1	0.411756596	NA	NA	NA	NA	0.035406975	NA	NA	NA	NA	Up	NA	NA	NA	NA	Yes	No	No
Siglech	Cytoskeletal	0	2	Any process that activates or increases the frequency, rate or extent of establishment of protein localization. [GO_REF:0000058, GOC:TermGenie, PMID:22761445]; Any process that activates or increases the frequency, rate or extent of a protein localization. [GO_REF:0000058, GOC:TermGenie, GOC:vw]	GOBP_POSITIVE_REGULATION_OF_ESTABLISHMENT_OF_PROTEIN_LOCALIZATION; GOBP_POSITIVE_REGULATION_OF_PROTEIN_LOCALIZATION	DMVeh_vs_CtrlVeh	1	-0.524920364	NA	NA	NA	NA	0.045301114	NA	NA	NA	NA	Down	NA	NA	NA	NA	Yes	No	No
Slc7a5	Cytoskeletal	0	2	Any process that results in a change in state or activity of a cell (in terms of movement, secretion, enzyme production, gene expression, etc.) as a result of a stimulus by the chemical structure of the anion portion of the dissociated acid (rather than the acid acting as a proton donor). The acid chemical may be in gaseous, liquid or solid form. [GOC:go_curators, GOC:mah, Wikipedia:Acid]; Any pr…	GOBP_CELLULAR_RESPONSE_TO_ACID_CHEMICAL; GOBP_RESPONSE_TO_ACID_CHEMICAL	DMVeh_vs_CtrlVeh	1	0.359077473	NA	NA	NA	NA	0.010443501	NA	NA	NA	NA	Up	NA	NA	NA	NA	Yes	No	No
Sord	Cytoskeletal	0	4	The directed, self-propelled movement of a cilium. [GOC:dph, GOC:jl]; Cell motility due to movement of eukaryotic cilia or bacterial-type flagella or archaeal-type flagella. [GOC:cilia, GOC:hjd, GOC:krc]; A microtubule-based process that results in the movement of organelles, other microtubules, or other cellular components. Examples include motor-driven movement along microtubules and movement d…	GOBP_CILIUM_MOVEMENT; GOBP_CILIUM_OR_FLAGELLUM_DEPENDENT_CELL_MOTILITY; GOBP_MICROTUBULE_BASED_MOVEMENT; GOBP_MICROTUBULE_BASED_PROCESS	DMVeh_vs_CtrlVeh	1	0.424384128	NA	NA	NA	NA	0.01039578	NA	NA	NA	NA	Up	NA	NA	NA	NA	Yes	No	No
Spc25	Cytoskeletal	0	7	The process in which spindle microtubules become physically associated with the proteins making up the kinetochore complex. [GOC:vw, PMID:10322137]; A process that is carried out at the cellular level which results in the assembly, arrangement of constituent parts, or disassembly of cytoskeletal structures. [GOC:dph, GOC:jl, GOC:mah]; Any cellular process that depends upon or alters the microtubu…	GOBP_ATTACHMENT_OF_SPINDLE_MICROTUBULES_TO_KINETOCHORE; GOBP_CYTOSKELETON_ORGANIZATION; GOBP_MICROTUBULE_BASED_PROCESS; GOBP_MICROTUBULE_CYTOSKELETON_ORGANIZATION; GOBP_MICROTUBULE_CYTOSKELETON_ORGANIZATION_INVOLVED_IN_MITOSIS; GOBP_MITOTIC_SPINDLE_ORGANIZATION; GOBP_SPINDLE_ORGANIZATION	DMCont_vs_CtrlVeh	1	NA	-0.41500078	NA	NA	NA	NA	0.01669053	NA	NA	NA	NA	Down	NA	NA	NA	No	No	No
Spice1	Cytoskeletal	0	13	The replication of a centrosome, a structure comprised of a pair of centrioles and peri-centriolar material from which a microtubule spindle apparatus is organized. [GOC:ai]; A process that is carried out at the cellular level which results in the assembly, arrangement of constituent parts, or disassembly of cytoskeletal structures. [GOC:dph, GOC:jl, GOC:mah]; Any cellular process that depends up…	GOBP_CENTROSOME_DUPLICATION; GOBP_CYTOSKELETON_ORGANIZATION; GOBP_MICROTUBULE_BASED_PROCESS; GOBP_MICROTUBULE_CYTOSKELETON_ORGANIZATION; GOBP_MICROTUBULE_CYTOSKELETON_ORGANIZATION_INVOLVED_IN_MITOSIS; GOBP_MICROTUBULE_ORGANIZING_CENTER_ORGANIZATION; GOBP_MITOTIC_SPINDLE_ASSEMBLY; GOBP_MITOTIC_SPINDLE_ORGANIZATION; GOBP_ORGANELLE_ASSEMBLY; GOBP_REGULATION_OF_CENTROSOME_DUPLICATION; GOBP_REGULATION…	DMVeh_vs_CtrlVeh	1	-0.341323849	NA	NA	NA	NA	1.59E-05	NA	NA	NA	NA	Down	NA	NA	NA	NA	Yes	No	No
Srpx	Cytoskeletal	0	2	The aggregation, arrangement and bonding together of a set of components to form an organelle. An organelle is an organized structure of distinctive morphology and function. Includes the nucleus, mitochondria, plastids, vacuoles, vesicles, ribosomes and the cytoskeleton. Excludes the plasma membrane. [GOC:mah]; Any process that results in a change in state or activity of a cell (in terms of movem…	GOBP_ORGANELLE_ASSEMBLY; GOBP_RESPONSE_TO_ENDOPLASMIC_RETICULUM_STRESS	DMVeh_vs_CtrlVeh	1	-0.413296491	NA	NA	NA	NA	0.034467918	NA	NA	NA	NA	Down	NA	NA	NA	NA	Yes	No	No
Tchh	Cytoskeletal	0	3	A process that is carried out at the cellular level which results in the assembly, arrangement of constituent parts, or disassembly of cytoskeletal structures. [GOC:dph, GOC:jl, GOC:mah]; Any cellular process that depends upon or alters the intermediate filament cytoskeleton, that part of the cytoskeleton comprising intermediate filaments and their associated proteins. [GOC:ai]; Control of the sp…	GOBP_CYTOSKELETON_ORGANIZATION; GOBP_INTERMEDIATE_FILAMENT_BASED_PROCESS; GOBP_INTERMEDIATE_FILAMENT_ORGANIZATION	DMVeh_vs_CtrlVeh	1	0.693431325	NA	NA	NA	NA	0.022928781	NA	NA	NA	NA	Up	NA	NA	NA	NA	Yes	No	No
Tnfsf13	Cytoskeletal	0	1	The process whose specific outcome is the progression of an organismal system whose objective is to provide calibrated responses by an organism to a potential internal or invasive threat, over time, from its formation to the mature structure. A system is a regularly interacting or interdependent group of organs or tissues that work together to carry out a given biological process. [GOC:add, GOC:d…	GOBP_IMMUNE_SYSTEM_DEVELOPMENT	DMVeh_vs_CtrlVeh	1	-0.430874824	NA	NA	NA	NA	2.93E-05	NA	NA	NA	NA	Down	NA	NA	NA	NA	Yes	No	No
Usp2	Cytoskeletal	0	1	The progression of muscle tissue over time, from its initial formation to its mature state. Muscle tissue is a contractile tissue made up of actin and myosin fibers. [GOC:dph]	GOBP_MUSCLE_TISSUE_DEVELOPMENT	DMVeh_vs_CtrlVeh	1	0.376102478	NA	NA	NA	NA	0.005456424	NA	NA	NA	NA	Up	NA	NA	NA	NA	Yes	No	No
Vcan	Cytoskeletal	0	1	The process whose specific outcome is the progression of the heart over time, from its formation to the mature structure. The heart is a hollow, muscular organ, which, by contracting rhythmically, keeps up the circulation of the blood. [GOC:jid, UBERON:0000948]	GOBP_HEART_DEVELOPMENT	DMCont_vs_DMVeh	1	NA	NA	0.559493178	NA	NA	NA	NA	0.046187798	NA	NA	NA	NA	Up	NA	NA	No	Yes	No
Zbtb16	Cytoskeletal	0	1	A process in which a protein transports or maintains the localization of another protein to the nucleus. [GOC:ecd]	GOBP_PROTEIN_LOCALIZATION_TO_NUCLEUS	DMCont_vs_CtrlVeh	1	NA	0.448125769	NA	NA	NA	NA	0.032398798	NA	NA	NA	NA	Up	NA	NA	NA	No	No	No
Zfpm1	Cytoskeletal	0	3	The process whose specific outcome is the progression of the heart over time, from its formation to the mature structure. The heart is a hollow, muscular organ, which, by contracting rhythmically, keeps up the circulation of the blood. [GOC:jid, UBERON:0000948]; The developmental process in which the heart is generated and organized. The heart is a hollow, muscular organ, which, by contracting rh…	GOBP_HEART_DEVELOPMENT; GOBP_HEART_MORPHOGENESIS; GOBP_MUSCLE_TISSUE_DEVELOPMENT	DMCont_vs_CtrlVeh	1	NA	0.391239924	NA	NA	NA	NA	0.005378531	NA	NA	NA	NA	Up	NA	NA	NA	No	No	No
Zic3	Cytoskeletal	0	3	The process whose specific outcome is the progression of the heart over time, from its formation to the mature structure. The heart is a hollow, muscular organ, which, by contracting rhythmically, keeps up the circulation of the blood. [GOC:jid, UBERON:0000948]; The developmental process in which the heart is generated and organized. The heart is a hollow, muscular organ, which, by contracting rh…	GOBP_HEART_DEVELOPMENT; GOBP_HEART_MORPHOGENESIS; GOBP_MUSCLE_TISSUE_DEVELOPMENT	DMCont_vs_CtrlVeh	1	NA	0.667555925	NA	NA	NA	NA	0.004466207	NA	NA	NA	NA	Up	NA	NA	NA	No	No	No
Zmym3	Cytoskeletal	0	1	A process that is carried out at the cellular level which results in the assembly, arrangement of constituent parts, or disassembly of cytoskeletal structures. [GOC:dph, GOC:jl, GOC:mah]	GOBP_CYTOSKELETON_ORGANIZATION	DMVeh_vs_CtrlVeh	1	-0.325519208	NA	NA	NA	NA	0.006227534	NA	NA	NA	NA	Down	NA	NA	NA	NA	Yes	No	No
Folh1	Synaptic	5	0	The chemical reactions and pathways involving a folic acid-containing compound, i.e. any of a group of heterocyclic compounds based on the pteroic acid skeleton conjugated with one or more L-glutamic acid or L-glutamate units. [GOC:ai, GOC:mah]; The chemical reactions and pathways resulting in the formation of glutamate, the anion of 2-aminopentanedioic acid. [GOC:go_curators]; The chemical react…	GOBP_FOLIC_ACID_CONTAINING_COMPOUND_METABOLIC_PROCESS; GOBP_GLUTAMATE_BIOSYNTHETIC_PROCESS; GOBP_GLUTAMATE_METABOLIC_PROCESS; GOBP_GLUTAMINE_FAMILY_AMINO_ACID_BIOSYNTHETIC_PROCESS; GOBP_GLUTAMINE_FAMILY_AMINO_ACID_METABOLIC_PROCESS	DMCont_vs_CtrlVeh; DMVeh_vs_CtrlVeh; DMWash_vs_CtrlVeh; DMWash_vs_DMVeh	4	1.002208665	0.513790249	NA	-0.649771646	0.356419205	1.07E-06	0.007402308	NA	0.042674674	0.0392259	Up	Up	NA	Down	Up	Yes	No	Yes
Ceacam1	Synaptic	1	0	A process of exocytosis in which soluble proteins and other substances are initially stored in secretory vesicles for later release. It is found mainly in cells that are specialized for secreting products such as hormones, neurotransmitters, or digestive enzymes rapidly on demand. [GOC:mah, ISBN:0716731363]	GOBP_REGULATED_EXOCYTOSIS	DMCont_vs_CtrlVeh; DMVeh_vs_CtrlVeh; DMWash_vs_CtrlVeh	3	0.428486239	0.485783432	NA	NA	0.481094458	0.021510879	0.009927249	NA	NA	0.011749005	Up	Up	NA	NA	Up	Yes	No	No
Igsf9b	Synaptic	8	0	The part of synaptic transmission occurring in the post-synapse: a signal transduction pathway consisting of neurotransmitter receptor activation and its effects on postsynaptic membrane potential and the ionic composition of the postsynaptic cytosol. [GOC:dos]; A process that causes a temporary decrease in postsynaptic membrane potential due to the flow of negatively charged ions into the postsy…	GOBP_CHEMICAL_SYNAPTIC_TRANSMISSION_POSTSYNAPTIC; GOBP_INHIBITORY_POSTSYNAPTIC_POTENTIAL; GOBP_MODULATION_OF_INHIBITORY_POSTSYNAPTIC_POTENTIAL; GOBP_POSITIVE_REGULATION_OF_INHIBITORY_POSTSYNAPTIC_POTENTIAL; GOBP_REGULATION_OF_POSTSYNAPTIC_MEMBRANE_POTENTIAL; GOBP_SYNAPSE_ORGANIZATION; GOBP_SYNAPTIC_MEMBRANE_ADHESION; GOBP_SYNAPTIC_SIGNALING	DMCont_vs_DMVeh; DMVeh_vs_CtrlVeh; DMWash_vs_DMVeh	3	-0.493684106	NA	0.498636435	0.518783258	NA	0.009422975	NA	0.018974982	0.006010357	NA	Down	NA	Up	Up	NA	Yes	Yes	Yes
Ly6c1	Synaptic	3	0	Signal transduction in which the initial step occurs in a postsynapse. [GOC:dos]; Any process that results in a change in state or activity of a cell or an organism (in terms of movement, secretion, enzyme production, gene expression, etc.) as a result of an acetylcholine stimulus. [GO_REF:0000071, GOC:TermGenie, PMID:21238497]; Cell-cell signaling to, from or within a synapse. [GOC:dos]	GOBP_POSTSYNAPTIC_SIGNAL_TRANSDUCTION; GOBP_RESPONSE_TO_ACETYLCHOLINE; GOBP_SYNAPTIC_SIGNALING	DMCont_vs_DMVeh; DMVeh_vs_CtrlVeh; DMWash_vs_DMVeh	3	0.756175401	NA	-0.549230313	-0.542051427	NA	9.90E-05	NA	0.002993272	0.02710302	NA	Up	NA	Down	Down	NA	Yes	Yes	Yes
Pcdhgc5	Synaptic	2	0	Any apoptotic process in a neuron, the basic cellular unit of nervous tissue. Each neuron consists of a body, an axon, and dendrites. Their purpose is to receive, conduct, and transmit impulses in the nervous system. [CL:0000540, GOC:mtg_apoptosis]; A process that is carried out at the cellular level which results in the assembly, arrangement of constituent parts, or disassembly of a synapse, the…	GOBP_NEURON_APOPTOTIC_PROCESS; GOBP_SYNAPSE_ORGANIZATION	DMCont_vs_DMVeh; DMVeh_vs_CtrlVeh; DMWash_vs_DMVeh	3	-0.617684453	NA	0.582401681	0.509709424	NA	3.78E-04	NA	0.001818993	0.025933475	NA	Down	NA	Up	Up	NA	Yes	Yes	Yes
Stag3	Synaptic	2	0	The meiotic cell cycle process where side by side pairing and physical juxtaposition of homologous chromosomes is created during meiotic prophase. Homologous chromosome pairing begins when the chromosome arms begin to pair from the clustered telomeres and ends when synaptonemal complex or linear element assembly is complete. [GOC:mtg_cell_cycle, PMID:22582262, PMID:23117617, PMID:31811152]; The c…	GOBP_HOMOLOGOUS_CHROMOSOME_PAIRING_AT_MEIOSIS; GOBP_HOMOLOGOUS_CHROMOSOME_SEGREGATION	DMCont_vs_CtrlVeh; DMVeh_vs_CtrlVeh; DMWash_vs_CtrlVeh	3	0.338999185	0.419463141	NA	NA	0.345187166	0.007342703	0.004925063	NA	NA	0.005807192	Up	Up	NA	NA	Up	Yes	No	No
Adam8	Synaptic	1	0	Any apoptotic process in a neuron, the basic cellular unit of nervous tissue. Each neuron consists of a body, an axon, and dendrites. Their purpose is to receive, conduct, and transmit impulses in the nervous system. [CL:0000540, GOC:mtg_apoptosis]	GOBP_NEURON_APOPTOTIC_PROCESS	DMCont_vs_CtrlVeh; DMVeh_vs_CtrlVeh	2	-0.692193539	-0.563005554	NA	NA	NA	1.59E-04	5.73E-04	NA	NA	NA	Down	Down	NA	NA	NA	Yes	No	No
Adhfe1	Synaptic	3	0	The chemical reactions and pathways involving glutamate, the anion of 2-aminopentanedioic acid. [GOC:go_curators]; The chemical reactions and pathways involving amino acids of the glutamine family, comprising arginine, glutamate, glutamine and proline. [GOC:ai]; The chemical reactions and pathways resulting in the breakdown of L-glutamate, the anion of 2-aminopentanedioic acid. [GOC:go_curators]	GOBP_GLUTAMATE_METABOLIC_PROCESS; GOBP_GLUTAMINE_FAMILY_AMINO_ACID_METABOLIC_PROCESS; GOBP_L_GLUTAMATE_CATABOLIC_PROCESS	DMCont_vs_CtrlVeh; DMVeh_vs_CtrlVeh	2	0.493884351	0.4528645	NA	NA	NA	0.003103203	0.032820042	NA	NA	NA	Up	Up	NA	NA	NA	Yes	No	No
Amigo3	Synaptic	8	0	A process that is carried out at the cellular level which results in the assembly, arrangement of constituent parts, or disassembly of a prolongation or process extending from a cell, e.g. a flagellum or axon. [GOC:jl, GOC:mah, PMID:16318917]; Any process that decreases the rate, frequency or extent of neuron projection development. Neuron projection development is the process whose specific outc…	GOBP_CELL_PROJECTION_ORGANIZATION; GOBP_NEGATIVE_REGULATION_OF_NEURON_PROJECTION_DEVELOPMENT; GOBP_POSITIVE_REGULATION_OF_SYNAPSE_ASSEMBLY; GOBP_REGULATION_OF_NEURON_PROJECTION_DEVELOPMENT; GOBP_REGULATION_OF_SYNAPSE_ASSEMBLY; GOBP_REGULATION_OF_SYNAPSE_STRUCTURE_OR_ACTIVITY; GOBP_SYNAPSE_ASSEMBLY; GOBP_SYNAPSE_ORGANIZATION	DMCont_vs_CtrlVeh; DMVeh_vs_CtrlVeh	2	-0.463530134	-0.376230153	NA	NA	NA	1.49E-04	0.011837	NA	NA	NA	Down	Down	NA	NA	NA	Yes	No	No
Asl	Synaptic	3	0	The chemical reactions and pathways involving glutamate, the anion of 2-aminopentanedioic acid. [GOC:go_curators]; The chemical reactions and pathways resulting in the formation of amino acids of the glutamine family, comprising arginine, glutamate, glutamine and proline. [GOC:ai]; The chemical reactions and pathways involving amino acids of the glutamine family, comprising arginine, glutamate, g…	GOBP_GLUTAMATE_METABOLIC_PROCESS; GOBP_GLUTAMINE_FAMILY_AMINO_ACID_BIOSYNTHETIC_PROCESS; GOBP_GLUTAMINE_FAMILY_AMINO_ACID_METABOLIC_PROCESS	DMCont_vs_CtrlVeh; DMVeh_vs_CtrlVeh	2	0.36302811	0.344901744	NA	NA	NA	0.001235369	0.003200759	NA	NA	NA	Up	Up	NA	NA	NA	Yes	No	No
Atxn1	Synaptic	3	0	The part of synaptic transmission occurring in the post-synapse: a signal transduction pathway consisting of neurotransmitter receptor activation and its effects on postsynaptic membrane potential and the ionic composition of the postsynaptic cytosol. [GOC:dos]; Any process that modulates the potential difference across a post-synaptic membrane. [GOC:dph, GOC:ef]; Cell-cell signaling to, from or …	GOBP_CHEMICAL_SYNAPTIC_TRANSMISSION_POSTSYNAPTIC; GOBP_REGULATION_OF_POSTSYNAPTIC_MEMBRANE_POTENTIAL; GOBP_SYNAPTIC_SIGNALING	DMCont_vs_DMVeh; DMVeh_vs_CtrlVeh	2	-0.357577799	NA	0.346721258	NA	NA	0.005524342	NA	0.006581975	NA	NA	Down	NA	Up	NA	NA	Yes	Yes	No
Cadps2	Synaptic	9	0	The secretion of molecules (e.g. neuropeptides, insulin-related peptides or neuromodulators such as serotonin and dopamine) contained within a membrane-bounced dense core granule by fusion of the granule with the plasma membrane of a cell in response to increased cytosolic calcium levels. [GOC:kmv, PMID:17553987, PMID:24653208]; The regulated release of neurotransmitter from the presynapse into t…	GOBP_DENSE_CORE_GRANULE_EXOCYTOSIS; GOBP_NEUROTRANSMITTER_SECRETION; GOBP_NEUROTRANSMITTER_TRANSPORT; GOBP_REGULATED_EXOCYTOSIS; GOBP_SYNAPTIC_SIGNALING; GOBP_SYNAPTIC_VESICLE_CYCLE; GOBP_SYNAPTIC_VESICLE_EXOCYTOSIS; GOBP_SYNAPTIC_VESICLE_PRIMING; GOBP_VESICLE_MEDIATED_TRANSPORT_IN_SYNAPSE	DMCont_vs_CtrlVeh; DMVeh_vs_CtrlVeh	2	0.433858407	0.376168282	NA	NA	NA	0.013524527	0.048234593	NA	NA	NA	Up	Up	NA	NA	NA	Yes	No	No
Dock8	Synaptic	1	0	The formation of an area of close contact between a lymphocyte (T-, B-, or natural killer cell) and a target cell through the clustering of particular signaling and adhesion molecules and their associated membrane rafts on both the lymphocyte and target cell, which facilitates activation of the lymphocyte, transfer of membrane from the target cell to the lymphocyte, and in some situations killing…	GOBP_IMMUNOLOGICAL_SYNAPSE_FORMATION	DMCont_vs_CtrlVeh; DMWash_vs_CtrlVeh	2	NA	-0.376636385	NA	NA	-0.467936851	NA	0.00369242	NA	NA	0.001638799	NA	Down	NA	NA	Down	No	No	No
Fat3	Synaptic	7	0	A process that is carried out at the cellular level which results in the assembly, arrangement of constituent parts, or disassembly of a prolongation or process extending from a cell, e.g. a flagellum or axon. [GOC:jl, GOC:mah, PMID:16318917]; The process whose specific outcome is the progression of the dendrite over time, from its formation to the mature structure. [GOC:aruk, GOC:bc, GOC:jl, ISB…	GOBP_CELL_PROJECTION_ORGANIZATION; GOBP_DENDRITE_DEVELOPMENT; GOBP_NEGATIVE_REGULATION_OF_DENDRITE_DEVELOPMENT; GOBP_NEGATIVE_REGULATION_OF_NEURON_PROJECTION_DEVELOPMENT; GOBP_REGULATION_OF_DENDRITE_DEVELOPMENT; GOBP_REGULATION_OF_NEURON_PROJECTION_DEVELOPMENT; GOBP_RETINA_LAYER_FORMATION	DMCont_vs_DMVeh; DMWash_vs_DMVeh	2	NA	NA	0.356035547	0.360508138	NA	NA	NA	0.006040228	0.035979453	NA	NA	NA	Up	Up	NA	No	Yes	Yes
Grm6	Synaptic	9	0	An adenylate cyclase-inhibiting G protein-coupled receptor signaling pathway initiated by glutamate binding to its receptor, and ending with the regulation of a downstream cellular process. [GOC:dph, GOC:mah, GOC:signaling, GOC:tb]; The series of molecular signals initiated by the binding of glutamate to its receptor on the surface of a target cell, and ending with the regulation of a downstream …	GOBP_ADENYLATE_CYCLASE_INHIBITING_G_PROTEIN_COUPLED_GLUTAMATE_RECEPTOR_SIGNALING_PATHWAY; GOBP_G_PROTEIN_COUPLED_GLUTAMATE_RECEPTOR_SIGNALING_PATHWAY; GOBP_GLUTAMATE_RECEPTOR_SIGNALING_PATHWAY; GOBP_REGULATION_OF_SYNAPTIC_TRANSMISSION_GLUTAMATERGIC; GOBP_REGULATION_OF_TRANS_SYNAPTIC_SIGNALING; GOBP_SYNAPSE_ASSEMBLY; GOBP_SYNAPSE_ORGANIZATION; GOBP_SYNAPTIC_SIGNALING; GOBP_SYNAPTIC_TRANSMISSION_GL…	DMCont_vs_CtrlVeh; DMVeh_vs_CtrlVeh	2	-0.43867488	-0.363668454	NA	NA	NA	7.19E-04	1.32E-04	NA	NA	NA	Down	Down	NA	NA	NA	Yes	No	No
Hipk2	Synaptic	2	0	Any apoptotic process in a neuron, the basic cellular unit of nervous tissue. Each neuron consists of a body, an axon, and dendrites. Their purpose is to receive, conduct, and transmit impulses in the nervous system. [CL:0000540, GOC:mtg_apoptosis]; The process in which the vertebrate retina is organized into three laminae: the outer nuclear layer (ONL), which contains photoreceptor nuclei; the i…	GOBP_NEURON_APOPTOTIC_PROCESS; GOBP_RETINA_LAYER_FORMATION	DMCont_vs_DMVeh; DMWash_vs_DMVeh	2	NA	NA	0.332969301	0.32275064	NA	NA	NA	0.007538937	0.044848097	NA	NA	NA	Up	Up	NA	No	Yes	Yes
Mt1	Synaptic	1	0	Any apoptotic process in a neuron, the basic cellular unit of nervous tissue. Each neuron consists of a body, an axon, and dendrites. Their purpose is to receive, conduct, and transmit impulses in the nervous system. [CL:0000540, GOC:mtg_apoptosis]	GOBP_NEURON_APOPTOTIC_PROCESS	DMVeh_vs_CtrlVeh; DMWash_vs_DMVeh	2	0.603505499	NA	NA	-0.772348479	NA	0.005018909	NA	NA	0.011673046	NA	Up	NA	NA	Down	NA	Yes	No	Yes
Mt3	Synaptic	10	0	The progression of an axon over time. Covers axonogenesis (de novo generation of an axon) and axon regeneration (regrowth), as well as processes pertaining to the progression of the axon over time (fasciculation and defasciculation). [GOC:dph, GOC:pg, GOC:pr]; Long distance growth of a single axon process involved in cellular development. [GOC:BHF, GOC:dgh, GOC:dph, GOC:jid, GOC:lm, GOC:rl]; A pr…	GOBP_AXON_DEVELOPMENT; GOBP_AXON_EXTENSION; GOBP_CELL_PROJECTION_ORGANIZATION; GOBP_NEGATIVE_REGULATION_OF_AXON_EXTENSION; GOBP_NEGATIVE_REGULATION_OF_AXONOGENESIS; GOBP_NEGATIVE_REGULATION_OF_NEURON_PROJECTION_DEVELOPMENT; GOBP_NEURON_APOPTOTIC_PROCESS; GOBP_NEURON_PROJECTION_EXTENSION; GOBP_REGULATION_OF_AXONOGENESIS; GOBP_REGULATION_OF_NEURON_PROJECTION_DEVELOPMENT	DMVeh_vs_CtrlVeh; DMWash_vs_DMVeh	2	0.325175035	NA	NA	-0.375571239	NA	0.036815637	NA	NA	0.036698006	NA	Up	NA	NA	Down	NA	Yes	No	Yes
Nbl1	Synaptic	1	0	A process that is carried out at the cellular level which results in the assembly, arrangement of constituent parts, or disassembly of a prolongation or process extending from a cell, e.g. a flagellum or axon. [GOC:jl, GOC:mah, PMID:16318917]	GOBP_CELL_PROJECTION_ORGANIZATION	DMCont_vs_CtrlVeh; DMVeh_vs_CtrlVeh	2	0.348187984	0.413309725	NA	NA	NA	0.009311435	0.030431564	NA	NA	NA	Up	Up	NA	NA	NA	Yes	No	No
Noxred1	Synaptic	2	0	The chemical reactions and pathways resulting in the formation of amino acids of the glutamine family, comprising arginine, glutamate, glutamine and proline. [GOC:ai]; The chemical reactions and pathways involving amino acids of the glutamine family, comprising arginine, glutamate, glutamine and proline. [GOC:ai]	GOBP_GLUTAMINE_FAMILY_AMINO_ACID_BIOSYNTHETIC_PROCESS; GOBP_GLUTAMINE_FAMILY_AMINO_ACID_METABOLIC_PROCESS	DMCont_vs_CtrlVeh; DMVeh_vs_CtrlVeh	2	-0.673331978	-0.637779591	NA	NA	NA	0.013046706	0.01755965	NA	NA	NA	Down	Down	NA	NA	NA	Yes	No	No
Prodh	Synaptic	3	0	The chemical reactions and pathways involving glutamate, the anion of 2-aminopentanedioic acid. [GOC:go_curators]; The chemical reactions and pathways involving amino acids of the glutamine family, comprising arginine, glutamate, glutamine and proline. [GOC:ai]; Any apoptotic process in a neuron, the basic cellular unit of nervous tissue. Each neuron consists of a body, an axon, and dendrites. Th…	GOBP_GLUTAMATE_METABOLIC_PROCESS; GOBP_GLUTAMINE_FAMILY_AMINO_ACID_METABOLIC_PROCESS; GOBP_NEURON_APOPTOTIC_PROCESS	DMVeh_vs_CtrlVeh; DMWash_vs_DMVeh	2	0.396230827	NA	NA	-0.386857242	NA	0.003938204	NA	NA	0.03178301	NA	Up	NA	NA	Down	NA	Yes	No	Yes
Retn	Synaptic	3	0	Any process that activates or increases the frequency, rate or extent of synaptic transmission, the process of communication from a neuron to a target (neuron, muscle, or secretory cell) across a synapse. [GOC:ai]; Any process that modulates the frequency, rate or extent of trans-synaptic signaling. [GOC:dos]; Cell-cell signaling to, from or within a synapse. [GOC:dos]	GOBP_POSITIVE_REGULATION_OF_SYNAPTIC_TRANSMISSION; GOBP_REGULATION_OF_TRANS_SYNAPTIC_SIGNALING; GOBP_SYNAPTIC_SIGNALING	DMCont_vs_DMVeh; DMVeh_vs_CtrlVeh	2	-0.458792193	NA	0.44416337	NA	NA	0.027404403	NA	0.021642627	NA	NA	Down	NA	Up	NA	NA	Yes	Yes	No
Rimbp3	Synaptic	2	0	The process of synaptic transmission from a neuron to a muscle, across a synapse. [GOC:dos, GOC:jl, MeSH:D009435]; Cell-cell signaling to, from or within a synapse. [GOC:dos]	GOBP_NEUROMUSCULAR_SYNAPTIC_TRANSMISSION; GOBP_SYNAPTIC_SIGNALING	DMCont_vs_CtrlVeh; DMWash_vs_CtrlVeh	2	NA	0.554904539	NA	NA	0.507467595	NA	0.006890345	NA	NA	0.00231156	NA	Up	NA	NA	Up	No	No	No
Shc3	Synaptic	2	0	Cell-cell signaling to, from or within a synapse. [GOC:dos]; The vesicular release of glutamate from a presynapse, across a chemical synapse, the subsequent activation of glutamate receptors at the postsynapse of a target cell (neuron, muscle, or secretory cell) and the effects of this activation on the postsynaptic membrane potential and ionic composition of the postsynaptic cytosol. This proces…	GOBP_SYNAPTIC_SIGNALING; GOBP_SYNAPTIC_TRANSMISSION_GLUTAMATERGIC	DMCont_vs_DMVeh; DMVeh_vs_CtrlVeh	2	-0.323528967	NA	0.401776873	NA	NA	0.025105085	NA	0.005234876	NA	NA	Down	NA	Up	NA	NA	Yes	Yes	No
Spdya	Synaptic	1	0	The cell cycle process in which replicated homologous chromosomes are organized and then physically separated and apportioned to two sets during the first division of the meiotic cell cycle. Each replicated chromosome, composed of two sister chromatids, aligns at the cell equator, paired with its homologous partner; this pairing off, referred to as synapsis, permits genetic recombination. One hom…	GOBP_HOMOLOGOUS_CHROMOSOME_SEGREGATION	DMCont_vs_CtrlVeh; DMVeh_vs_CtrlVeh	2	0.56120391	0.526750914	NA	NA	NA	0.047847211	0.022853051	NA	NA	NA	Up	Up	NA	NA	NA	Yes	No	No
Tnxb	Synaptic	1	0	A process that is carried out at the cellular level which results in the assembly, arrangement of constituent parts, or disassembly of a prolongation or process extending from a cell, e.g. a flagellum or axon. [GOC:jl, GOC:mah, PMID:16318917]	GOBP_CELL_PROJECTION_ORGANIZATION	DMCont_vs_CtrlVeh; DMCont_vs_DMVeh	2	NA	0.390117934	0.491089908	NA	NA	NA	0.014285289	0.001910415	NA	NA	NA	Up	Up	NA	NA	No	Yes	No
Aldh1l1	Synaptic	1	0	The chemical reactions and pathways involving a folic acid-containing compound, i.e. any of a group of heterocyclic compounds based on the pteroic acid skeleton conjugated with one or more L-glutamic acid or L-glutamate units. [GOC:ai, GOC:mah]	GOBP_FOLIC_ACID_CONTAINING_COMPOUND_METABOLIC_PROCESS	DMVeh_vs_CtrlVeh	1	0.340111723	NA	NA	NA	NA	0.004335685	NA	NA	NA	NA	Up	NA	NA	NA	NA	Yes	No	No
Alk	Synaptic	9	0	A process that is carried out at the cellular level which results in the assembly, arrangement of constituent parts, or disassembly of a prolongation or process extending from a cell, e.g. a flagellum or axon. [GOC:jl, GOC:mah, PMID:16318917]; The process whose specific outcome is the progression of the dendrite over time, from its formation to the mature structure. [GOC:aruk, GOC:bc, GOC:jl, ISB…	GOBP_CELL_PROJECTION_ORGANIZATION; GOBP_DENDRITE_DEVELOPMENT; GOBP_G_PROTEIN_COUPLED_DOPAMINE_RECEPTOR_SIGNALING_PATHWAY; GOBP_POSITIVE_REGULATION_OF_DENDRITE_DEVELOPMENT; GOBP_POSITIVE_REGULATION_OF_NEURON_PROJECTION_DEVELOPMENT; GOBP_REGULATION_OF_DENDRITE_DEVELOPMENT; GOBP_REGULATION_OF_DOPAMINE_RECEPTOR_SIGNALING_PATHWAY; GOBP_REGULATION_OF_NEURON_PROJECTION_DEVELOPMENT; GOBP_RESPONSE_TO_DOPA…	DMVeh_vs_CtrlVeh	1	-0.419993779	NA	NA	NA	NA	0.027936148	NA	NA	NA	NA	Down	NA	NA	NA	NA	Yes	No	No
Ano1	Synaptic	1	0	A process that is carried out at the cellular level which results in the assembly, arrangement of constituent parts, or disassembly of a prolongation or process extending from a cell, e.g. a flagellum or axon. [GOC:jl, GOC:mah, PMID:16318917]	GOBP_CELL_PROJECTION_ORGANIZATION	DMCont_vs_CtrlVeh	1	NA	0.510248516	NA	NA	NA	NA	0.005334652	NA	NA	NA	NA	Up	NA	NA	NA	No	No	No
Aph1c	Synaptic	3	0	Cell-cell signaling to, from or within a synapse. [GOC:dos]; The vesicular release of dopamine. from a presynapse, across a chemical synapse, the subsequent activation of dopamine receptors at the postsynapse of a target cell (neuron, muscle, or secretory cell) and the effects of this activation on the postsynaptic membrane potential and ionic composition of the postsynaptic cytosol. This process…	GOBP_SYNAPTIC_SIGNALING; GOBP_SYNAPTIC_TRANSMISSION_DOPAMINERGIC; GOBP_SYNAPTIC_TRANSMISSION_GLUTAMATERGIC	DMCont_vs_CtrlVeh	1	NA	0.358069988	NA	NA	NA	NA	0.02907703	NA	NA	NA	NA	Up	NA	NA	NA	No	No	No
Bdh2	Synaptic	1	0	The chemical reactions and pathways resulting in many of the chemical changes of compounds that are not necessarily required for growth and maintenance of cells, and are often unique to a taxon. In multicellular organisms secondary metabolism is generally carried out in specific cell types, and may be useful for the organism as a whole. In unicellular organisms, secondary metabolism is often used…	GOBP_SECONDARY_METABOLIC_PROCESS	DMVeh_vs_CtrlVeh	1	0.548482826	NA	NA	NA	NA	0.01475621	NA	NA	NA	NA	Up	NA	NA	NA	NA	Yes	No	No
Clstn2	Synaptic	9	0	The aggregation, arrangement and bonding together of a set of components to form an inhibitory synapse. [GO_REF:0000079, GOC:bf, GOC:PARL, GOC:TermGenie]; Any process that activates, maintains or increases the frequency, rate or extent of synapse assembly, the aggregation, arrangement and bonding together of a set of components to form a synapse. [GOC:ai, GOC:pr]; Any process that activates or in…	GOBP_INHIBITORY_SYNAPSE_ASSEMBLY; GOBP_POSITIVE_REGULATION_OF_SYNAPSE_ASSEMBLY; GOBP_POSITIVE_REGULATION_OF_SYNAPTIC_TRANSMISSION; GOBP_REGULATION_OF_SYNAPSE_ASSEMBLY; GOBP_REGULATION_OF_SYNAPSE_STRUCTURE_OR_ACTIVITY; GOBP_REGULATION_OF_TRANS_SYNAPTIC_SIGNALING; GOBP_SYNAPSE_ASSEMBLY; GOBP_SYNAPSE_ORGANIZATION; GOBP_SYNAPTIC_SIGNALING	DMVeh_vs_CtrlVeh	1	-0.324769603	NA	NA	NA	NA	0.010841383	NA	NA	NA	NA	Down	NA	NA	NA	NA	Yes	No	No
Ctsc	Synaptic	3	0	The process in which glial cells envelop neuronal cell bodies and/or axons to form an insulating layer. This can take the form of myelinating or non-myelinating ensheathment. [GOC:dgh, GOC:dph, GOC:tb]; Any process that stops, prevents, or reduces the frequency, rate or extent of the formation of a myelin sheath around nerve axons. [GOC:mah]; Any process that modulates the frequency, rate or exte…	GOBP_ENSHEATHMENT_OF_NEURONS; GOBP_NEGATIVE_REGULATION_OF_MYELINATION; GOBP_REGULATION_OF_MYELINATION	DMCont_vs_CtrlVeh	1	NA	0.426744802	NA	NA	NA	NA	0.001946817	NA	NA	NA	NA	Up	NA	NA	NA	No	No	No
Dok7	Synaptic	1	0	A process that is carried out at the cellular level which results in the assembly, arrangement of constituent parts, or disassembly of a synapse, the junction between a neuron and a target (neuron, muscle, or secretory cell). [GOC:ai, GOC:pr]	GOBP_SYNAPSE_ORGANIZATION	DMVeh_vs_CtrlVeh	1	0.580754874	NA	NA	NA	NA	4.72E-04	NA	NA	NA	NA	Up	NA	NA	NA	NA	Yes	No	No
Fabp5	Synaptic	5	0	Any process that modulates the frequency, rate or extent of trans-synaptic signaling. [GOC:dos]; Cell-cell signaling from post to pre-synapse, across the synaptic cleft. [GOC:dos]; Cell-cell signaling from postsynapse to presynapse, across the synaptic cleft, mediated by a lipid ligand. [GOC:dos]; Cell-cell signaling to, from or within a synapse. [GOC:dos]; Cell-cell signaling from post to pre-sy…	GOBP_REGULATION_OF_TRANS_SYNAPTIC_SIGNALING; GOBP_RETROGRADE_TRANS_SYNAPTIC_SIGNALING; GOBP_RETROGRADE_TRANS_SYNAPTIC_SIGNALING_BY_LIPID; GOBP_SYNAPTIC_SIGNALING; GOBP_TRANS_SYNAPTIC_SIGNALING_BY_LIPID	DMVeh_vs_CtrlVeh	1	1.622165609	NA	NA	NA	NA	0.03493054	NA	NA	NA	NA	Up	NA	NA	NA	NA	Yes	No	No
Flrt1	Synaptic	8	0	A process that is carried out at the cellular level which results in the assembly, arrangement of constituent parts, or disassembly of a prolongation or process extending from a cell, e.g. a flagellum or axon. [GOC:jl, GOC:mah, PMID:16318917]; The process whose specific outcome is the progression of the dendrite over time, from its formation to the mature structure. [GOC:aruk, GOC:bc, GOC:jl, ISB…	GOBP_CELL_PROJECTION_ORGANIZATION; GOBP_DENDRITE_DEVELOPMENT; GOBP_NEURON_PROJECTION_EXTENSION; GOBP_POSITIVE_REGULATION_OF_SYNAPSE_ASSEMBLY; GOBP_REGULATION_OF_SYNAPSE_ASSEMBLY; GOBP_REGULATION_OF_SYNAPSE_STRUCTURE_OR_ACTIVITY; GOBP_SYNAPSE_ASSEMBLY; GOBP_SYNAPSE_ORGANIZATION	DMCont_vs_DMVeh	1	NA	NA	0.343023774	NA	NA	NA	NA	0.008091856	NA	NA	NA	NA	Up	NA	NA	No	Yes	No
Gpr15lg	Synaptic	1	0	A process of exocytosis in which soluble proteins and other substances are initially stored in secretory vesicles for later release. It is found mainly in cells that are specialized for secreting products such as hormones, neurotransmitters, or digestive enzymes rapidly on demand. [GOC:mah, ISBN:0716731363]	GOBP_REGULATED_EXOCYTOSIS	DMVeh_vs_CtrlVeh	1	-0.737533633	NA	NA	NA	NA	0.017820071	NA	NA	NA	NA	Down	NA	NA	NA	NA	Yes	No	No
Grin2b	Synaptic	35	0	A process that is carried out at the cellular level which results in the assembly, arrangement of constituent parts, or disassembly of a prolongation or process extending from a cell, e.g. a flagellum or axon. [GOC:jl, GOC:mah, PMID:16318917]; The part of synaptic transmission occurring in the post-synapse: a signal transduction pathway consisting of neurotransmitter receptor activation and its e…	GOBP_CELL_PROJECTION_ORGANIZATION; GOBP_CHEMICAL_SYNAPTIC_TRANSMISSION_POSTSYNAPTIC; GOBP_DENDRITIC_SPINE_MAINTENANCE; GOBP_GLUTAMATE_RECEPTOR_SIGNALING_PATHWAY; GOBP_GLUTAMATE_SECRETION; GOBP_INHIBITORY_POSTSYNAPTIC_POTENTIAL; GOBP_IONOTROPIC_GLUTAMATE_RECEPTOR_SIGNALING_PATHWAY; GOBP_LONG_TERM_SYNAPTIC_DEPRESSION; GOBP_LONG_TERM_SYNAPTIC_POTENTIATION; GOBP_MODULATION_OF_EXCITATORY_POSTSYNAPTIC_…	DMCont_vs_DMVeh	1	NA	NA	0.667970933	NA	NA	NA	NA	0.031760475	NA	NA	NA	NA	Up	NA	NA	No	Yes	No
Grm1	Synaptic	13	0	An adenylate cyclase-inhibiting G protein-coupled receptor signaling pathway initiated by glutamate binding to its receptor, and ending with the regulation of a downstream cellular process. [GOC:dph, GOC:mah, GOC:signaling, GOC:tb]; The series of molecular signals initiated by the binding of glutamate to its receptor on the surface of a target cell, and ending with the regulation of a downstream …	GOBP_ADENYLATE_CYCLASE_INHIBITING_G_PROTEIN_COUPLED_GLUTAMATE_RECEPTOR_SIGNALING_PATHWAY; GOBP_G_PROTEIN_COUPLED_GLUTAMATE_RECEPTOR_SIGNALING_PATHWAY; GOBP_GLUTAMATE_RECEPTOR_SIGNALING_PATHWAY; GOBP_L_GLUTAMATE_IMPORT; GOBP_L_GLUTAMATE_IMPORT_ACROSS_PLASMA_MEMBRANE; GOBP_L_GLUTAMATE_TRANSMEMBRANE_TRANSPORT; GOBP_REGULATION_OF_POSTSYNAPTIC_CYTOSOLIC_CALCIUM_ION_CONCENTRATION; GOBP_REGULATION_OF_PO…	DMVeh_vs_CtrlVeh	1	-0.379945024	NA	NA	NA	NA	0.01105873	NA	NA	NA	NA	Down	NA	NA	NA	NA	Yes	No	No
Hgf	Synaptic	9	0	A process that is carried out at the cellular level which results in the assembly, arrangement of constituent parts, or disassembly of a prolongation or process extending from a cell, e.g. a flagellum or axon. [GOC:jl, GOC:mah, PMID:16318917]; The process in which glial cells envelop neuronal cell bodies and/or axons to form an insulating layer. This can take the form of myelinating or non-myelin…	GOBP_CELL_PROJECTION_ORGANIZATION; GOBP_ENSHEATHMENT_OF_NEURONS; GOBP_NEURON_PROJECTION_REGENERATION; GOBP_POSITIVE_REGULATION_OF_MYELINATION; GOBP_POSITIVE_REGULATION_OF_NEURON_PROJECTION_DEVELOPMENT; GOBP_POSITIVE_REGULATION_OF_NEURON_PROJECTION_REGENERATION; GOBP_REGULATION_OF_MYELINATION; GOBP_REGULATION_OF_NEURON_PROJECTION_DEVELOPMENT; GOBP_REGULATION_OF_NEURON_PROJECTION_REGENERATION	DMVeh_vs_CtrlVeh	1	0.329523511	NA	NA	NA	NA	0.010003849	NA	NA	NA	NA	Up	NA	NA	NA	NA	Yes	No	No
Hmcn2	Synaptic	4	0	The progression of an axon over time. Covers axonogenesis (de novo generation of an axon) and axon regeneration (regrowth), as well as processes pertaining to the progression of the axon over time (fasciculation and defasciculation). [GOC:dph, GOC:pg, GOC:pr]; A process that is carried out at the cellular level which results in the assembly, arrangement of constituent parts, or disassembly of a p…	GOBP_AXON_DEVELOPMENT; GOBP_CELL_PROJECTION_ORGANIZATION; GOBP_NEURON_PROJECTION_GUIDANCE; GOBP_SYNAPSE_ORGANIZATION	DMVeh_vs_CtrlVeh	1	-0.368727757	NA	NA	NA	NA	0.049991992	NA	NA	NA	NA	Down	NA	NA	NA	NA	Yes	No	No
Hspa2	Synaptic	1	0	A process that is carried out at the cellular level which results in the assembly, arrangement of constituent parts, or disassembly of a synaptonemal complex. A synaptonemal complex is a proteinaceous scaffold formed between homologous chromosomes during meiosis. [GOC:mah]	GOBP_SYNAPTONEMAL_COMPLEX_ORGANIZATION	DMCont_vs_CtrlVeh	1	NA	0.453376298	NA	NA	NA	NA	0.015252381	NA	NA	NA	NA	Up	NA	NA	NA	No	No	No
Igsf9	Synaptic	6	0	A process that is carried out at the cellular level which results in the assembly, arrangement of constituent parts, or disassembly of a prolongation or process extending from a cell, e.g. a flagellum or axon. [GOC:jl, GOC:mah, PMID:16318917]; The process whose specific outcome is the progression of the dendrite over time, from its formation to the mature structure. [GOC:aruk, GOC:bc, GOC:jl, ISB…	GOBP_CELL_PROJECTION_ORGANIZATION; GOBP_DENDRITE_DEVELOPMENT; GOBP_REGULATION_OF_SYNAPSE_MATURATION; GOBP_REGULATION_OF_SYNAPSE_STRUCTURE_OR_ACTIVITY; GOBP_SYNAPSE_MATURATION; GOBP_SYNAPSE_ORGANIZATION	DMVeh_vs_CtrlVeh	1	-0.331973739	NA	NA	NA	NA	1.30E-04	NA	NA	NA	NA	Down	NA	NA	NA	NA	Yes	No	No
Insm1	Synaptic	3	0	The chemical reactions and pathways resulting in the formation of norepinephrine, a hormone secreted by the adrenal medulla, and a neurotransmitter in the sympathetic peripheral nervous system and in some tracts in the central nervous system. It is also the demethylated biosynthetic precursor of epinephrine. [GOC:jl, ISBN:0198506732]; The chemical reactions and pathways involving norepinephrine, …	GOBP_NOREPINEPHRINE_BIOSYNTHETIC_PROCESS; GOBP_NOREPINEPHRINE_METABOLIC_PROCESS; GOBP_SYMPATHETIC_NERVOUS_SYSTEM_DEVELOPMENT	DMCont_vs_CtrlVeh	1	NA	0.342666145	NA	NA	NA	NA	7.92E-06	NA	NA	NA	NA	Up	NA	NA	NA	No	No	No
Itpr3	Synaptic	6	0	A process that modulates synaptic plasticity such that synapses are changed resulting in the increase in the rate, or frequency of synaptic transmission at the synapse. [GOC:dgh, GOC:dph]; Any process that activates or increases the frequency, rate or extent of synaptic transmission, the process of communication from a neuron to a target (neuron, muscle, or secretory cell) across a synapse. [GOC:…	GOBP_LONG_TERM_SYNAPTIC_POTENTIATION; GOBP_POSITIVE_REGULATION_OF_SYNAPTIC_TRANSMISSION; GOBP_REGULATION_OF_SYNAPTIC_PLASTICITY; GOBP_REGULATION_OF_TRANS_SYNAPTIC_SIGNALING; GOBP_SENSORY_PERCEPTION_OF_UMAMI_TASTE; GOBP_SYNAPTIC_SIGNALING	DMVeh_vs_CtrlVeh	1	0.489895936	NA	NA	NA	NA	0.017837842	NA	NA	NA	NA	Up	NA	NA	NA	NA	Yes	No	No
Kctd12b	Synaptic	1	0	Any process that modulates the potential difference across a presynaptic membrane. [GOC:dph, GOC:ef]	GOBP_REGULATION_OF_PRESYNAPTIC_MEMBRANE_POTENTIAL	DMVeh_vs_CtrlVeh	1	0.449055257	NA	NA	NA	NA	0.013626043	NA	NA	NA	NA	Up	NA	NA	NA	NA	Yes	No	No
Lrrtm4	Synaptic	10	0	The neurotransmitter-gated ion channel clustering process in which glutamate receptors are localized to distinct domains in the cell membrane. [GOC:krc, PMID:19723286]; The receptor clustering process in which neurotransmitter-gated ion channels are localized to distinct domains in the cell membrane. [GOC:dsf, PMID:20843816]; Any process that activates, maintains or increases the frequency, rate …	GOBP_GLUTAMATE_RECEPTOR_CLUSTERING; GOBP_NEUROTRANSMITTER_GATED_ION_CHANNEL_CLUSTERING; GOBP_POSITIVE_REGULATION_OF_SYNAPSE_ASSEMBLY; GOBP_POSTSYNAPSE_ORGANIZATION; GOBP_POSTSYNAPTIC_MEMBRANE_ORGANIZATION; GOBP_PRESYNAPTIC_MEMBRANE_ORGANIZATION; GOBP_REGULATION_OF_SYNAPSE_ASSEMBLY; GOBP_REGULATION_OF_SYNAPSE_STRUCTURE_OR_ACTIVITY; GOBP_SYNAPSE_ASSEMBLY; GOBP_SYNAPSE_ORGANIZATION	DMCont_vs_CtrlVeh	1	NA	-0.382131905	NA	NA	NA	NA	0.009971846	NA	NA	NA	NA	Down	NA	NA	NA	No	No	No
Marveld1	Synaptic	1	0	The process in which glial cells envelop neuronal cell bodies and/or axons to form an insulating layer. This can take the form of myelinating or non-myelinating ensheathment. [GOC:dgh, GOC:dph, GOC:tb]	GOBP_ENSHEATHMENT_OF_NEURONS	DMCont_vs_CtrlVeh	1	NA	0.434681179	NA	NA	NA	NA	0.00178552	NA	NA	NA	NA	Up	NA	NA	NA	No	No	No
Nalcn	Synaptic	9	0	Any process that activates or increases the frequency, rate or extent of synaptic transmission, the process of communication from a neuron to a target (neuron, muscle, or secretory cell) across a synapse. [GOC:ai]; Any process that activates, maintains or increases the frequency, rate or extent of cholinergic synaptic transmission, the process of communication from a neuron to another neuron acro…	GOBP_POSITIVE_REGULATION_OF_SYNAPTIC_TRANSMISSION; GOBP_POSITIVE_REGULATION_OF_SYNAPTIC_TRANSMISSION_CHOLINERGIC; GOBP_POSITIVE_REGULATION_OF_SYNAPTIC_TRANSMISSION_GABAERGIC; GOBP_REGULATION_OF_SYNAPTIC_TRANSMISSION_CHOLINERGIC; GOBP_REGULATION_OF_SYNAPTIC_TRANSMISSION_GABAERGIC; GOBP_REGULATION_OF_TRANS_SYNAPTIC_SIGNALING; GOBP_SYNAPTIC_SIGNALING; GOBP_SYNAPTIC_TRANSMISSION_CHOLINERGIC; GOBP_SYN…	DMVeh_vs_CtrlVeh	1	-0.333583281	NA	NA	NA	NA	0.001650399	NA	NA	NA	NA	Down	NA	NA	NA	NA	Yes	No	No
Notch3	Synaptic	3	0	The progression of an axon over time. Covers axonogenesis (de novo generation of an axon) and axon regeneration (regrowth), as well as processes pertaining to the progression of the axon over time (fasciculation and defasciculation). [GOC:dph, GOC:pg, GOC:pr]; A process that is carried out at the cellular level which results in the assembly, arrangement of constituent parts, or disassembly of a p…	GOBP_AXON_DEVELOPMENT; GOBP_CELL_PROJECTION_ORGANIZATION; GOBP_NEURON_PROJECTION_GUIDANCE	DMCont_vs_DMVeh	1	NA	NA	0.402351382	NA	NA	NA	NA	0.001818993	NA	NA	NA	NA	Up	NA	NA	No	Yes	No
Omg	Synaptic	12	0	The progression of an axon over time. Covers axonogenesis (de novo generation of an axon) and axon regeneration (regrowth), as well as processes pertaining to the progression of the axon over time (fasciculation and defasciculation). [GOC:dph, GOC:pg, GOC:pr]; The process in which a glial cell membrane closes around an axon in the central nervous system. This can be a myelinating or a non-myelina…	GOBP_AXON_DEVELOPMENT; GOBP_AXON_ENSHEATHMENT_IN_CENTRAL_NERVOUS_SYSTEM; GOBP_CELL_PROJECTION_ORGANIZATION; GOBP_COLLATERAL_SPROUTING; GOBP_ENSHEATHMENT_OF_NEURONS; GOBP_NEURON_PROJECTION_REGENERATION; GOBP_OLIGODENDROCYTE_DEVELOPMENT; GOBP_OLIGODENDROCYTE_DIFFERENTIATION; GOBP_REGULATION_OF_AXONOGENESIS; GOBP_REGULATION_OF_NEURON_PROJECTION_DEVELOPMENT; GOBP_REGULATION_OF_NEURON_PROJECTION_REGEN…	DMCont_vs_CtrlVeh	1	NA	-0.345832661	NA	NA	NA	NA	0.010558649	NA	NA	NA	NA	Down	NA	NA	NA	No	No	No
P2rx5	Synaptic	3	0	The part of synaptic transmission occurring in the post-synapse: a signal transduction pathway consisting of neurotransmitter receptor activation and its effects on postsynaptic membrane potential and the ionic composition of the postsynaptic cytosol. [GOC:dos]; Any process that modulates the potential difference across a post-synaptic membrane. [GOC:dph, GOC:ef]; Cell-cell signaling to, from or …	GOBP_CHEMICAL_SYNAPTIC_TRANSMISSION_POSTSYNAPTIC; GOBP_REGULATION_OF_POSTSYNAPTIC_MEMBRANE_POTENTIAL; GOBP_SYNAPTIC_SIGNALING	DMVeh_vs_CtrlVeh	1	0.360263158	NA	NA	NA	NA	0.03452379	NA	NA	NA	NA	Up	NA	NA	NA	NA	Yes	No	No
Pak6	Synaptic	3	0	A process that is carried out at the cellular level which results in the assembly, arrangement of constituent parts, or disassembly of a prolongation or process extending from a cell, e.g. a flagellum or axon. [GOC:jl, GOC:mah, PMID:16318917]; The process in which the anatomical structures of a neuron projection are generated and organized into branches. A neuron projection is any process extendi…	GOBP_CELL_PROJECTION_ORGANIZATION; GOBP_NEURON_PROJECTION_ARBORIZATION; GOBP_NEURON_PROJECTION_EXTENSION	DMVeh_vs_CtrlVeh	1	0.397777793	NA	NA	NA	NA	0.041399328	NA	NA	NA	NA	Up	NA	NA	NA	NA	Yes	No	No
Pdzrn3	Synaptic	1	0	A process that is carried out at the cellular level which results in the assembly, arrangement of constituent parts, or disassembly of a synapse, the junction between a neuron and a target (neuron, muscle, or secretory cell). [GOC:ai, GOC:pr]	GOBP_SYNAPSE_ORGANIZATION	DMVeh_vs_CtrlVeh	1	0.338209764	NA	NA	NA	NA	0.018850502	NA	NA	NA	NA	Up	NA	NA	NA	NA	Yes	No	No
Penk	Synaptic	4	0	Any process that results in a change in state or activity of a cell or an organism (in terms of movement, secretion, enzyme production, gene expression, etc.) as a result of an epinephrine stimulus. Epinephrine is a catecholamine that has the formula C9H13NO3; it is secreted by the adrenal medulla to act as a hormone, and released by certain neurons to act as a neurotransmitter active in the cent…	GOBP_RESPONSE_TO_EPINEPHRINE; GOBP_SYNAPTIC_SIGNALING; GOBP_SYNAPTIC_SIGNALING_VIA_NEUROPEPTIDE; GOBP_TRANSMISSION_OF_NERVE_IMPULSE	DMVeh_vs_CtrlVeh	1	1.51779644	NA	NA	NA	NA	0.007829697	NA	NA	NA	NA	Up	NA	NA	NA	NA	Yes	No	No
Rec8	Synaptic	3	0	The meiotic cell cycle process where side by side pairing and physical juxtaposition of homologous chromosomes is created during meiotic prophase. Homologous chromosome pairing begins when the chromosome arms begin to pair from the clustered telomeres and ends when synaptonemal complex or linear element assembly is complete. [GOC:mtg_cell_cycle, PMID:22582262, PMID:23117617, PMID:31811152]; The c…	GOBP_HOMOLOGOUS_CHROMOSOME_PAIRING_AT_MEIOSIS; GOBP_HOMOLOGOUS_CHROMOSOME_SEGREGATION; GOBP_SYNAPTONEMAL_COMPLEX_ORGANIZATION	DMVeh_vs_CtrlVeh	1	-0.343850626	NA	NA	NA	NA	0.010646919	NA	NA	NA	NA	Down	NA	NA	NA	NA	Yes	No	No
Rorb	Synaptic	1	0	The process in which a relatively unspecialized cell acquires specialized features of an amacrine cell, an interneuron generated in the inner nuclear layer (INL) of the vertebrate retina. Amacrine cells integrate, modulate, and interpose a temporal domain in the visual message presented to the retinal ganglion cells, with which they synapse in the inner plexiform layer. Amacrine cells lack large …	GOBP_AMACRINE_CELL_DIFFERENTIATION	DMCont_vs_DMVeh	1	NA	NA	0.482860255	NA	NA	NA	NA	0.003065312	NA	NA	NA	NA	Up	NA	NA	No	Yes	No
Sema3b	Synaptic	3	0	The progression of an axon over time. Covers axonogenesis (de novo generation of an axon) and axon regeneration (regrowth), as well as processes pertaining to the progression of the axon over time (fasciculation and defasciculation). [GOC:dph, GOC:pg, GOC:pr]; A process that is carried out at the cellular level which results in the assembly, arrangement of constituent parts, or disassembly of a p…	GOBP_AXON_DEVELOPMENT; GOBP_CELL_PROJECTION_ORGANIZATION; GOBP_NEURON_PROJECTION_GUIDANCE	DMVeh_vs_CtrlVeh	1	0.351065231	NA	NA	NA	NA	0.044044971	NA	NA	NA	NA	Up	NA	NA	NA	NA	Yes	No	No
Sema3g	Synaptic	10	0	The progression of an axon over time. Covers axonogenesis (de novo generation of an axon) and axon regeneration (regrowth), as well as processes pertaining to the progression of the axon over time (fasciculation and defasciculation). [GOC:dph, GOC:pg, GOC:pr]; Long distance growth of a single axon process involved in cellular development. [GOC:BHF, GOC:dgh, GOC:dph, GOC:jid, GOC:lm, GOC:rl]; A pr…	GOBP_AXON_DEVELOPMENT; GOBP_AXON_EXTENSION; GOBP_CELL_PROJECTION_ORGANIZATION; GOBP_NEGATIVE_REGULATION_OF_AXON_EXTENSION; GOBP_NEGATIVE_REGULATION_OF_AXONOGENESIS; GOBP_NEGATIVE_REGULATION_OF_NEURON_PROJECTION_DEVELOPMENT; GOBP_NEURON_PROJECTION_EXTENSION; GOBP_NEURON_PROJECTION_GUIDANCE; GOBP_REGULATION_OF_AXONOGENESIS; GOBP_REGULATION_OF_NEURON_PROJECTION_DEVELOPMENT	DMCont_vs_CtrlVeh	1	NA	0.405615349	NA	NA	NA	NA	0.031679494	NA	NA	NA	NA	Up	NA	NA	NA	No	No	No
Sv2c	Synaptic	14	0	The part of synaptic transmission occurring in the post-synapse: a signal transduction pathway consisting of neurotransmitter receptor activation and its effects on postsynaptic membrane potential and the ionic composition of the postsynaptic cytosol. [GOC:dos]; Any process that modulates the frequency, rate or extent of excitatory postsynaptic potential (EPSP). EPSP is a process that leads to a …	GOBP_CHEMICAL_SYNAPTIC_TRANSMISSION_POSTSYNAPTIC; GOBP_MODULATION_OF_EXCITATORY_POSTSYNAPTIC_POTENTIAL; GOBP_NEGATIVE_REGULATION_OF_EXCITATORY_POSTSYNAPTIC_POTENTIAL; GOBP_NEUROTRANSMITTER_SECRETION; GOBP_NEUROTRANSMITTER_TRANSPORT; GOBP_REGULATED_EXOCYTOSIS; GOBP_REGULATION_OF_NEUROTRANSMITTER_TRANSPORT; GOBP_REGULATION_OF_POSTSYNAPTIC_MEMBRANE_POTENTIAL; GOBP_REGULATION_OF_SYNAPTIC_VESICLE_EXOC…	DMVeh_vs_CtrlVeh	1	-0.322876967	NA	NA	NA	NA	0.021272712	NA	NA	NA	NA	Down	NA	NA	NA	NA	Yes	No	No
Syn1	Synaptic	17	0	The regulated release of neurotransmitter from the presynapse into the synaptic cleft via calcium-regulated exocytosis during synaptic transmission. [GOC:dph]; The directed movement of a neurotransmitter into, out of or within a cell, or between cells, by means of some agent such as a transporter or pore. Neurotransmitters are any chemical substance that is capable of transmitting (or inhibiting …	GOBP_NEUROTRANSMITTER_SECRETION; GOBP_NEUROTRANSMITTER_TRANSPORT; GOBP_REGULATED_EXOCYTOSIS; GOBP_REGULATION_OF_NEURONAL_SYNAPTIC_PLASTICITY; GOBP_REGULATION_OF_NEUROTRANSMITTER_TRANSPORT; GOBP_REGULATION_OF_SHORT_TERM_NEURONAL_SYNAPTIC_PLASTICITY; GOBP_REGULATION_OF_SYNAPTIC_PLASTICITY; GOBP_REGULATION_OF_SYNAPTIC_VESICLE_CYCLE; GOBP_REGULATION_OF_SYNAPTIC_VESICLE_EXOCYTOSIS; GOBP_REGULATION_OF_…	DMVeh_vs_CtrlVeh	1	-0.353283147	NA	NA	NA	NA	0.002701394	NA	NA	NA	NA	Down	NA	NA	NA	NA	Yes	No	No
Tas1r3	Synaptic	1	0	The series of events required to receive an umami taste stimulus, convert it to a molecular signal, and recognize and characterize the signal. Umami taste is the savory taste of meats and other foods that are rich in glutamates. This is a neurological process. [GOC:ai]	GOBP_SENSORY_PERCEPTION_OF_UMAMI_TASTE	DMVeh_vs_CtrlVeh	1	0.50825195	NA	NA	NA	NA	0.030846488	NA	NA	NA	NA	Up	NA	NA	NA	NA	Yes	No	No
Tenm2	Synaptic	8	0	Formation of a prolongation or process extending from a cell, e.g. a flagellum or axon. [GOC:jl, GOC:mah, PMID:18391171]; A process that is carried out at the cellular level which results in the assembly, arrangement of constituent parts, or disassembly of a prolongation or process extending from a cell, e.g. a flagellum or axon. [GOC:jl, GOC:mah, PMID:16318917]; The assembly of a filopodium, a t…	GOBP_CELL_PROJECTION_ASSEMBLY; GOBP_CELL_PROJECTION_ORGANIZATION; GOBP_FILOPODIUM_ASSEMBLY; GOBP_POSITIVE_REGULATION_OF_FILOPODIUM_ASSEMBLY; GOBP_REGULATION_OF_FILOPODIUM_ASSEMBLY; GOBP_RETROGRADE_TRANS_SYNAPTIC_SIGNALING; GOBP_SYNAPTIC_SIGNALING; GOBP_TRANS_SYNAPTIC_SIGNALING_BY_TRANS_SYNAPTIC_COMPLEX	DMVeh_vs_CtrlVeh	1	-0.323859639	NA	NA	NA	NA	0.009272819	NA	NA	NA	NA	Down	NA	NA	NA	NA	Yes	No	No
Tex15	Synaptic	3	0	The meiotic cell cycle process where side by side pairing and physical juxtaposition of homologous chromosomes is created during meiotic prophase. Homologous chromosome pairing begins when the chromosome arms begin to pair from the clustered telomeres and ends when synaptonemal complex or linear element assembly is complete. [GOC:mtg_cell_cycle, PMID:22582262, PMID:23117617, PMID:31811152]; The c…	GOBP_HOMOLOGOUS_CHROMOSOME_PAIRING_AT_MEIOSIS; GOBP_HOMOLOGOUS_CHROMOSOME_SEGREGATION; GOBP_SYNAPTONEMAL_COMPLEX_ORGANIZATION	DMVeh_vs_CtrlVeh	1	0.325488	NA	NA	NA	NA	0.030323688	NA	NA	NA	NA	Up	NA	NA	NA	NA	Yes	No	No
Tnc	Synaptic	6	0	The progression of an axon over time. Covers axonogenesis (de novo generation of an axon) and axon regeneration (regrowth), as well as processes pertaining to the progression of the axon over time (fasciculation and defasciculation). [GOC:dph, GOC:pg, GOC:pr]; A process that is carried out at the cellular level which results in the assembly, arrangement of constituent parts, or disassembly of a p…	GOBP_AXON_DEVELOPMENT; GOBP_CELL_PROJECTION_ORGANIZATION; GOBP_NEURON_PROJECTION_REGENERATION; GOBP_PERIPHERAL_NERVOUS_SYSTEM_AXON_REGENERATION; GOBP_RESPONSE_TO_AXON_INJURY; GOBP_SYNAPSE_ORGANIZATION	DMVeh_vs_CtrlVeh	1	-0.352445489	NA	NA	NA	NA	0.028924362	NA	NA	NA	NA	Down	NA	NA	NA	NA	Yes	No	No
Tph2	Synaptic	1	0	The chemical reactions and pathways involving serotonin (5-hydroxytryptamine), a monoamine neurotransmitter occurring in the peripheral and central nervous systems, also having hormonal properties. [GOC:jl, ISBN:0198506732]	GOBP_SEROTONIN_METABOLIC_PROCESS	DMVeh_vs_CtrlVeh	1	-0.537060615	NA	NA	NA	NA	0.03274149	NA	NA	NA	NA	Down	NA	NA	NA	NA	Yes	No	No
Tspan2	Synaptic	4	0	The progression of an axon over time. Covers axonogenesis (de novo generation of an axon) and axon regeneration (regrowth), as well as processes pertaining to the progression of the axon over time (fasciculation and defasciculation). [GOC:dph, GOC:pg, GOC:pr]; A process that is carried out at the cellular level which results in the assembly, arrangement of constituent parts, or disassembly of a p…	GOBP_AXON_DEVELOPMENT; GOBP_CELL_PROJECTION_ORGANIZATION; GOBP_ENSHEATHMENT_OF_NEURONS; GOBP_OLIGODENDROCYTE_DIFFERENTIATION	DMVeh_vs_CtrlVeh	1	0.325114306	NA	NA	NA	NA	0.0219354	NA	NA	NA	NA	Up	NA	NA	NA	NA	Yes	No	No
Lcn2	Synaptic + Cytoskeletal	2	1	Any process that results in a change in state or activity of a cell or an organism (in terms of movement, secretion, enzyme production, gene expression, etc.) as a result of a stimulus by the chemical structure of the anion portion of a dissociated acid (rather than the acid acting as a proton donor). The acid chemical may be in gaseous, liquid or solid form. [GOC:go_curators, GOC:rn]; A process …	GOBP_CELL_PROJECTION_ORGANIZATION; GOBP_NEURON_APOPTOTIC_PROCESS; GOBP_RESPONSE_TO_ACID_CHEMICAL	DMCont_vs_CtrlVeh; DMCont_vs_DMVeh; DMVeh_vs_CtrlVeh; DMWash_vs_DMVeh	4	1.093576469	0.535987411	-0.55862346	-0.654825027	NA	1.49E-06	0.026246738	0.027544317	0.024605545	NA	Up	Up	Down	Down	NA	Yes	Yes	Yes
Ago2	Synaptic + Cytoskeletal	4	1	The aggregation, arrangement and bonding together of a set of components to form an organelle. An organelle is an organized structure of distinctive morphology and function. Includes the nucleus, mitochondria, plastids, vacuoles, vesicles, ribosomes and the cytoskeleton. Excludes the plasma membrane. [GOC:mah]; Any process that modulates the extent of synapse maturation, the process that organize…	GOBP_ORGANELLE_ASSEMBLY; GOBP_REGULATION_OF_SYNAPSE_MATURATION; GOBP_REGULATION_OF_SYNAPSE_STRUCTURE_OR_ACTIVITY; GOBP_SYNAPSE_MATURATION; GOBP_SYNAPSE_ORGANIZATION	DMCont_vs_DMVeh; DMVeh_vs_CtrlVeh; DMWash_vs_DMVeh	3	-0.337792523	NA	0.361951264	0.394634536	NA	0.011169782	NA	0.003194721	0.01735372	NA	Down	NA	Up	Up	NA	Yes	Yes	Yes
Cacna1c	Synaptic + Cytoskeletal	2	16	Movement of organelles or other particles along actin filaments, or sliding of actin filaments past each other, mediated by motor proteins. [GOC:BHF, GOC:mah]; Any cellular process that depends upon or alters the actin cytoskeleton, that part of the cytoskeleton comprising actin filaments and their associated proteins. [GOC:mah]; The actin filament-based process in which cytoplasmic actin filamen…	GOBP_ACTIN_FILAMENT_BASED_MOVEMENT; GOBP_ACTIN_FILAMENT_BASED_PROCESS; GOBP_ACTIN_MEDIATED_CELL_CONTRACTION; GOBP_CARDIAC_MUSCLE_CELL_CONTRACTION; GOBP_HEART_DEVELOPMENT; GOBP_HEART_PROCESS; GOBP_IMMUNE_SYSTEM_DEVELOPMENT; GOBP_MUSCLE_CONTRACTION; GOBP_POSITIVE_REGULATION_OF_ESTABLISHMENT_OF_PROTEIN_LOCALIZATION; GOBP_POSITIVE_REGULATION_OF_PROTEIN_LOCALIZATION; GOBP_REGULATED_EXOCYTOSIS; GOBP_RE…	DMCont_vs_DMVeh; DMVeh_vs_CtrlVeh; DMWash_vs_DMVeh	3	-0.364531367	NA	0.341234919	0.444580202	NA	0.021426919	NA	0.037035595	0.023595917	NA	Down	NA	Up	Up	NA	Yes	Yes	Yes
Cfap70	Synaptic + Cytoskeletal	3	8	The directed, self-propelled movement of a cilium. [GOC:dph, GOC:jl]; A process that is carried out at the cellular level which results in the assembly, arrangement of constituent parts, or disassembly of a cilium, a specialized eukaryotic organelle that consists of a filiform extrusion of the cell surface. Each cilium is bounded by an extrusion of the cytoplasmic membrane, and contains a regular…	GOBP_CELL_PROJECTION_ASSEMBLY; GOBP_CELL_PROJECTION_ORGANIZATION; GOBP_CILIUM_MOVEMENT; GOBP_CILIUM_OR_FLAGELLUM_DEPENDENT_CELL_MOTILITY; GOBP_CILIUM_ORGANIZATION; GOBP_MICROTUBULE_BASED_MOVEMENT; GOBP_MICROTUBULE_BASED_PROCESS; GOBP_MOTILE_CILIUM_ASSEMBLY; GOBP_ORGANELLE_ASSEMBLY; GOBP_SPERM_FLAGELLUM_ASSEMBLY	DMCont_vs_CtrlVeh; DMVeh_vs_CtrlVeh; DMWash_vs_CtrlVeh	3	-0.588581914	-0.414031969	NA	NA	-0.41465565	1.88E-05	0.005524723	NA	NA	0.005807192	Down	Down	NA	NA	Down	Yes	No	No
Dgki	Synaptic + Cytoskeletal	13	1	Any process, acting in the presynapse that results in modulation of chemical synaptic transmission. [GOC:dos]; The part of synaptic transmission occurring in the post-synapse: a signal transduction pathway consisting of neurotransmitter receptor activation and its effects on postsynaptic membrane potential and the ionic composition of the postsynaptic cytosol. [GOC:dos]; A process that modulates …	GOBP_CHEMICAL_SYNAPTIC_TRANSMISSION_POSTSYNAPTIC; GOBP_LONG_TERM_SYNAPTIC_DEPRESSION; GOBP_NEGATIVE_REGULATION_OF_SYNAPTIC_TRANSMISSION; GOBP_NEUROTRANSMITTER_SECRETION; GOBP_NEUROTRANSMITTER_TRANSPORT; GOBP_PRESYNAPTIC_MODULATION_OF_CHEMICAL_SYNAPTIC_TRANSMISSION; GOBP_REGULATION_OF_LONG_TERM_SYNAPTIC_DEPRESSION; GOBP_REGULATION_OF_POSTSYNAPTIC_MEMBRANE_POTENTIAL; GOBP_REGULATION_OF_SYNAPTIC_PLA…	DMCont_vs_DMVeh; DMVeh_vs_CtrlVeh; DMWash_vs_DMVeh	3	-0.365132833	NA	0.344339622	0.386683517	NA	0.02498323	NA	0.032079349	0.036924446	NA	Down	NA	Up	Up	NA	Yes	Yes	Yes
Fam107a	Synaptic + Cytoskeletal	15	12	Any cellular process that depends upon or alters the actin cytoskeleton, that part of the cytoskeleton comprising actin filaments and their associated proteins. [GOC:mah]; A process that results in the assembly, arrangement of constituent parts, or disassembly of an actin filament bundle. [GOC:dph]; A process that is carried out at the cellular level which results in the assembly, arrangement of …	GOBP_ACTIN_FILAMENT_BASED_PROCESS; GOBP_ACTIN_FILAMENT_BUNDLE_ORGANIZATION; GOBP_ACTIN_FILAMENT_ORGANIZATION; GOBP_ACTIN_POLYMERIZATION_OR_DEPOLYMERIZATION; GOBP_CYTOSKELETON_ORGANIZATION; GOBP_FOCAL_ADHESION_ASSEMBLY; GOBP_LONG_TERM_SYNAPTIC_POTENTIATION; GOBP_MICROTUBULE_BASED_PROCESS; GOBP_MICROTUBULE_CYTOSKELETON_ORGANIZATION; GOBP_NEGATIVE_REGULATION_OF_LONG_TERM_SYNAPTIC_POTENTIATION; GOBP_…	DMCont_vs_CtrlVeh; DMVeh_vs_CtrlVeh; DMWash_vs_CtrlVeh	3	0.848120681	0.489737369	NA	NA	0.368731867	0.004321946	0.029441216	NA	NA	0.020414252	Up	Up	NA	NA	Up	Yes	No	No
Ryr2	Synaptic + Cytoskeletal	2	12	Movement of organelles or other particles along actin filaments, or sliding of actin filaments past each other, mediated by motor proteins. [GOC:BHF, GOC:mah]; Any cellular process that depends upon or alters the actin cytoskeleton, that part of the cytoskeleton comprising actin filaments and their associated proteins. [GOC:mah]; The actin filament-based process in which cytoplasmic actin filamen…	GOBP_ACTIN_FILAMENT_BASED_MOVEMENT; GOBP_ACTIN_FILAMENT_BASED_PROCESS; GOBP_ACTIN_MEDIATED_CELL_CONTRACTION; GOBP_CARDIAC_MUSCLE_CELL_CONTRACTION; GOBP_CELLULAR_RESPONSE_TO_EPINEPHRINE_STIMULUS; GOBP_HEART_DEVELOPMENT; GOBP_HEART_MORPHOGENESIS; GOBP_HEART_PROCESS; GOBP_MUSCLE_CONTRACTION; GOBP_MUSCLE_TISSUE_DEVELOPMENT; GOBP_REGULATION_OF_ACTIN_FILAMENT_BASED_MOVEMENT; GOBP_REGULATION_OF_ACTIN_FI…	DMCont_vs_DMVeh; DMVeh_vs_CtrlVeh; DMWash_vs_DMVeh	3	-0.363783485	NA	0.373986698	0.359466355	NA	0.004961998	NA	0.0197389	0.028460055	NA	Down	NA	Up	Up	NA	Yes	Yes	Yes
Scn4a	Synaptic + Cytoskeletal	2	3	A process in which force is generated within muscle tissue, resulting in a change in muscle geometry. Force generation involves a chemo-mechanical energy conversion step that is carried out by the actin/myosin complex activity, which generates force through ATP hydrolysis. [GOC:ef, GOC:mtg_muscle, ISBN:0198506732]; A process in which force is generated within skeletal muscle tissue, resulting in …	GOBP_CHOLINE_TRANSPORT; GOBP_MUSCLE_CONTRACTION; GOBP_SKELETAL_MUSCLE_CONTRACTION; GOBP_STRIATED_MUSCLE_CONTRACTION; GOBP_TRANSMISSION_OF_NERVE_IMPULSE	DMCont_vs_CtrlVeh; DMVeh_vs_CtrlVeh; DMWash_vs_CtrlVeh	3	0.897655812	0.786303105	NA	NA	0.504761317	1.87E-04	0.004735382	NA	NA	1.09E-04	Up	Up	NA	NA	Up	Yes	No	No
Syne1	Synaptic + Cytoskeletal	18	5	A process that is carried out at the cellular level which results in the assembly, arrangement of constituent parts, or disassembly of a cilium, a specialized eukaryotic organelle that consists of a filiform extrusion of the cell surface. Each cilium is bounded by an extrusion of the cytoplasmic membrane, and contains a regular longitudinal array of microtubules, anchored basally in a centriole. …	GOBP_CELL_PROJECTION_ASSEMBLY; GOBP_CELL_PROJECTION_ORGANIZATION; GOBP_CHEMICAL_SYNAPTIC_TRANSMISSION_POSTSYNAPTIC; GOBP_CILIUM_ORGANIZATION; GOBP_DENDRITE_DEVELOPMENT; GOBP_DENDRITE_MORPHOGENESIS; GOBP_MICROTUBULE_ORGANIZING_CENTER_LOCALIZATION; GOBP_MODULATION_OF_EXCITATORY_POSTSYNAPTIC_POTENTIAL; GOBP_NEGATIVE_REGULATION_OF_EXCITATORY_POSTSYNAPTIC_POTENTIAL; GOBP_ORGANELLE_ASSEMBLY; GOBP_POSTS…	DMCont_vs_DMVeh; DMVeh_vs_CtrlVeh; DMWash_vs_DMVeh	3	-0.437391437	NA	0.356420942	0.333750033	NA	1.90E-04	NA	0.020094709	0.021911093	NA	Down	NA	Up	Up	NA	Yes	Yes	Yes
Syne2	Synaptic + Cytoskeletal	2	16	Movement of organelles or other particles along actin filaments, or sliding of actin filaments past each other, mediated by motor proteins. [GOC:BHF, GOC:mah]; Any cellular process that depends upon or alters the actin cytoskeleton, that part of the cytoskeleton comprising actin filaments and their associated proteins. [GOC:mah]; The transport of organelles or other particles from one location in…	GOBP_ACTIN_FILAMENT_BASED_MOVEMENT; GOBP_ACTIN_FILAMENT_BASED_PROCESS; GOBP_ACTIN_FILAMENT_BASED_TRANSPORT; GOBP_CELL_PROJECTION_ASSEMBLY; GOBP_CELL_PROJECTION_ORGANIZATION; GOBP_CILIUM_ORGANIZATION; GOBP_CYTOSKELETON_DEPENDENT_INTRACELLULAR_TRANSPORT; GOBP_CYTOSKELETON_ORGANIZATION; GOBP_MICROTUBULE_BASED_MOVEMENT; GOBP_MICROTUBULE_BASED_PROCESS; GOBP_MICROTUBULE_BASED_TRANSPORT; GOBP_MICROTUBUL…	DMCont_vs_DMVeh; DMVeh_vs_CtrlVeh; DMWash_vs_DMVeh	3	-0.401783589	NA	0.422447588	0.391502808	NA	0.034369621	NA	0.006888731	0.021911093	NA	Down	NA	Up	Up	NA	Yes	Yes	Yes
Acacb	Synaptic + Cytoskeletal	1	1	The process whose specific outcome is the progression of the heart over time, from its formation to the mature structure. The heart is a hollow, muscular organ, which, by contracting rhythmically, keeps up the circulation of the blood. [GOC:jid, UBERON:0000948]; A homeostatic process involved in the maintenance of a steady state level of glutamate within a cell. [GOC:tb]	GOBP_HEART_DEVELOPMENT; GOBP_INTRACELLULAR_GLUTAMATE_HOMEOSTASIS	DMCont_vs_CtrlVeh; DMVeh_vs_CtrlVeh	2	0.445157202	0.524789062	NA	NA	NA	0.045229377	0.010420706	NA	NA	NA	Up	Up	NA	NA	NA	Yes	No	No
Adgrv1	Synaptic + Cytoskeletal	1	1	A process that is carried out at the cellular level which results in the assembly, arrangement of constituent parts, or disassembly of a stereocilium. A stereocilium is an actin-based protrusion from the apical surface of inner ear receptor cells. [GOC:dph]; A process that is carried out at the cellular level which results in the assembly, arrangement of constituent parts, or disassembly of a pro…	GOBP_CELL_PROJECTION_ORGANIZATION; GOBP_INNER_EAR_RECEPTOR_CELL_STEREOCILIUM_ORGANIZATION	DMCont_vs_DMVeh; DMWash_vs_DMVeh	2	NA	NA	0.364081952	0.361170172	NA	NA	NA	0.01127623	0.021911093	NA	NA	NA	Up	Up	NA	No	Yes	Yes
Anln	Synaptic + Cytoskeletal	2	9	Any cellular process that depends upon or alters the actin cytoskeleton, that part of the cytoskeleton comprising actin filaments and their associated proteins. [GOC:mah]; A process which results in the assembly, arrangement of constituent parts, or disassembly of an actomyosin contractile ring. [GOC:mtg_cell_cycle]; A process that is carried out at the cellular level which results in the assembl…	GOBP_ACTIN_FILAMENT_BASED_PROCESS; GOBP_ACTOMYOSIN_CONTRACTILE_RING_ORGANIZATION; GOBP_ACTOMYOSIN_STRUCTURE_ORGANIZATION; GOBP_BLEB_ASSEMBLY; GOBP_CELL_PROJECTION_ASSEMBLY; GOBP_CELL_PROJECTION_ORGANIZATION; GOBP_CORTICAL_ACTIN_CYTOSKELETON_ORGANIZATION; GOBP_CORTICAL_CYTOSKELETON_ORGANIZATION; GOBP_CYTOSKELETON_DEPENDENT_CYTOKINESIS; GOBP_CYTOSKELETON_ORGANIZATION; GOBP_SEPTIN_CYTOSKELETON_ORGAN…	DMCont_vs_CtrlVeh; DMVeh_vs_CtrlVeh	2	1.047378277	0.673819496	NA	NA	NA	2.23E-04	0.007083044	NA	NA	NA	Up	Up	NA	NA	NA	Yes	No	No
Bsn	Synaptic + Cytoskeletal	18	8	The directed movement of substances along cytoskeletal fibers such as microfilaments or microtubules within a cell. [GOC:mah]; A microtubule-based process that results in the movement of organelles, other microtubules, or other cellular components. Examples include motor-driven movement along microtubules and movement driven by polymerization or depolymerization of microtubules. [GOC:cjm, ISBN:08…	GOBP_AXO_DENDRITIC_TRANSPORT; GOBP_AXONAL_TRANSPORT; GOBP_CYTOSKELETON_DEPENDENT_INTRACELLULAR_TRANSPORT; GOBP_MAINTENANCE_OF_PRESYNAPTIC_ACTIVE_ZONE_STRUCTURE; GOBP_MAINTENANCE_OF_SYNAPSE_STRUCTURE; GOBP_MICROTUBULE_BASED_MOVEMENT; GOBP_MICROTUBULE_BASED_PROCESS; GOBP_MICROTUBULE_BASED_TRANSPORT; GOBP_PRESYNAPSE_ASSEMBLY; GOBP_PRESYNAPSE_ORGANIZATION; GOBP_PRESYNAPTIC_ACTIVE_ZONE_ORGANIZATION; G…	DMCont_vs_DMVeh; DMVeh_vs_CtrlVeh	2	-0.367064294	NA	0.365445742	NA	NA	0.047585441	NA	0.002993272	NA	NA	Down	NA	Up	NA	NA	Yes	Yes	No
Cacna1e	Synaptic + Cytoskeletal	12	7	The directed, self-propelled movement of a cilium. [GOC:dph, GOC:jl]; Cell motility due to movement of eukaryotic cilia or bacterial-type flagella or archaeal-type flagella. [GOC:cilia, GOC:hjd, GOC:krc]; A circulatory system process carried out by the heart. The heart is a hollow, muscular organ, which, by contracting rhythmically, keeps up the circulation of the blood. The heart is a hollow, mu…	GOBP_CILIUM_MOVEMENT; GOBP_CILIUM_OR_FLAGELLUM_DEPENDENT_CELL_MOTILITY; GOBP_HEART_PROCESS; GOBP_MICROTUBULE_BASED_MOVEMENT; GOBP_MICROTUBULE_BASED_PROCESS; GOBP_NEUROTRANSMITTER_SECRETION; GOBP_NEUROTRANSMITTER_TRANSPORT; GOBP_POSITIVE_REGULATION_OF_ESTABLISHMENT_OF_PROTEIN_LOCALIZATION; GOBP_POSITIVE_REGULATION_OF_PROTEIN_LOCALIZATION; GOBP_REGULATED_EXOCYTOSIS; GOBP_REGULATION_OF_NEUROTRANSMIT…	DMCont_vs_DMVeh; DMVeh_vs_CtrlVeh	2	-0.422592225	NA	0.374305176	NA	NA	0.017236953	NA	0.028103509	NA	NA	Down	NA	Up	NA	NA	Yes	Yes	No
Cck	Synaptic + Cytoskeletal	7	2	Any process that activates or increases the frequency, rate or extent of establishment of protein localization. [GO_REF:0000058, GOC:TermGenie, PMID:22761445]; Any process that activates or increases the frequency, rate or extent of a protein localization. [GO_REF:0000058, GOC:TermGenie, GOC:vw]; The progression of an axon over time. Covers axonogenesis (de novo generation of an axon) and axon re…	GOBP_AXON_DEVELOPMENT; GOBP_CELL_PROJECTION_ORGANIZATION; GOBP_GLUTAMATE_SECRETION; GOBP_POSITIVE_REGULATION_OF_ESTABLISHMENT_OF_PROTEIN_LOCALIZATION; GOBP_POSITIVE_REGULATION_OF_GLUTAMATE_SECRETION; GOBP_POSITIVE_REGULATION_OF_PROTEIN_LOCALIZATION; GOBP_REGULATION_OF_GLUTAMATE_SECRETION; GOBP_SYNAPTIC_SIGNALING; GOBP_SYNAPTIC_SIGNALING_VIA_NEUROPEPTIDE	DMCont_vs_CtrlVeh; DMWash_vs_CtrlVeh	2	NA	-0.328739187	NA	NA	-0.366592263	NA	0.011365973	NA	NA	0.027342642	NA	Down	NA	NA	Down	No	No	No
Cdc42ep2	Synaptic + Cytoskeletal	2	10	Any cellular process that depends upon or alters the actin cytoskeleton, that part of the cytoskeleton comprising actin filaments and their associated proteins. [GOC:mah]; A process that is carried out at the cellular level which results in the assembly, arrangement of constituent parts, or disassembly of cytoskeletal structures comprising actin filaments. Includes processes that control the spat…	GOBP_ACTIN_FILAMENT_BASED_PROCESS; GOBP_ACTIN_FILAMENT_ORGANIZATION; GOBP_ACTIN_POLYMERIZATION_OR_DEPOLYMERIZATION; GOBP_CELL_PROJECTION_ASSEMBLY; GOBP_CELL_PROJECTION_ORGANIZATION; GOBP_CYTOSKELETON_ORGANIZATION; GOBP_POSITIVE_REGULATION_OF_ACTIN_FILAMENT_POLYMERIZATION; GOBP_POSITIVE_REGULATION_OF_CYTOSKELETON_ORGANIZATION; GOBP_REGULATION_OF_ACTIN_FILAMENT_BASED_PROCESS; GOBP_REGULATION_OF_ACT…	DMCont_vs_CtrlVeh; DMVeh_vs_CtrlVeh	2	0.54916841	0.648546989	NA	NA	NA	0.034369621	0.005495322	NA	NA	NA	Up	Up	NA	NA	NA	Yes	No	No
Csf1r	Synaptic + Cytoskeletal	4	4	Any cellular process that depends upon or alters the actin cytoskeleton, that part of the cytoskeleton comprising actin filaments and their associated proteins. [GOC:mah]; A process that is carried out at the cellular level which results in the assembly, arrangement of constituent parts, or disassembly of cytoskeletal structures. [GOC:dph, GOC:jl, GOC:mah]; Any process that modulates the frequenc…	GOBP_ACTIN_FILAMENT_BASED_PROCESS; GOBP_AXON_DEVELOPMENT; GOBP_CELL_PROJECTION_ORGANIZATION; GOBP_CYTOSKELETON_ORGANIZATION; GOBP_NEURON_PROJECTION_EXTENSION; GOBP_NEURON_PROJECTION_GUIDANCE; GOBP_REGULATION_OF_ACTIN_FILAMENT_BASED_PROCESS; GOBP_REGULATION_OF_CYTOSKELETON_ORGANIZATION	DMVeh_vs_CtrlVeh; DMWash_vs_CtrlVeh	2	-0.351420228	NA	NA	NA	-0.43921605	0.01296346	NA	NA	NA	0.005807192	Down	NA	NA	NA	Down	Yes	No	No
Csmd2	Synaptic + Cytoskeletal	12	2	The aggregation, arrangement and bonding together of a set of components to form an organelle. An organelle is an organized structure of distinctive morphology and function. Includes the nucleus, mitochondria, plastids, vacuoles, vesicles, ribosomes and the cytoskeleton. Excludes the plasma membrane. [GOC:mah]; A process that preserves the structural organistation and orientation of a synaptic ce…	GOBP_EXCITATORY_SYNAPSE_ASSEMBLY; GOBP_MAINTENANCE_OF_POSTSYNAPTIC_DENSITY_STRUCTURE; GOBP_MAINTENANCE_OF_POSTSYNAPTIC_SPECIALIZATION_STRUCTURE; GOBP_MAINTENANCE_OF_SYNAPSE_STRUCTURE; GOBP_ORGANELLE_ASSEMBLY; GOBP_POSTSYNAPSE_ASSEMBLY; GOBP_POSTSYNAPSE_ORGANIZATION; GOBP_POSTSYNAPTIC_DENSITY_ASSEMBLY; GOBP_POSTSYNAPTIC_DENSITY_ORGANIZATION; GOBP_POSTSYNAPTIC_SPECIALIZATION_ASSEMBLY; GOBP_POSTSYNA…	DMVeh_vs_CtrlVeh; DMWash_vs_DMVeh	2	-0.384832745	NA	NA	0.333667743	NA	0.005094066	NA	NA	0.034056362	NA	Down	NA	NA	Up	NA	Yes	No	Yes
Dcdc2a	Synaptic + Cytoskeletal	4	3	A process that is carried out at the cellular level which results in the assembly, arrangement of constituent parts, or disassembly of a cilium, a specialized eukaryotic organelle that consists of a filiform extrusion of the cell surface. Each cilium is bounded by an extrusion of the cytoplasmic membrane, and contains a regular longitudinal array of microtubules, anchored basally in a centriole. …	GOBP_CELL_PROJECTION_ASSEMBLY; GOBP_CELL_PROJECTION_ORGANIZATION; GOBP_CILIUM_ORGANIZATION; GOBP_DENDRITE_DEVELOPMENT; GOBP_DENDRITE_MORPHOGENESIS; GOBP_ORGANELLE_ASSEMBLY; GOBP_REGULATION_OF_CILIUM_ASSEMBLY	DMCont_vs_CtrlVeh; DMWash_vs_CtrlVeh	2	NA	0.334032212	NA	NA	0.359748945	NA	0.03577725	NA	NA	0.014399834	NA	Up	NA	NA	Up	No	No	No
Dnai4	Synaptic + Cytoskeletal	4	10	The directed, self-propelled movement of a cilium. [GOC:dph, GOC:jl]; A process that is carried out at the cellular level which results in the assembly, arrangement of constituent parts, or disassembly of a cilium, a specialized eukaryotic organelle that consists of a filiform extrusion of the cell surface. Each cilium is bounded by an extrusion of the cytoplasmic membrane, and contains a regular…	GOBP_AXONEMAL_DYNEIN_COMPLEX_ASSEMBLY; GOBP_AXONEME_ASSEMBLY; GOBP_CELL_PROJECTION_ASSEMBLY; GOBP_CELL_PROJECTION_ORGANIZATION; GOBP_CILIUM_MOVEMENT; GOBP_CILIUM_ORGANIZATION; GOBP_CYTOSKELETON_ORGANIZATION; GOBP_MICROTUBULE_BASED_MOVEMENT; GOBP_MICROTUBULE_BASED_PROCESS; GOBP_MICROTUBULE_BUNDLE_FORMATION; GOBP_MICROTUBULE_CYTOSKELETON_ORGANIZATION; GOBP_ORGANELLE_ASSEMBLY	DMCont_vs_DMVeh; DMVeh_vs_CtrlVeh	2	-0.399815244	NA	0.334543731	NA	NA	9.05E-06	NA	4.46E-04	NA	NA	Down	NA	Up	NA	NA	Yes	Yes	No
Dnhd1	Synaptic + Cytoskeletal	3	8	The directed, self-propelled movement of a cilium. [GOC:dph, GOC:jl]; A process that is carried out at the cellular level which results in the assembly, arrangement of constituent parts, or disassembly of a cilium, a specialized eukaryotic organelle that consists of a filiform extrusion of the cell surface. Each cilium is bounded by an extrusion of the cytoplasmic membrane, and contains a regular…	GOBP_CELL_PROJECTION_ASSEMBLY; GOBP_CELL_PROJECTION_ORGANIZATION; GOBP_CILIUM_MOVEMENT; GOBP_CILIUM_OR_FLAGELLUM_DEPENDENT_CELL_MOTILITY; GOBP_CILIUM_ORGANIZATION; GOBP_MICROTUBULE_BASED_MOVEMENT; GOBP_MICROTUBULE_BASED_PROCESS; GOBP_MOTILE_CILIUM_ASSEMBLY; GOBP_ORGANELLE_ASSEMBLY; GOBP_SPERM_FLAGELLUM_ASSEMBLY	DMCont_vs_DMVeh; DMVeh_vs_CtrlVeh	2	-0.337676902	NA	0.419016485	NA	NA	0.042060679	NA	0.015667944	NA	NA	Down	NA	Up	NA	NA	Yes	Yes	No
Edn3	Synaptic + Cytoskeletal	10	6	A circulatory system process carried out by the heart. The heart is a hollow, muscular organ, which, by contracting rhythmically, keeps up the circulation of the blood. The heart is a hollow, muscular organ, which, by contracting rhythmically, keeps up the circulation of the blood. [GOC:mtg_cardio]; A process in which force is generated within muscle tissue, resulting in a change in muscle geomet…	GOBP_AXON_DEVELOPMENT; GOBP_AXON_EXTENSION; GOBP_CELL_PROJECTION_ORGANIZATION; GOBP_HEART_PROCESS; GOBP_MUSCLE_CONTRACTION; GOBP_NEURON_PROJECTION_EXTENSION; GOBP_NEURON_PROJECTION_GUIDANCE; GOBP_NEUROTRANSMITTER_SECRETION; GOBP_NEUROTRANSMITTER_TRANSPORT; GOBP_PHASIC_SMOOTH_MUSCLE_CONTRACTION; GOBP_REGULATION_OF_NEUROTRANSMITTER_TRANSPORT; GOBP_REGULATION_OF_TRANS_SYNAPTIC_SIGNALING; GOBP_SMOOTH…	DMCont_vs_CtrlVeh; DMVeh_vs_CtrlVeh	2	1.375344796	1.541591264	NA	NA	NA	6.70E-06	0.01014116	NA	NA	NA	Up	Up	NA	NA	NA	Yes	No	No
Efna1	Synaptic + Cytoskeletal	19	2	The process whose specific outcome is the progression of the heart over time, from its formation to the mature structure. The heart is a hollow, muscular organ, which, by contracting rhythmically, keeps up the circulation of the blood. [GOC:jid, UBERON:0000948]; The developmental process in which the heart is generated and organized. The heart is a hollow, muscular organ, which, by contracting rh…	GOBP_AXON_DEVELOPMENT; GOBP_CELL_PROJECTION_ORGANIZATION; GOBP_DENDRITE_DEVELOPMENT; GOBP_DENDRITE_MORPHOGENESIS; GOBP_DENDRITIC_SPINE_DEVELOPMENT; GOBP_DENDRITIC_SPINE_MORPHOGENESIS; GOBP_HEART_DEVELOPMENT; GOBP_HEART_MORPHOGENESIS; GOBP_NEGATIVE_REGULATION_OF_DENDRITIC_SPINE_DEVELOPMENT; GOBP_NEGATIVE_REGULATION_OF_DENDRITIC_SPINE_MORPHOGENESIS; GOBP_NEGATIVE_REGULATION_OF_NEURON_PROJECTION_DEV…	DMCont_vs_CtrlVeh; DMVeh_vs_CtrlVeh	2	0.483206375	0.543232971	NA	NA	NA	0.022855974	0.039078366	NA	NA	NA	Up	Up	NA	NA	NA	Yes	No	No
Gfy	Synaptic + Cytoskeletal	2	5	A process that is carried out at the cellular level which results in the assembly, arrangement of constituent parts, or disassembly of a cilium, a specialized eukaryotic organelle that consists of a filiform extrusion of the cell surface. Each cilium is bounded by an extrusion of the cytoplasmic membrane, and contains a regular longitudinal array of microtubules, anchored basally in a centriole. …	GOBP_CELL_PROJECTION_ASSEMBLY; GOBP_CELL_PROJECTION_ORGANIZATION; GOBP_CILIUM_ORGANIZATION; GOBP_NON_MOTILE_CILIUM_ASSEMBLY; GOBP_ORGANELLE_ASSEMBLY; GOBP_PROTEIN_LOCALIZATION_TO_CILIUM; GOBP_PROTEIN_LOCALIZATION_TO_NON_MOTILE_CILIUM	DMCont_vs_DMVeh; DMVeh_vs_CtrlVeh	2	-0.5608417	NA	0.577760292	NA	NA	0.036338087	NA	0.036293807	NA	NA	Down	NA	Up	NA	NA	Yes	Yes	No
Kcnq3	Synaptic + Cytoskeletal	9	1	A process in which a protein transports or maintains the localization of another protein to the nucleus. [GOC:ecd]; The initiating cycle of an action potential. In vertebrate neurons this typically occurs at an axon hillock. Not all initiated axon potentials propagate. [ISBN:978-0071390118, PMID:19439602]; Synaptic transmission that results in an excitatory postsynaptic potential. [GOC:dos]; Syna…	GOBP_ACTION_POTENTIAL_INITIATION; GOBP_EXCITATORY_CHEMICAL_SYNAPTIC_TRANSMISSION; GOBP_INHIBITORY_CHEMICAL_SYNAPTIC_TRANSMISSION; GOBP_NEURON_APOPTOTIC_PROCESS; GOBP_NEURON_REMODELING; GOBP_PROTEIN_LOCALIZATION_TO_NUCLEUS; GOBP_REGULATION_OF_SYNAPTIC_PLASTICITY; GOBP_REGULATION_OF_TRANS_SYNAPTIC_SIGNALING; GOBP_SYNAPTIC_SIGNALING; GOBP_TRANSMISSION_OF_NERVE_IMPULSE	DMCont_vs_DMVeh; DMVeh_vs_CtrlVeh	2	-0.340166736	NA	0.324927463	NA	NA	0.019157709	NA	0.035364759	NA	NA	Down	NA	Up	NA	NA	Yes	Yes	No
Lrp2	Synaptic + Cytoskeletal	5	6	The process whose specific outcome is the progression of the heart over time, from its formation to the mature structure. The heart is a hollow, muscular organ, which, by contracting rhythmically, keeps up the circulation of the blood. [GOC:jid, UBERON:0000948]; The developmental process in which the heart is generated and organized. The heart is a hollow, muscular organ, which, by contracting rh…	GOBP_AXON_DEVELOPMENT; GOBP_CELL_PROJECTION_ORGANIZATION; GOBP_HEART_DEVELOPMENT; GOBP_HEART_MORPHOGENESIS; GOBP_MUSCLE_TISSUE_DEVELOPMENT; GOBP_NEURON_PROJECTION_ARBORIZATION; GOBP_NEURON_PROJECTION_GUIDANCE; GOBP_OLIGODENDROCYTE_PROGENITOR_PROLIFERATION; GOBP_POSITIVE_REGULATION_OF_ESTABLISHMENT_OF_PROTEIN_LOCALIZATION; GOBP_POSITIVE_REGULATION_OF_LIPOPROTEIN_TRANSPORT; GOBP_POSITIVE_REGULATION…	DMCont_vs_CtrlVeh; DMCont_vs_DMVeh	2	NA	0.41797989	0.46832428	NA	NA	NA	5.19E-04	0.001150888	NA	NA	NA	Up	Up	NA	NA	No	Yes	No
Marcksl1	Synaptic + Cytoskeletal	1	3	Any cellular process that depends upon or alters the actin cytoskeleton, that part of the cytoskeleton comprising actin filaments and their associated proteins. [GOC:mah]; A process that is carried out at the cellular level which results in the assembly, arrangement of constituent parts, or disassembly of cytoskeletal structures comprising actin filaments. Includes processes that control the spat…	GOBP_ACTIN_FILAMENT_BASED_PROCESS; GOBP_ACTIN_FILAMENT_ORGANIZATION; GOBP_CYTOSKELETON_ORGANIZATION; GOBP_REGULATION_OF_PRESYNAPTIC_CYTOSOLIC_CALCIUM_ION_CONCENTRATION	DMCont_vs_CtrlVeh; DMVeh_vs_CtrlVeh	2	0.432299829	0.351393427	NA	NA	NA	9.42E-04	0.010888078	NA	NA	NA	Up	Up	NA	NA	NA	Yes	No	No
Mmp9	Synaptic + Cytoskeletal	10	1	The process whose specific outcome is the progression of the heart over time, from its formation to the mature structure. The heart is a hollow, muscular organ, which, by contracting rhythmically, keeps up the circulation of the blood. [GOC:jid, UBERON:0000948]; Any process that modifies the structure/morphology of a synapse. [GOC:dos]; A process that increases synaptic plasticity, the ability of…	GOBP_HEART_DEVELOPMENT; GOBP_MODIFICATION_OF_SYNAPTIC_STRUCTURE; GOBP_POSITIVE_REGULATION_OF_SYNAPTIC_PLASTICITY; GOBP_RECEPTOR_LOCALIZATION_TO_SYNAPSE; GOBP_REGULATION_OF_POSTSYNAPTIC_MEMBRANE_NEUROTRANSMITTER_RECEPTOR_LEVELS; GOBP_REGULATION_OF_POSTSYNAPTIC_NEUROTRANSMITTER_RECEPTOR_DIFFUSION_TRAPPING; GOBP_REGULATION_OF_RECEPTOR_LOCALIZATION_TO_SYNAPSE; GOBP_REGULATION_OF_SYNAPTIC_PLASTICITY; …	DMVeh_vs_CtrlVeh; DMWash_vs_CtrlVeh	2	-0.324186501	NA	NA	NA	-0.326806136	0.011695342	NA	NA	NA	0.02380717	Down	NA	NA	NA	Down	Yes	No	No
Nqo1	Synaptic + Cytoskeletal	2	1	Any process that results in a change in state or activity of a cell or an organism (in terms of movement, secretion, enzyme production, gene expression, etc.) as a result of a stimulus by the chemical structure of the anion portion of a dissociated acid (rather than the acid acting as a proton donor). The acid chemical may be in gaseous, liquid or solid form. [GOC:go_curators, GOC:rn]; A programm…	GOBP_FERROPTOSIS; GOBP_NEURON_APOPTOTIC_PROCESS; GOBP_RESPONSE_TO_ACID_CHEMICAL	DMCont_vs_CtrlVeh; DMVeh_vs_CtrlVeh	2	0.63080859	0.448147278	NA	NA	NA	0.004738326	0.040327593	NA	NA	NA	Up	Up	NA	NA	NA	Yes	No	No
Nr1h4	Synaptic + Cytoskeletal	3	2	Any process that activates or increases the frequency, rate or extent of establishment of protein localization. [GO_REF:0000058, GOC:TermGenie, PMID:22761445]; Any process that activates or increases the frequency, rate or extent of a protein localization. [GO_REF:0000058, GOC:TermGenie, GOC:vw]; The chemical reactions and pathways involving glutamate, the anion of 2-aminopentanedioic acid. [GOC:…	GOBP_GLUTAMATE_METABOLIC_PROCESS; GOBP_GLUTAMINE_FAMILY_AMINO_ACID_METABOLIC_PROCESS; GOBP_POSITIVE_REGULATION_OF_ESTABLISHMENT_OF_PROTEIN_LOCALIZATION; GOBP_POSITIVE_REGULATION_OF_PROTEIN_LOCALIZATION; GOBP_RESPONSE_TO_NOREPINEPHRINE	DMCont_vs_DMVeh; DMWash_vs_DMVeh	2	NA	NA	0.380138297	0.534775874	NA	NA	NA	0.049719004	0.021911093	NA	NA	NA	Up	Up	NA	No	Yes	Yes
Prdm1	Synaptic + Cytoskeletal	1	1	The process whose specific outcome is the progression of the heart over time, from its formation to the mature structure. The heart is a hollow, muscular organ, which, by contracting rhythmically, keeps up the circulation of the blood. [GOC:jid, UBERON:0000948]; The process in which a relatively unspecialized cell acquires the specialized features of a glutamatergic neuron. [GO_REF:0000086, GOC:T…	GOBP_GLUTAMATERGIC_NEURON_DIFFERENTIATION; GOBP_HEART_DEVELOPMENT	DMCont_vs_CtrlVeh; DMWash_vs_CtrlVeh	2	NA	0.427766743	NA	NA	0.366397551	NA	9.34E-05	NA	NA	3.60E-05	NA	Up	NA	NA	Up	No	No	No
Ptk2b	Synaptic + Cytoskeletal	37	19	Any cellular process that depends upon or alters the actin cytoskeleton, that part of the cytoskeleton comprising actin filaments and their associated proteins. [GOC:mah]; A process that results in the assembly, arrangement of constituent parts, or disassembly of an actin filament bundle. [GOC:dph]; A process that is carried out at the cellular level which results in the assembly, arrangement of …	GOBP_ACTIN_FILAMENT_BASED_PROCESS; GOBP_ACTIN_FILAMENT_BUNDLE_ORGANIZATION; GOBP_ACTIN_FILAMENT_ORGANIZATION; GOBP_ACTIN_POLYMERIZATION_OR_DEPOLYMERIZATION; GOBP_ACTOMYOSIN_STRUCTURE_ORGANIZATION; GOBP_CELL_PROJECTION_ORGANIZATION; GOBP_CELLULAR_RESPONSE_TO_FLUID_SHEAR_STRESS; GOBP_CHEMICAL_SYNAPTIC_TRANSMISSION_POSTSYNAPTIC; GOBP_CORTICAL_CYTOSKELETON_ORGANIZATION; GOBP_CYTOSKELETON_ORGANIZATION…	DMCont_vs_CtrlVeh; DMVeh_vs_CtrlVeh	2	0.801055526	0.615515205	NA	NA	NA	0.002826259	0.003200759	NA	NA	NA	Up	Up	NA	NA	NA	Yes	No	No
Rph3al	Synaptic + Cytoskeletal	10	2	Any process that activates or increases the frequency, rate or extent of establishment of protein localization. [GO_REF:0000058, GOC:TermGenie, PMID:22761445]; Any process that activates or increases the frequency, rate or extent of a protein localization. [GO_REF:0000058, GOC:TermGenie, GOC:vw]; The regulated release of neurotransmitter from the presynapse into the synaptic cleft via calcium-reg…	GOBP_NEUROTRANSMITTER_SECRETION; GOBP_NEUROTRANSMITTER_TRANSPORT; GOBP_POSITIVE_REGULATION_OF_ESTABLISHMENT_OF_PROTEIN_LOCALIZATION; GOBP_POSITIVE_REGULATION_OF_PROTEIN_LOCALIZATION; GOBP_POSITIVE_REGULATION_OF_SYNAPTIC_VESICLE_FUSION_TO_PRESYNAPTIC_ACTIVE_ZONE_MEMBRANE; GOBP_REGULATED_EXOCYTOSIS; GOBP_REGULATION_OF_SYNAPTIC_VESICLE_MEMBRANE_ORGANIZATION; GOBP_SYNAPTIC_SIGNALING; GOBP_SYNAPTIC_VE…	DMCont_vs_CtrlVeh; DMVeh_vs_CtrlVeh	2	0.395428897	0.432545164	NA	NA	NA	0.008777065	0.009803047	NA	NA	NA	Up	Up	NA	NA	NA	Yes	No	No
Shisa7	Synaptic + Cytoskeletal	17	1	Any process that modulates the frequency, rate or extent of protein localization to membrane. [GO_REF:0000058, GOC:bc, GOC:PARL, GOC:TermGenie, PMID:26911690]; The receptor clustering process in which gamma-aminobutyric acid (GABA) receptors are localized to distinct domains in the cell membrane. [GOC:BHF, GOC:sjp, PMID:15620359]; The series of molecular signals generated by the binding of gamma-…	GOBP_GAMMA_AMINOBUTYRIC_ACID_RECEPTOR_CLUSTERING; GOBP_GAMMA_AMINOBUTYRIC_ACID_SIGNALING_PATHWAY; GOBP_GLUTAMATE_RECEPTOR_CLUSTERING; GOBP_LONG_TERM_SYNAPTIC_POTENTIATION; GOBP_NEUROTRANSMITTER_GATED_ION_CHANNEL_CLUSTERING; GOBP_POSITIVE_REGULATION_OF_LONG_TERM_SYNAPTIC_POTENTIATION; GOBP_POSITIVE_REGULATION_OF_SYNAPTIC_TRANSMISSION; GOBP_POSTSYNAPSE_ORGANIZATION; GOBP_POSTSYNAPTIC_MEMBRANE_ORGAN…	DMCont_vs_CtrlVeh; DMVeh_vs_CtrlVeh	2	-0.472670927	-0.323901809	NA	NA	NA	1.78E-04	0.002370742	NA	NA	NA	Down	Down	NA	NA	NA	Yes	No	No
Stac3	Synaptic + Cytoskeletal	2	11	A process in which force is generated within muscle tissue, resulting in a change in muscle geometry. Force generation involves a chemo-mechanical energy conversion step that is carried out by the actin/myosin complex activity, which generates force through ATP hydrolysis. [GOC:ef, GOC:mtg_muscle, ISBN:0198506732]; The progression of muscle tissue over time, from its initial formation to its matu…	GOBP_MUSCLE_CONTRACTION; GOBP_MUSCLE_TISSUE_DEVELOPMENT; GOBP_NEUROMUSCULAR_SYNAPTIC_TRANSMISSION; GOBP_POSITIVE_REGULATION_OF_PROTEIN_LOCALIZATION; GOBP_POSITIVE_REGULATION_OF_PROTEIN_LOCALIZATION_TO_CELL_PERIPHERY; GOBP_POSITIVE_REGULATION_OF_PROTEIN_LOCALIZATION_TO_MEMBRANE; GOBP_POSITIVE_REGULATION_OF_PROTEIN_LOCALIZATION_TO_PLASMA_MEMBRANE; GOBP_REGULATION_OF_PROTEIN_LOCALIZATION_TO_CELL_PER…	DMVeh_vs_CtrlVeh; DMWash_vs_DMVeh	2	-0.571414573	NA	NA	0.47171717	NA	0.003665532	NA	NA	0.037100232	NA	Down	NA	NA	Up	NA	Yes	No	Yes
Tshz3	Synaptic + Cytoskeletal	8	5	A process in which force is generated within muscle tissue, resulting in a change in muscle geometry. Force generation involves a chemo-mechanical energy conversion step that is carried out by the actin/myosin complex activity, which generates force through ATP hydrolysis. [GOC:ef, GOC:mtg_muscle, ISBN:0198506732]; The progression of muscle tissue over time, from its initial formation to its matu…	GOBP_LONG_TERM_SYNAPTIC_POTENTIATION; GOBP_MUSCLE_CONTRACTION; GOBP_MUSCLE_TISSUE_DEVELOPMENT; GOBP_PHASIC_SMOOTH_MUSCLE_CONTRACTION; GOBP_POSITIVE_REGULATION_OF_SYNAPTIC_TRANSMISSION; GOBP_POSITIVE_REGULATION_OF_SYNAPTIC_TRANSMISSION_GLUTAMATERGIC; GOBP_REGULATION_OF_SYNAPTIC_PLASTICITY; GOBP_REGULATION_OF_SYNAPTIC_TRANSMISSION_GLUTAMATERGIC; GOBP_REGULATION_OF_TRANS_SYNAPTIC_SIGNALING; GOBP_SMO…	DMCont_vs_CtrlVeh; DMVeh_vs_CtrlVeh	2	-0.393186277	-0.373816098	NA	NA	NA	0.00913935	0.027474479	NA	NA	NA	Down	Down	NA	NA	NA	Yes	No	No
Tsku	Synaptic + Cytoskeletal	9	2	The process in which the ciliary body generated and organized. The ciliary body is the circumferential tissue inside the eye composed of the ciliary muscle and ciliary processes. [GOC:dph]; A process that is carried out at the cellular level which results in the assembly, arrangement of constituent parts, or disassembly of a stereocilium. A stereocilium is an actin-based protrusion from the apica…	GOBP_ANTERIOR_COMMISSURE_MORPHOGENESIS; GOBP_AXON_DEVELOPMENT; GOBP_CELL_PROJECTION_ORGANIZATION; GOBP_CENTRAL_NERVOUS_SYSTEM_NEURON_AXONOGENESIS; GOBP_CENTRAL_NERVOUS_SYSTEM_PROJECTION_NEURON_AXONOGENESIS; GOBP_CILIARY_BODY_MORPHOGENESIS; GOBP_CORPUS_CALLOSUM_DEVELOPMENT; GOBP_CORPUS_CALLOSUM_MORPHOGENESIS; GOBP_INNER_EAR_RECEPTOR_CELL_STEREOCILIUM_ORGANIZATION; GOBP_NEGATIVE_REGULATION_OF_NEURO…	DMCont_vs_CtrlVeh; DMVeh_vs_CtrlVeh	2	0.555965575	0.480552431	NA	NA	NA	0.015520248	0.004895014	NA	NA	NA	Up	Up	NA	NA	NA	Yes	No	No
Ttc21a	Synaptic + Cytoskeletal	1	10	The directed, self-propelled movement of a cilium. [GOC:dph, GOC:jl]; A process that is carried out at the cellular level which results in the assembly, arrangement of constituent parts, or disassembly of a cilium, a specialized eukaryotic organelle that consists of a filiform extrusion of the cell surface. Each cilium is bounded by an extrusion of the cytoplasmic membrane, and contains a regular…	GOBP_CELL_PROJECTION_ORGANIZATION; GOBP_CILIUM_MOVEMENT; GOBP_CILIUM_OR_FLAGELLUM_DEPENDENT_CELL_MOTILITY; GOBP_CILIUM_ORGANIZATION; GOBP_CYTOSKELETON_DEPENDENT_INTRACELLULAR_TRANSPORT; GOBP_INTRACILIARY_RETROGRADE_TRANSPORT; GOBP_INTRACILIARY_TRANSPORT; GOBP_MICROTUBULE_BASED_MOVEMENT; GOBP_MICROTUBULE_BASED_PROCESS; GOBP_MICROTUBULE_BASED_TRANSPORT; GOBP_PROTEIN_LOCALIZATION_TO_CILIUM	DMCont_vs_DMVeh; DMVeh_vs_CtrlVeh	2	-0.725452881	NA	0.633391696	NA	NA	0.006544269	NA	0.013518799	NA	NA	Down	NA	Up	NA	NA	Yes	Yes	No
Adgrg6	Synaptic + Cytoskeletal	3	2	The process whose specific outcome is the progression of the heart over time, from its formation to the mature structure. The heart is a hollow, muscular organ, which, by contracting rhythmically, keeps up the circulation of the blood. [GOC:jid, UBERON:0000948]; The developmental process in which the heart is generated and organized. The heart is a hollow, muscular organ, which, by contracting rh…	GOBP_ENSHEATHMENT_OF_NEURONS; GOBP_HEART_DEVELOPMENT; GOBP_HEART_MORPHOGENESIS; GOBP_PERIPHERAL_NERVOUS_SYSTEM_AXON_ENSHEATHMENT; GOBP_SCHWANN_CELL_DIFFERENTIATION	DMCont_vs_CtrlVeh	1	NA	0.64549982	NA	NA	NA	NA	0.035323556	NA	NA	NA	NA	Up	NA	NA	NA	No	No	No
Akap6	Synaptic + Cytoskeletal	2	12	Movement of organelles or other particles along actin filaments, or sliding of actin filaments past each other, mediated by motor proteins. [GOC:BHF, GOC:mah]; Any cellular process that depends upon or alters the actin cytoskeleton, that part of the cytoskeleton comprising actin filaments and their associated proteins. [GOC:mah]; The actin filament-based process in which cytoplasmic actin filamen…	GOBP_ACTIN_FILAMENT_BASED_MOVEMENT; GOBP_ACTIN_FILAMENT_BASED_PROCESS; GOBP_ACTIN_MEDIATED_CELL_CONTRACTION; GOBP_CARDIAC_MUSCLE_CELL_CONTRACTION; GOBP_CELLULAR_RESPONSE_TO_EPINEPHRINE_STIMULUS; GOBP_HEART_DEVELOPMENT; GOBP_HEART_PROCESS; GOBP_MUSCLE_CONTRACTION; GOBP_MUSCLE_TISSUE_DEVELOPMENT; GOBP_REGULATION_OF_ACTIN_FILAMENT_BASED_MOVEMENT; GOBP_REGULATION_OF_ACTIN_FILAMENT_BASED_PROCESS; GOBP…	DMVeh_vs_CtrlVeh	1	-0.323104952	NA	NA	NA	NA	0.005094012	NA	NA	NA	NA	Down	NA	NA	NA	NA	Yes	No	No
Ank3	Synaptic + Cytoskeletal	13	13	A cytokinesis that involves the function of a set of proteins that are part of the microfilament or microtubule cytoskeleton. [GOC:dph]; The directed movement of substances along cytoskeletal fibers such as microfilaments or microtubules within a cell. [GOC:mah]; A process that is carried out at the cellular level which results in the assembly, arrangement of constituent parts, or disassembly of …	GOBP_ANTEROGRADE_AXONAL_TRANSPORT; GOBP_AXO_DENDRITIC_TRANSPORT; GOBP_AXON_DEVELOPMENT; GOBP_AXONAL_TRANSPORT; GOBP_CELL_PROJECTION_ORGANIZATION; GOBP_CLUSTERING_OF_VOLTAGE_GATED_SODIUM_CHANNELS; GOBP_CYTOSKELETON_DEPENDENT_CYTOKINESIS; GOBP_CYTOSKELETON_DEPENDENT_INTRACELLULAR_TRANSPORT; GOBP_CYTOSKELETON_ORGANIZATION; GOBP_ESTABLISHMENT_OR_MAINTENANCE_OF_CYTOSKELETON_POLARITY; GOBP_ESTABLISHMEN…	DMVeh_vs_CtrlVeh	1	-0.322630145	NA	NA	NA	NA	0.001594056	NA	NA	NA	NA	Down	NA	NA	NA	NA	Yes	No	No
Arhgef28	Synaptic + Cytoskeletal	3	3	A process that is carried out at the cellular level which results in the assembly, arrangement of constituent parts, or disassembly of cytoskeletal structures. [GOC:dph, GOC:jl, GOC:mah]; Any cellular process that depends upon or alters the intermediate filament cytoskeleton, that part of the cytoskeleton comprising intermediate filaments and their associated proteins. [GOC:ai]; A process that is…	GOBP_AXON_DEVELOPMENT; GOBP_CELL_PROJECTION_ORGANIZATION; GOBP_CENTRAL_NERVOUS_SYSTEM_NEURON_AXONOGENESIS; GOBP_CYTOSKELETON_ORGANIZATION; GOBP_INTERMEDIATE_FILAMENT_BASED_PROCESS; GOBP_NEUROFILAMENT_CYTOSKELETON_ORGANIZATION	DMVeh_vs_CtrlVeh	1	0.361510199	NA	NA	NA	NA	0.021948098	NA	NA	NA	NA	Up	NA	NA	NA	NA	Yes	No	No
Baiap3	Synaptic + Cytoskeletal	12	2	Any process that activates or increases the frequency, rate or extent of establishment of protein localization. [GO_REF:0000058, GOC:TermGenie, PMID:22761445]; Any process that activates or increases the frequency, rate or extent of a protein localization. [GO_REF:0000058, GOC:TermGenie, GOC:vw]; The secretion of molecules (e.g. neuropeptides, insulin-related peptides or neuromodulators such as s…	GOBP_DENSE_CORE_GRANULE_EXOCYTOSIS; GOBP_NEUROTRANSMITTER_SECRETION; GOBP_NEUROTRANSMITTER_TRANSPORT; GOBP_POSITIVE_REGULATION_OF_ESTABLISHMENT_OF_PROTEIN_LOCALIZATION; GOBP_POSITIVE_REGULATION_OF_NEUROTRANSMITTER_SECRETION; GOBP_POSITIVE_REGULATION_OF_NEUROTRANSMITTER_TRANSPORT; GOBP_POSITIVE_REGULATION_OF_PROTEIN_LOCALIZATION; GOBP_POSITIVE_REGULATION_OF_SYNAPTIC_TRANSMISSION; GOBP_REGULATED_EX…	DMVeh_vs_CtrlVeh	1	-0.392827289	NA	NA	NA	NA	0.01105873	NA	NA	NA	NA	Down	NA	NA	NA	NA	Yes	No	No
Bmp4	Synaptic + Cytoskeletal	4	7	The process whose specific outcome is the progression of the heart over time, from its formation to the mature structure. The heart is a hollow, muscular organ, which, by contracting rhythmically, keeps up the circulation of the blood. [GOC:jid, UBERON:0000948]; The developmental process in which the heart is generated and organized. The heart is a hollow, muscular organ, which, by contracting rh…	GOBP_CELL_PROJECTION_ORGANIZATION; GOBP_HEART_DEVELOPMENT; GOBP_HEART_MORPHOGENESIS; GOBP_MUSCLE_TISSUE_DEVELOPMENT; GOBP_OLIGODENDROCYTE_DIFFERENTIATION; GOBP_POSITIVE_REGULATION_OF_NEURON_PROJECTION_DEVELOPMENT; GOBP_POSITIVE_REGULATION_OF_PROTEIN_LOCALIZATION; GOBP_POSITIVE_REGULATION_OF_PROTEIN_LOCALIZATION_TO_NUCLEUS; GOBP_PROTEIN_LOCALIZATION_TO_NUCLEUS; GOBP_REGULATION_OF_NEURON_PROJECTION…	DMVeh_vs_CtrlVeh	1	0.795024331	NA	NA	NA	NA	0.002894157	NA	NA	NA	NA	Up	NA	NA	NA	NA	Yes	No	No
Casp7	Synaptic + Cytoskeletal	1	1	The process whose specific outcome is the progression of the heart over time, from its formation to the mature structure. The heart is a hollow, muscular organ, which, by contracting rhythmically, keeps up the circulation of the blood. [GOC:jid, UBERON:0000948]; Any apoptotic process in a neuron, the basic cellular unit of nervous tissue. Each neuron consists of a body, an axon, and dendrites. Th…	GOBP_HEART_DEVELOPMENT; GOBP_NEURON_APOPTOTIC_PROCESS	DMVeh_vs_CtrlVeh	1	-0.340620871	NA	NA	NA	NA	6.70E-05	NA	NA	NA	NA	Down	NA	NA	NA	NA	Yes	No	No
Cep41	Synaptic + Cytoskeletal	2	2	A process that is carried out at the cellular level which results in the assembly, arrangement of constituent parts, or disassembly of a cilium, a specialized eukaryotic organelle that consists of a filiform extrusion of the cell surface. Each cilium is bounded by an extrusion of the cytoplasmic membrane, and contains a regular longitudinal array of microtubules, anchored basally in a centriole. …	GOBP_CELL_PROJECTION_ASSEMBLY; GOBP_CELL_PROJECTION_ORGANIZATION; GOBP_CILIUM_ORGANIZATION; GOBP_ORGANELLE_ASSEMBLY	DMVeh_vs_CtrlVeh	1	-0.324762649	NA	NA	NA	NA	0.015370528	NA	NA	NA	NA	Down	NA	NA	NA	NA	Yes	No	No
Cfap54	Synaptic + Cytoskeletal	3	11	The neurological system process driven by motile cilia on ependymal cells of the brain by which cerebrospinal fluid circulates from the sites of secretion to the sites of absorption. In ventricular cavities, the flow is unidirectional and rostrocaudal, in subarachnoid spaces, the flow is multi-directional. [GOC:mgi_curators, PMID:22100360, PMID:24229449]; The directed, self-propelled movement of …	GOBP_CELL_PROJECTION_ASSEMBLY; GOBP_CELL_PROJECTION_ORGANIZATION; GOBP_CEREBROSPINAL_FLUID_CIRCULATION; GOBP_CILIUM_MOVEMENT; GOBP_CILIUM_OR_FLAGELLUM_DEPENDENT_CELL_MOTILITY; GOBP_CILIUM_ORGANIZATION; GOBP_MICROTUBULE_BASED_MOVEMENT; GOBP_MICROTUBULE_BASED_PROCESS; GOBP_MICROTUBULE_BASED_TRANSPORT; GOBP_MOTILE_CILIUM_ASSEMBLY; GOBP_MUCOCILIARY_CLEARANCE; GOBP_ORGANELLE_ASSEMBLY; GOBP_SPERM_FLAGE…	DMCont_vs_CtrlVeh	1	NA	0.357469372	NA	NA	NA	NA	0.027474479	NA	NA	NA	NA	Up	NA	NA	NA	No	No	No
Cfap61	Synaptic + Cytoskeletal	3	8	The directed, self-propelled movement of a cilium. [GOC:dph, GOC:jl]; A process that is carried out at the cellular level which results in the assembly, arrangement of constituent parts, or disassembly of a cilium, a specialized eukaryotic organelle that consists of a filiform extrusion of the cell surface. Each cilium is bounded by an extrusion of the cytoplasmic membrane, and contains a regular…	GOBP_CELL_PROJECTION_ASSEMBLY; GOBP_CELL_PROJECTION_ORGANIZATION; GOBP_CILIUM_MOVEMENT; GOBP_CILIUM_OR_FLAGELLUM_DEPENDENT_CELL_MOTILITY; GOBP_CILIUM_ORGANIZATION; GOBP_MICROTUBULE_BASED_MOVEMENT; GOBP_MICROTUBULE_BASED_PROCESS; GOBP_MOTILE_CILIUM_ASSEMBLY; GOBP_ORGANELLE_ASSEMBLY; GOBP_SPERM_FLAGELLUM_ASSEMBLY	DMVeh_vs_CtrlVeh	1	-0.325971524	NA	NA	NA	NA	2.37E-05	NA	NA	NA	NA	Down	NA	NA	NA	NA	Yes	No	No
Chrnb4	Synaptic + Cytoskeletal	8	2	A process in which force is generated within muscle tissue, resulting in a change in muscle geometry. Force generation involves a chemo-mechanical energy conversion step that is carried out by the actin/myosin complex activity, which generates force through ATP hydrolysis. [GOC:ef, GOC:mtg_muscle, ISBN:0198506732]; A process in which force is generated within smooth muscle tissue, resulting in a …	GOBP_CHEMICAL_SYNAPTIC_TRANSMISSION_POSTSYNAPTIC; GOBP_MUSCLE_CONTRACTION; GOBP_NEUROMUSCULAR_SYNAPTIC_TRANSMISSION; GOBP_POSTSYNAPTIC_SIGNAL_TRANSDUCTION; GOBP_REGULATION_OF_POSTSYNAPTIC_MEMBRANE_POTENTIAL; GOBP_RESPONSE_TO_ACETYLCHOLINE; GOBP_SMOOTH_MUSCLE_CONTRACTION; GOBP_SYNAPTIC_SIGNALING; GOBP_SYNAPTIC_TRANSMISSION_CHOLINERGIC; GOBP_TRANSMISSION_OF_NERVE_IMPULSE	DMCont_vs_CtrlVeh	1	NA	0.519016575	NA	NA	NA	NA	0.009803047	NA	NA	NA	NA	Up	NA	NA	NA	No	No	No
Cimap3	Synaptic + Cytoskeletal	1	2	A process that is carried out at the cellular level which results in the assembly, arrangement of constituent parts, or disassembly of a cilium, a specialized eukaryotic organelle that consists of a filiform extrusion of the cell surface. Each cilium is bounded by an extrusion of the cytoplasmic membrane, and contains a regular longitudinal array of microtubules, anchored basally in a centriole. …	GOBP_CELL_PROJECTION_ORGANIZATION; GOBP_CILIUM_ORGANIZATION; GOBP_HEART_DEVELOPMENT	DMVeh_vs_CtrlVeh	1	0.488050763	NA	NA	NA	NA	0.044863269	NA	NA	NA	NA	Up	NA	NA	NA	NA	Yes	No	No
Clcn1	Synaptic + Cytoskeletal	1	1	A process in which force is generated within muscle tissue, resulting in a change in muscle geometry. Force generation involves a chemo-mechanical energy conversion step that is carried out by the actin/myosin complex activity, which generates force through ATP hydrolysis. [GOC:ef, GOC:mtg_muscle, ISBN:0198506732]; The neurological system process in which a signal is transmitted through the nervo…	GOBP_MUSCLE_CONTRACTION; GOBP_TRANSMISSION_OF_NERVE_IMPULSE	DMVeh_vs_CtrlVeh	1	-0.413890875	NA	NA	NA	NA	5.34E-04	NA	NA	NA	NA	Down	NA	NA	NA	NA	Yes	No	No
Crhbp	Synaptic + Cytoskeletal	5	3	Any process that modulates the frequency, rate or extent of protein localization to cell periphery. [GO_REF:0000058, GOC:TermGenie, PMID:18216290]; Any process that modulates the frequency, rate or extent of protein localization to membrane. [GO_REF:0000058, GOC:bc, GOC:PARL, GOC:TermGenie, PMID:26911690]; Any process that modulates the frequency, rate or extent of protein localization to plasma …	GOBP_REGULATED_EXOCYTOSIS; GOBP_REGULATION_OF_NEUROTRANSMITTER_RECEPTOR_ACTIVITY; GOBP_REGULATION_OF_NMDA_RECEPTOR_ACTIVITY; GOBP_REGULATION_OF_PROTEIN_LOCALIZATION_TO_CELL_PERIPHERY; GOBP_REGULATION_OF_PROTEIN_LOCALIZATION_TO_MEMBRANE; GOBP_REGULATION_OF_PROTEIN_LOCALIZATION_TO_PLASMA_MEMBRANE; GOBP_SYNAPTIC_SIGNALING; GOBP_SYNAPTIC_TRANSMISSION_DOPAMINERGIC	DMVeh_vs_CtrlVeh	1	0.788163353	NA	NA	NA	NA	0.043089797	NA	NA	NA	NA	Up	NA	NA	NA	NA	Yes	No	No
Dlg4	Synaptic + Cytoskeletal	50	4	Any process that activates or increases the frequency, rate or extent of a protein localization. [GO_REF:0000058, GOC:TermGenie, GOC:vw]; Any process that activates or increases the frequency, rate or extent of protein localization to membrane. [GO_REF:0000058, GOC:bc, GOC:PARL, GOC:TermGenie, PMID:26911690]; Any process that modulates the frequency, rate or extent of protein localization to memb…	GOBP_CELL_PROJECTION_ORGANIZATION; GOBP_CHEMICAL_SYNAPTIC_TRANSMISSION_POSTSYNAPTIC; GOBP_DENDRITE_DEVELOPMENT; GOBP_DENDRITE_MORPHOGENESIS; GOBP_DENDRITIC_SPINE_DEVELOPMENT; GOBP_DENDRITIC_SPINE_MORPHOGENESIS; GOBP_GLUTAMATE_RECEPTOR_CLUSTERING; GOBP_GLUTAMATE_RECEPTOR_SIGNALING_PATHWAY; GOBP_IONOTROPIC_GLUTAMATE_RECEPTOR_SIGNALING_PATHWAY; GOBP_MAINTENANCE_OF_POSTSYNAPTIC_DENSITY_STRUCTURE; GOB…	DMVeh_vs_CtrlVeh	1	-0.509990913	NA	NA	NA	NA	5.40E-10	NA	NA	NA	NA	Down	NA	NA	NA	NA	Yes	No	No
Dync1h1	Synaptic + Cytoskeletal	3	22	The directed, self-propelled movement of a cilium. [GOC:dph, GOC:jl]; A process that is carried out at the cellular level which results in the assembly, arrangement of constituent parts, or disassembly of structures formed of microtubules and associated proteins in the cytoplasm of a cell. [GOC:mah]; The directed movement of substances along cytoskeletal fibers such as microfilaments or microtubu…	GOBP_AXO_DENDRITIC_TRANSPORT; GOBP_AXONAL_TRANSPORT; GOBP_CILIUM_MOVEMENT; GOBP_CYTOPLASMIC_MICROTUBULE_ORGANIZATION; GOBP_CYTOSKELETON_DEPENDENT_INTRACELLULAR_TRANSPORT; GOBP_CYTOSKELETON_ORGANIZATION; GOBP_MICROTUBULE_BASED_MOVEMENT; GOBP_MICROTUBULE_BASED_PROCESS; GOBP_MICROTUBULE_BASED_TRANSPORT; GOBP_MICROTUBULE_CYTOSKELETON_ORGANIZATION; GOBP_MICROTUBULE_CYTOSKELETON_ORGANIZATION_INVOLVED_I…	DMCont_vs_DMVeh	1	NA	NA	0.335234004	NA	NA	NA	NA	0.02158139	NA	NA	NA	NA	Up	NA	NA	No	Yes	No
Enpp2	Synaptic + Cytoskeletal	2	2	The aggregation and bonding together of a set of components to form a focal adhesion, a complex of intracellular signaling and structural proteins that provides a structural link between the internal actin cytoskeleton and the ECM, and also function as a locus of signal transduction activity. [GOC:jid, GOC:mah]; A process that is carried out at the cellular level which results in the assembly, ar…	GOBP_CELL_PROJECTION_ORGANIZATION; GOBP_FOCAL_ADHESION_ASSEMBLY; GOBP_LAMELLIPODIUM_ORGANIZATION; GOBP_OLIGODENDROCYTE_DIFFERENTIATION	DMVeh_vs_CtrlVeh	1	0.436414553	NA	NA	NA	NA	0.017520881	NA	NA	NA	NA	Up	NA	NA	NA	NA	Yes	No	No
Erich3	Synaptic + Cytoskeletal	2	2	A process that is carried out at the cellular level which results in the assembly, arrangement of constituent parts, or disassembly of a cilium, a specialized eukaryotic organelle that consists of a filiform extrusion of the cell surface. Each cilium is bounded by an extrusion of the cytoplasmic membrane, and contains a regular longitudinal array of microtubules, anchored basally in a centriole. …	GOBP_CELL_PROJECTION_ASSEMBLY; GOBP_CELL_PROJECTION_ORGANIZATION; GOBP_CILIUM_ORGANIZATION; GOBP_ORGANELLE_ASSEMBLY	DMVeh_vs_CtrlVeh	1	-0.381486551	NA	NA	NA	NA	0.023330439	NA	NA	NA	NA	Down	NA	NA	NA	NA	Yes	No	No
Fat4	Synaptic + Cytoskeletal	2	3	The process whose specific outcome is the progression of the heart over time, from its formation to the mature structure. The heart is a hollow, muscular organ, which, by contracting rhythmically, keeps up the circulation of the blood. [GOC:jid, UBERON:0000948]; The developmental process in which the heart is generated and organized. The heart is a hollow, muscular organ, which, by contracting rh…	GOBP_AXON_DEVELOPMENT; GOBP_CELL_PROJECTION_ORGANIZATION; GOBP_HEART_DEVELOPMENT; GOBP_HEART_MORPHOGENESIS; GOBP_INNER_EAR_RECEPTOR_CELL_STEREOCILIUM_ORGANIZATION	DMCont_vs_DMVeh	1	NA	NA	0.354388882	NA	NA	NA	NA	0.0065488	NA	NA	NA	NA	Up	NA	NA	No	Yes	No
Fbxo24	Synaptic + Cytoskeletal	3	7	A process that is carried out at the cellular level which results in the assembly, arrangement of constituent parts, or disassembly of a cilium, a specialized eukaryotic organelle that consists of a filiform extrusion of the cell surface. Each cilium is bounded by an extrusion of the cytoplasmic membrane, and contains a regular longitudinal array of microtubules, anchored basally in a centriole. …	GOBP_AXONEME_ASSEMBLY; GOBP_CELL_PROJECTION_ASSEMBLY; GOBP_CELL_PROJECTION_ORGANIZATION; GOBP_CILIUM_ORGANIZATION; GOBP_CYTOSKELETON_ORGANIZATION; GOBP_MICROTUBULE_BASED_PROCESS; GOBP_MICROTUBULE_BUNDLE_FORMATION; GOBP_MICROTUBULE_CYTOSKELETON_ORGANIZATION; GOBP_ORGANELLE_ASSEMBLY	DMVeh_vs_CtrlVeh	1	-0.45402309	NA	NA	NA	NA	0.026156251	NA	NA	NA	NA	Down	NA	NA	NA	NA	Yes	No	No
Fgfr1	Synaptic + Cytoskeletal	20	3	The process whose specific outcome is the progression of the heart over time, from its formation to the mature structure. The heart is a hollow, muscular organ, which, by contracting rhythmically, keeps up the circulation of the blood. [GOC:jid, UBERON:0000948]; The progression of muscle tissue over time, from its initial formation to its mature state. Muscle tissue is a contractile tissue made u…	GOBP_CELL_PROJECTION_ASSEMBLY; GOBP_CELL_PROJECTION_ORGANIZATION; GOBP_EXCITATORY_SYNAPSE_ASSEMBLY; GOBP_HEART_DEVELOPMENT; GOBP_MUSCLE_TISSUE_DEVELOPMENT; GOBP_ORGANELLE_ASSEMBLY; GOBP_POSITIVE_REGULATION_OF_NEURON_PROJECTION_DEVELOPMENT; GOBP_POSTSYNAPSE_ASSEMBLY; GOBP_POSTSYNAPSE_ORGANIZATION; GOBP_POSTSYNAPTIC_DENSITY_ASSEMBLY; GOBP_POSTSYNAPTIC_DENSITY_ORGANIZATION; GOBP_POSTSYNAPTIC_SPECIAL…	DMCont_vs_CtrlVeh	1	NA	0.439278401	NA	NA	NA	NA	0.029924829	NA	NA	NA	NA	Up	NA	NA	NA	No	No	No
Foxp2	Synaptic + Cytoskeletal	3	1	The progression of muscle tissue over time, from its initial formation to its mature state. Muscle tissue is a contractile tissue made up of actin and myosin fibers. [GOC:dph]; The process whose specific outcome is the progression of the cerebellar Purkinje cell layer over time, from its formation to the mature structure. The Purkinje cell layer lies just underneath the molecular layer of the cer…	GOBP_CEREBELLAR_PURKINJE_CELL_LAYER_DEVELOPMENT; GOBP_CEREBELLAR_PURKINJE_CELL_LAYER_FORMATION; GOBP_CEREBELLAR_PURKINJE_CELL_LAYER_MORPHOGENESIS; GOBP_MUSCLE_TISSUE_DEVELOPMENT	DMVeh_vs_CtrlVeh	1	0.506755756	NA	NA	NA	NA	7.06E-04	NA	NA	NA	NA	Up	NA	NA	NA	NA	Yes	No	No
Gas1	Synaptic + Cytoskeletal	3	2	The directed movement of substances from the endoplasmic reticulum (ER) to the Golgi, mediated by COP II vesicles. Small COP II coated vesicles form from the ER and then fuse directly with the cis-Golgi. Larger structures are transported along microtubules to the cis-Golgi. [GOC:ascb_2009, GOC:dph, GOC:jp, GOC:tb, ISBN:0716731363]; Any process that modulates the rate, frequency, or extent of ER t…	GOBP_AXON_DEVELOPMENT; GOBP_CELL_PROJECTION_ORGANIZATION; GOBP_ENDOPLASMIC_RETICULUM_TO_GOLGI_VESICLE_MEDIATED_TRANSPORT; GOBP_NEURON_PROJECTION_GUIDANCE; GOBP_REGULATION_OF_ER_TO_GOLGI_VESICLE_MEDIATED_TRANSPORT	DMCont_vs_CtrlVeh	1	NA	0.351165962	NA	NA	NA	NA	0.021765159	NA	NA	NA	NA	Up	NA	NA	NA	No	No	No
Ghrl	Synaptic + Cytoskeletal	15	14	Any cellular process that depends upon or alters the actin cytoskeleton, that part of the cytoskeleton comprising actin filaments and their associated proteins. [GOC:mah]; A process that is carried out at the cellular level which results in the assembly, arrangement of constituent parts, or disassembly of cytoskeletal structures comprising actin filaments. Includes processes that control the spat…	GOBP_ACTIN_FILAMENT_BASED_PROCESS; GOBP_ACTIN_FILAMENT_ORGANIZATION; GOBP_ACTIN_POLYMERIZATION_OR_DEPOLYMERIZATION; GOBP_CELL_PROJECTION_ORGANIZATION; GOBP_CHEMICAL_SYNAPTIC_TRANSMISSION_POSTSYNAPTIC; GOBP_CYTOSKELETON_ORGANIZATION; GOBP_DENDRITE_DEVELOPMENT; GOBP_GASTRO_INTESTINAL_SYSTEM_SMOOTH_MUSCLE_CONTRACTION; GOBP_INTESTINE_SMOOTH_MUSCLE_CONTRACTION; GOBP_MUSCLE_CONTRACTION; GOBP_NEGATIVE_R…	DMVeh_vs_CtrlVeh	1	-0.552937404	NA	NA	NA	NA	0.029456627	NA	NA	NA	NA	Down	NA	NA	NA	NA	Yes	No	No
Gpr35	Synaptic + Cytoskeletal	1	1	A process that is carried out at the cellular level which results in the assembly, arrangement of constituent parts, or disassembly of cytoskeletal structures. [GOC:dph, GOC:jl, GOC:mah]; The neurological system process in which a signal is transmitted through the nervous system by a combination of action potential propagation and synaptic transmission. [GOC:curators, ISBN:0815316194]	GOBP_CYTOSKELETON_ORGANIZATION; GOBP_TRANSMISSION_OF_NERVE_IMPULSE	DMVeh_vs_CtrlVeh	1	-0.494918555	NA	NA	NA	NA	0.028939007	NA	NA	NA	NA	Down	NA	NA	NA	NA	Yes	No	No
Grin1	Synaptic + Cytoskeletal	38	1	Any process that results in a change in state or activity of a cell or an organism (in terms of movement, secretion, enzyme production, gene expression, etc.) as a result of a stimulus by the chemical structure of the anion portion of a dissociated acid (rather than the acid acting as a proton donor). The acid chemical may be in gaseous, liquid or solid form. [GOC:go_curators, GOC:rn]; The progre…	GOBP_AXON_DEVELOPMENT; GOBP_CELL_PROJECTION_ORGANIZATION; GOBP_CHEMICAL_SYNAPTIC_TRANSMISSION_POSTSYNAPTIC; GOBP_DENDRITE_DEVELOPMENT; GOBP_DENDRITE_MORPHOGENESIS; GOBP_DENDRITIC_SPINE_MAINTENANCE; GOBP_GLUTAMATE_RECEPTOR_SIGNALING_PATHWAY; GOBP_IONOTROPIC_GLUTAMATE_RECEPTOR_SIGNALING_PATHWAY; GOBP_MODULATION_OF_EXCITATORY_POSTSYNAPTIC_POTENTIAL; GOBP_NEURON_APOPTOTIC_PROCESS; GOBP_NEURON_PROJECT…	DMVeh_vs_CtrlVeh	1	-0.352027335	NA	NA	NA	NA	0.008170749	NA	NA	NA	NA	Down	NA	NA	NA	NA	Yes	No	No
Grin2a	Synaptic + Cytoskeletal	32	3	Any process that results in a change in state or activity of a cell (in terms of movement, secretion, enzyme production, gene expression, etc.) as a result of a stimulus by the chemical structure of the anion portion of the dissociated acid (rather than the acid acting as a proton donor). The acid chemical may be in gaseous, liquid or solid form. [GOC:go_curators, GOC:mah, Wikipedia:Acid]; Any pr…	GOBP_CELL_PROJECTION_ORGANIZATION; GOBP_CELLULAR_RESPONSE_TO_ACID_CHEMICAL; GOBP_CHEMICAL_SYNAPTIC_TRANSMISSION_POSTSYNAPTIC; GOBP_DOPAMINE_METABOLIC_PROCESS; GOBP_GLUTAMATE_RECEPTOR_SIGNALING_PATHWAY; GOBP_INHIBITORY_POSTSYNAPTIC_POTENTIAL; GOBP_IONOTROPIC_GLUTAMATE_RECEPTOR_SIGNALING_PATHWAY; GOBP_LONG_TERM_SYNAPTIC_POTENTIATION; GOBP_MODULATION_OF_EXCITATORY_POSTSYNAPTIC_POTENTIAL; GOBP_MODULA…	DMVeh_vs_CtrlVeh	1	-0.361951777	NA	NA	NA	NA	0.02252323	NA	NA	NA	NA	Down	NA	NA	NA	NA	Yes	No	No
Hdac4	Synaptic + Cytoskeletal	3	5	A circulatory system process carried out by the heart. The heart is a hollow, muscular organ, which, by contracting rhythmically, keeps up the circulation of the blood. The heart is a hollow, muscular organ, which, by contracting rhythmically, keeps up the circulation of the blood. [GOC:mtg_cardio]; A process that is carried out at the cellular level which results in the assembly, arrangement of …	GOBP_CELL_PROJECTION_ASSEMBLY; GOBP_CELL_PROJECTION_ORGANIZATION; GOBP_HEART_PROCESS; GOBP_LAMELLIPODIUM_ORGANIZATION; GOBP_MUSCLE_CONTRACTION; GOBP_MUSCLE_TISSUE_DEVELOPMENT; GOBP_NEURON_APOPTOTIC_PROCESS; GOBP_STRIATED_MUSCLE_CONTRACTION	DMCont_vs_DMVeh	1	NA	NA	0.338998407	NA	NA	NA	NA	0.002933915	NA	NA	NA	NA	Up	NA	NA	No	Yes	No
Htt	Synaptic + Cytoskeletal	13	28	A process that is carried out at the cellular level which results in the assembly, arrangement of constituent parts, or disassembly of a cilium, a specialized eukaryotic organelle that consists of a filiform extrusion of the cell surface. Each cilium is bounded by an extrusion of the cytoplasmic membrane, and contains a regular longitudinal array of microtubules, anchored basally in a centriole. …	GOBP_AXO_DENDRITIC_TRANSPORT; GOBP_CELL_PROJECTION_ASSEMBLY; GOBP_CELL_PROJECTION_ORGANIZATION; GOBP_CILIUM_ORGANIZATION; GOBP_CYTOSKELETON_DEPENDENT_INTRACELLULAR_TRANSPORT; GOBP_CYTOSKELETON_ORGANIZATION; GOBP_ENDOPLASMIC_RETICULUM_TO_GOLGI_VESICLE_MEDIATED_TRANSPORT; GOBP_G_PROTEIN_COUPLED_DOPAMINE_RECEPTOR_SIGNALING_PATHWAY; GOBP_MICROTUBULE_BASED_MOVEMENT; GOBP_MICROTUBULE_BASED_PROCESS; GOB…	DMVeh_vs_CtrlVeh	1	-0.322801633	NA	NA	NA	NA	0.00784008	NA	NA	NA	NA	Down	NA	NA	NA	NA	Yes	No	No
Id1	Synaptic + Cytoskeletal	7	11	Any cellular process that depends upon or alters the actin cytoskeleton, that part of the cytoskeleton comprising actin filaments and their associated proteins. [GOC:mah]; A process that results in the assembly, arrangement of constituent parts, or disassembly of an actin filament bundle. [GOC:dph]; A process that is carried out at the cellular level which results in the assembly, arrangement of …	GOBP_ACTIN_FILAMENT_BASED_PROCESS; GOBP_ACTIN_FILAMENT_BUNDLE_ORGANIZATION; GOBP_ACTIN_FILAMENT_ORGANIZATION; GOBP_CELL_PROJECTION_ORGANIZATION; GOBP_CYTOSKELETON_ORGANIZATION; GOBP_DENDRITE_DEVELOPMENT; GOBP_DENDRITE_MORPHOGENESIS; GOBP_HEART_DEVELOPMENT; GOBP_NEGATIVE_REGULATION_OF_DENDRITE_MORPHOGENESIS; GOBP_POSITIVE_REGULATION_OF_ACTIN_FILAMENT_BUNDLE_ASSEMBLY; GOBP_POSITIVE_REGULATION_OF_CY…	DMVeh_vs_CtrlVeh	1	0.560453695	NA	NA	NA	NA	0.017737706	NA	NA	NA	NA	Up	NA	NA	NA	NA	Yes	No	No
Igf1r	Synaptic + Cytoskeletal	16	2	Any process that results in a change in state or activity of a cell or an organism (in terms of movement, secretion, enzyme production, gene expression, etc.) as a result of a stimulus by the chemical structure of the anion portion of a dissociated acid (rather than the acid acting as a proton donor). The acid chemical may be in gaseous, liquid or solid form. [GOC:go_curators, GOC:rn]; Any proces…	GOBP_AXON_DEVELOPMENT; GOBP_CELL_PROJECTION_ORGANIZATION; GOBP_DENDRITIC_SPINE_MAINTENANCE; GOBP_NEURON_PROJECTION_ORGANIZATION; GOBP_NEURON_PROJECTION_REGENERATION; GOBP_POSITIVE_REGULATION_OF_NEURON_PROJECTION_DEVELOPMENT; GOBP_POSITIVE_REGULATION_OF_NEURON_PROJECTION_REGENERATION; GOBP_POSTSYNAPSE_ORGANIZATION; GOBP_POSTSYNAPTIC_MODULATION_OF_CHEMICAL_SYNAPTIC_TRANSMISSION; GOBP_REGULATION_OF_…	DMCont_vs_DMVeh	1	NA	NA	0.345965706	NA	NA	NA	NA	0.002905318	NA	NA	NA	NA	Up	NA	NA	No	Yes	No
Il33	Synaptic + Cytoskeletal	1	1	A process in which a protein transports or maintains the localization of another protein to the nucleus. [GOC:ecd]; The process in which a relatively unspecialized cell acquires the specialized features of an oligodendrocyte. An oligodendrocyte is a type of glial cell involved in myelinating the axons of neurons in the central nervous system. [GOC:vp, PMID:15139015]	GOBP_OLIGODENDROCYTE_DIFFERENTIATION; GOBP_PROTEIN_LOCALIZATION_TO_NUCLEUS	DMVeh_vs_CtrlVeh	1	0.454125912	NA	NA	NA	NA	1.80E-05	NA	NA	NA	NA	Up	NA	NA	NA	NA	Yes	No	No
Kcnj6	Synaptic + Cytoskeletal	1	2	Any process that stops, prevents or reduces the frequency, rate or extent of establishment of protein localization. [GO_REF:0000058, GOC:TermGenie, PMID:22761445]; Any process that stops, prevents or reduces the frequency, rate or extent of a protein localization. [GO_REF:0000058, GOC:TermGenie, GOC:vw]; Any process that modulates the potential difference across a presynaptic membrane. [GOC:dph, …	GOBP_NEGATIVE_REGULATION_OF_ESTABLISHMENT_OF_PROTEIN_LOCALIZATION; GOBP_NEGATIVE_REGULATION_OF_PROTEIN_LOCALIZATION; GOBP_REGULATION_OF_PRESYNAPTIC_MEMBRANE_POTENTIAL	DMVeh_vs_CtrlVeh	1	-0.447131233	NA	NA	NA	NA	0.006623126	NA	NA	NA	NA	Down	NA	NA	NA	NA	Yes	No	No
Kcnma1	Synaptic + Cytoskeletal	4	10	A process in which force is generated within smooth muscle tissue, resulting in a change in muscle geometry. This process occurs in the gastro-intestinal system. Force generation involves a chemo-mechanical energy conversion step that is carried out by the actin/myosin complex activity, which generates force through ATP hydrolysis. The gastro-intestinal system generally refers to the digestive st…	GOBP_GASTRO_INTESTINAL_SYSTEM_SMOOTH_MUSCLE_CONTRACTION; GOBP_INTESTINE_SMOOTH_MUSCLE_CONTRACTION; GOBP_MUSCLE_CONTRACTION; GOBP_NEURON_APOPTOTIC_PROCESS; GOBP_PHASIC_SMOOTH_MUSCLE_CONTRACTION; GOBP_REGULATION_OF_PRESYNAPTIC_MEMBRANE_POTENTIAL; GOBP_RELAXATION_OF_MUSCLE; GOBP_RELAXATION_OF_SMOOTH_MUSCLE; GOBP_RELAXATION_OF_VASCULAR_ASSOCIATED_SMOOTH_MUSCLE; GOBP_SMOOTH_MUSCLE_CONTRACTION; GOBP_SY…	DMVeh_vs_CtrlVeh	1	-0.32478951	NA	NA	NA	NA	1.25E-04	NA	NA	NA	NA	Down	NA	NA	NA	NA	Yes	No	No
Kmt2a	Synaptic + Cytoskeletal	5	1	The process whose specific outcome is the progression of an organismal system whose objective is to provide calibrated responses by an organism to a potential internal or invasive threat, over time, from its formation to the mature structure. A system is a regularly interacting or interdependent group of organs or tissues that work together to carry out a given biological process. [GOC:add, GOC:d…	GOBP_IMMUNE_SYSTEM_DEVELOPMENT; GOBP_REGULATION_OF_NEURONAL_SYNAPTIC_PLASTICITY; GOBP_REGULATION_OF_SHORT_TERM_NEURONAL_SYNAPTIC_PLASTICITY; GOBP_REGULATION_OF_SYNAPTIC_PLASTICITY; GOBP_REGULATION_OF_TRANS_SYNAPTIC_SIGNALING; GOBP_SYNAPTIC_SIGNALING	DMCont_vs_DMVeh	1	NA	NA	0.439954745	NA	NA	NA	NA	0.03004292	NA	NA	NA	NA	Up	NA	NA	No	Yes	No
Lrguk	Synaptic + Cytoskeletal	3	7	A process that is carried out at the cellular level which results in the assembly, arrangement of constituent parts, or disassembly of a cilium, a specialized eukaryotic organelle that consists of a filiform extrusion of the cell surface. Each cilium is bounded by an extrusion of the cytoplasmic membrane, and contains a regular longitudinal array of microtubules, anchored basally in a centriole. …	GOBP_AXONEME_ASSEMBLY; GOBP_CELL_PROJECTION_ASSEMBLY; GOBP_CELL_PROJECTION_ORGANIZATION; GOBP_CILIUM_ORGANIZATION; GOBP_CYTOSKELETON_ORGANIZATION; GOBP_MICROTUBULE_BASED_PROCESS; GOBP_MICROTUBULE_BUNDLE_FORMATION; GOBP_MICROTUBULE_CYTOSKELETON_ORGANIZATION; GOBP_ORGANELLE_ASSEMBLY	DMVeh_vs_CtrlVeh	1	-0.41668656	NA	NA	NA	NA	0.015575481	NA	NA	NA	NA	Down	NA	NA	NA	NA	Yes	No	No
Lrp1	Synaptic + Cytoskeletal	24	15	Any cellular process that depends upon or alters the actin cytoskeleton, that part of the cytoskeleton comprising actin filaments and their associated proteins. [GOC:mah]; A process that is carried out at the cellular level which results in the assembly, arrangement of constituent parts, or disassembly of cytoskeletal structures. [GOC:dph, GOC:jl, GOC:mah]; The aggregation and bonding together of…	GOBP_ACTIN_FILAMENT_BASED_PROCESS; GOBP_AXON_DEVELOPMENT; GOBP_AXON_EXTENSION; GOBP_AXON_EXTENSION_INVOLVED_IN_REGENERATION; GOBP_CELL_PROJECTION_ORGANIZATION; GOBP_COLLATERAL_SPROUTING; GOBP_CYTOSKELETON_ORGANIZATION; GOBP_FOCAL_ADHESION_ASSEMBLY; GOBP_HEART_DEVELOPMENT; GOBP_HEART_MORPHOGENESIS; GOBP_NEGATIVE_REGULATION_OF_NEURON_PROJECTION_DEVELOPMENT; GOBP_NEURON_APOPTOTIC_PROCESS; GOBP_NEURO…	DMCont_vs_DMVeh	1	NA	NA	0.323836213	NA	NA	NA	NA	0.00587512	NA	NA	NA	NA	Up	NA	NA	No	Yes	No
Macf1	Synaptic + Cytoskeletal	10	5	A process that is carried out at the cellular level which results in the assembly, arrangement of constituent parts, or disassembly of cytoskeletal structures. [GOC:dph, GOC:jl, GOC:mah]; The aggregation and bonding together of a set of components to form a focal adhesion, a complex of intracellular signaling and structural proteins that provides a structural link between the internal actin cytos…	GOBP_AXON_DEVELOPMENT; GOBP_AXON_EXTENSION; GOBP_CELL_PROJECTION_ORGANIZATION; GOBP_CYTOSKELETON_ORGANIZATION; GOBP_FOCAL_ADHESION_ASSEMBLY; GOBP_INTERMEDIATE_FILAMENT_BASED_PROCESS; GOBP_MICROTUBULE_BASED_PROCESS; GOBP_NEURON_PROJECTION_ARBORIZATION; GOBP_NEURON_PROJECTION_EXTENSION; GOBP_POSITIVE_REGULATION_OF_AXON_EXTENSION; GOBP_POSITIVE_REGULATION_OF_AXONOGENESIS; GOBP_REGULATION_OF_AXONOGEN…	DMCont_vs_DMVeh	1	NA	NA	0.347964199	NA	NA	NA	NA	0.036855388	NA	NA	NA	NA	Up	NA	NA	No	Yes	No
Mak	Synaptic + Cytoskeletal	2	11	A process that is carried out at the cellular level which results in the assembly, arrangement of constituent parts, or disassembly of a cilium, a specialized eukaryotic organelle that consists of a filiform extrusion of the cell surface. Each cilium is bounded by an extrusion of the cytoplasmic membrane, and contains a regular longitudinal array of microtubules, anchored basally in a centriole. …	GOBP_CELL_PROJECTION_ASSEMBLY; GOBP_CELL_PROJECTION_ORGANIZATION; GOBP_CILIUM_ORGANIZATION; GOBP_CYTOSKELETON_DEPENDENT_INTRACELLULAR_TRANSPORT; GOBP_INTRACILIARY_TRANSPORT; GOBP_MICROTUBULE_BASED_MOVEMENT; GOBP_MICROTUBULE_BASED_PROCESS; GOBP_MICROTUBULE_BASED_TRANSPORT; GOBP_NEGATIVE_REGULATION_OF_CILIUM_ASSEMBLY; GOBP_NON_MOTILE_CILIUM_ASSEMBLY; GOBP_ORGANELLE_ASSEMBLY; GOBP_REGULATION_OF_CILI…	DMVeh_vs_CtrlVeh	1	-0.332895169	NA	NA	NA	NA	4.44E-08	NA	NA	NA	NA	Down	NA	NA	NA	NA	Yes	No	No
Map1a	Synaptic + Cytoskeletal	17	28	The directed movement of substances along cytoskeletal fibers such as microfilaments or microtubules within a cell. [GOC:mah]; A process that is carried out at the cellular level which results in the assembly, arrangement of constituent parts, or disassembly of cytoskeletal structures. [GOC:dph, GOC:jl, GOC:mah]; A microtubule-based process that results in the movement of organelles, other microt…	GOBP_ANTEROGRADE_AXONAL_TRANSPORT; GOBP_AXO_DENDRITIC_PROTEIN_TRANSPORT; GOBP_AXO_DENDRITIC_TRANSPORT; GOBP_AXON_DEVELOPMENT; GOBP_AXONAL_TRANSPORT; GOBP_CELL_PROJECTION_ORGANIZATION; GOBP_CYTOSKELETON_DEPENDENT_INTRACELLULAR_TRANSPORT; GOBP_CYTOSKELETON_ORGANIZATION; GOBP_DENDRITE_DEVELOPMENT; GOBP_MICROTUBULE_BASED_MOVEMENT; GOBP_MICROTUBULE_BASED_PROCESS; GOBP_MICROTUBULE_BASED_TRANSPORT; GOBP…	DMVeh_vs_CtrlVeh	1	-0.439478555	NA	NA	NA	NA	6.52E-05	NA	NA	NA	NA	Down	NA	NA	NA	NA	Yes	No	No
Map1b	Synaptic + Cytoskeletal	24	22	The directed movement of substances along cytoskeletal fibers such as microfilaments or microtubules within a cell. [GOC:mah]; A process that is carried out at the cellular level which results in the assembly, arrangement of constituent parts, or disassembly of cytoskeletal structures. [GOC:dph, GOC:jl, GOC:mah]; The directed movement of the mitochondrion to a specific location, by a process invo…	GOBP_AXON_DEVELOPMENT; GOBP_AXON_EXTENSION; GOBP_CELL_PROJECTION_ORGANIZATION; GOBP_CYTOSKELETON_DEPENDENT_INTRACELLULAR_TRANSPORT; GOBP_CYTOSKELETON_ORGANIZATION; GOBP_DENDRITE_DEVELOPMENT; GOBP_ESTABLISHMENT_OF_MITOCHONDRION_LOCALIZATION_MICROTUBULE_MEDIATED; GOBP_MICROTUBULE_BASED_MOVEMENT; GOBP_MICROTUBULE_BASED_PROCESS; GOBP_MICROTUBULE_BASED_TRANSPORT; GOBP_MICROTUBULE_BUNDLE_FORMATION; GOB…	DMVeh_vs_CtrlVeh	1	-0.332209072	NA	NA	NA	NA	0.00743114	NA	NA	NA	NA	Down	NA	NA	NA	NA	Yes	No	No
Map2	Synaptic + Cytoskeletal	18	32	The directed movement of substances along cytoskeletal fibers such as microfilaments or microtubules within a cell. [GOC:mah]; A process that is carried out at the cellular level which results in the assembly, arrangement of constituent parts, or disassembly of cytoskeletal structures. [GOC:dph, GOC:jl, GOC:mah]; A microtubule-based process that results in the movement of organelles, other microt…	GOBP_ANTEROGRADE_AXONAL_TRANSPORT; GOBP_ANTEROGRADE_NEURONAL_DENSE_CORE_VESICLE_TRANSPORT; GOBP_AXO_DENDRITIC_TRANSPORT; GOBP_AXON_DEVELOPMENT; GOBP_AXON_EXTENSION; GOBP_AXONAL_TRANSPORT; GOBP_CELL_PROJECTION_ORGANIZATION; GOBP_CYTOSKELETON_DEPENDENT_INTRACELLULAR_TRANSPORT; GOBP_CYTOSKELETON_ORGANIZATION; GOBP_DENDRITE_DEVELOPMENT; GOBP_MICROTUBULE_BASED_MOVEMENT; GOBP_MICROTUBULE_BASED_PROCESS;…	DMVeh_vs_CtrlVeh	1	-0.408318334	NA	NA	NA	NA	1.02E-10	NA	NA	NA	NA	Down	NA	NA	NA	NA	Yes	No	No
Mapk15	Synaptic + Cytoskeletal	3	18	A process that is carried out at the cellular level which results in the assembly, arrangement of constituent parts, or disassembly of a cilium, a specialized eukaryotic organelle that consists of a filiform extrusion of the cell surface. Each cilium is bounded by an extrusion of the cytoplasmic membrane, and contains a regular longitudinal array of microtubules, anchored basally in a centriole. …	GOBP_CELL_PROJECTION_ASSEMBLY; GOBP_CELL_PROJECTION_ORGANIZATION; GOBP_CILIUM_ORGANIZATION; GOBP_CYTOSKELETON_ORGANIZATION; GOBP_DOPAMINE_TRANSPORT; GOBP_ENDOPLASMIC_RETICULUM_TO_GOLGI_VESICLE_MEDIATED_TRANSPORT; GOBP_MICROTUBULE_BASED_PROCESS; GOBP_MICROTUBULE_CYTOSKELETON_ORGANIZATION; GOBP_ORGANELLE_ASSEMBLY; GOBP_POSITIVE_REGULATION_OF_CYTOSKELETON_ORGANIZATION; GOBP_PROTEIN_LOCALIZATION_TO_C…	DMCont_vs_CtrlVeh	1	NA	0.482009876	NA	NA	NA	NA	0.035337438	NA	NA	NA	NA	Up	NA	NA	NA	No	No	No
Myo1a	Synaptic + Cytoskeletal	2	4	Movement of organelles or other particles along actin filaments, or sliding of actin filaments past each other, mediated by motor proteins. [GOC:BHF, GOC:mah]; Any cellular process that depends upon or alters the actin cytoskeleton, that part of the cytoskeleton comprising actin filaments and their associated proteins. [GOC:mah]; A process that is carried out at the cellular level which results i…	GOBP_ACTIN_FILAMENT_BASED_MOVEMENT; GOBP_ACTIN_FILAMENT_BASED_PROCESS; GOBP_ACTIN_FILAMENT_ORGANIZATION; GOBP_CELL_PROJECTION_ASSEMBLY; GOBP_CELL_PROJECTION_ORGANIZATION; GOBP_CYTOSKELETON_ORGANIZATION	DMVeh_vs_CtrlVeh	1	-0.349411145	NA	NA	NA	NA	0.04802301	NA	NA	NA	NA	Down	NA	NA	NA	NA	Yes	No	No
Ncam1	Synaptic + Cytoskeletal	7	2	The process whose specific outcome is the progression of the heart over time, from its formation to the mature structure. The heart is a hollow, muscular organ, which, by contracting rhythmically, keeps up the circulation of the blood. [GOC:jid, UBERON:0000948]; The progression of muscle tissue over time, from its initial formation to its mature state. Muscle tissue is a contractile tissue made u…	GOBP_AXON_DEVELOPMENT; GOBP_AXONAL_FASCICULATION; GOBP_CELL_PROJECTION_ORGANIZATION; GOBP_COMMISSURAL_NEURON_AXON_GUIDANCE; GOBP_HEART_DEVELOPMENT; GOBP_MUSCLE_TISSUE_DEVELOPMENT; GOBP_NEURON_PROJECTION_GUIDANCE; GOBP_REGULATION_OF_TRANS_SYNAPTIC_SIGNALING; GOBP_SYNAPTIC_SIGNALING	DMVeh_vs_CtrlVeh	1	-0.371470877	NA	NA	NA	NA	2.32E-04	NA	NA	NA	NA	Down	NA	NA	NA	NA	Yes	No	No
Nfasc	Synaptic + Cytoskeletal	12	1	A cellular protein localization process in which a protein is transported to, or maintained at, the paranode region of an axon. [PMID:18803321]; The progression of an axon over time. Covers axonogenesis (de novo generation of an axon) and axon regeneration (regrowth), as well as processes pertaining to the progression of the axon over time (fasciculation and defasciculation). [GOC:dph, GOC:pg, GO…	GOBP_AXON_DEVELOPMENT; GOBP_CELL_PROJECTION_ORGANIZATION; GOBP_CLUSTERING_OF_VOLTAGE_GATED_SODIUM_CHANNELS; GOBP_ENSHEATHMENT_OF_NEURONS; GOBP_MYELIN_ASSEMBLY; GOBP_NEURON_PROJECTION_GUIDANCE; GOBP_PARANODAL_JUNCTION_ASSEMBLY; GOBP_PROTEIN_LOCALIZATION_TO_AXON; GOBP_PROTEIN_LOCALIZATION_TO_JUXTAPARANODE_REGION_OF_AXON; GOBP_PROTEIN_LOCALIZATION_TO_PARANODE_REGION_OF_AXON; GOBP_SYNAPSE_ORGANIZATIO…	DMCont_vs_DMVeh	1	NA	NA	0.357179394	NA	NA	NA	NA	0.001818993	NA	NA	NA	NA	Up	NA	NA	No	Yes	No
Nos1	Synaptic + Cytoskeletal	21	10	Movement of organelles or other particles along actin filaments, or sliding of actin filaments past each other, mediated by motor proteins. [GOC:BHF, GOC:mah]; Any cellular process that depends upon or alters the actin cytoskeleton, that part of the cytoskeleton comprising actin filaments and their associated proteins. [GOC:mah]; The actin filament-based process in which cytoplasmic actin filamen…	GOBP_ACTIN_FILAMENT_BASED_MOVEMENT; GOBP_ACTIN_FILAMENT_BASED_PROCESS; GOBP_ACTIN_MEDIATED_CELL_CONTRACTION; GOBP_CELLULAR_RESPONSE_TO_EPINEPHRINE_STIMULUS; GOBP_GLUTAMINE_FAMILY_AMINO_ACID_METABOLIC_PROCESS; GOBP_HEART_PROCESS; GOBP_LONG_TERM_SYNAPTIC_POTENTIATION; GOBP_MUSCLE_CONTRACTION; GOBP_NEGATIVE_REGULATION_OF_ESTABLISHMENT_OF_PROTEIN_LOCALIZATION; GOBP_NEGATIVE_REGULATION_OF_NEUROTRANSMI…	DMVeh_vs_CtrlVeh	1	-0.334332004	NA	NA	NA	NA	0.023203896	NA	NA	NA	NA	Down	NA	NA	NA	NA	Yes	No	No
Nrxn1	Synaptic + Cytoskeletal	77	9	The aggregation, arrangement and bonding together of a set of components to form an organelle. An organelle is an organized structure of distinctive morphology and function. Includes the nucleus, mitochondria, plastids, vacuoles, vesicles, ribosomes and the cytoskeleton. Excludes the plasma membrane. [GOC:mah]; Any process that activates or increases the frequency, rate or extent of a protein loc…	GOBP_AMPA_SELECTIVE_GLUTAMATE_RECEPTOR_SIGNALING_PATHWAY; GOBP_CELL_PROJECTION_ASSEMBLY; GOBP_CELL_PROJECTION_ORGANIZATION; GOBP_CEREBELLAR_GRANULAR_LAYER_DEVELOPMENT; GOBP_CEREBELLAR_GRANULAR_LAYER_FORMATION; GOBP_CEREBELLAR_GRANULAR_LAYER_MORPHOGENESIS; GOBP_CHEMICAL_SYNAPTIC_TRANSMISSION_POSTSYNAPTIC; GOBP_EXCITATORY_SYNAPSE_ASSEMBLY; GOBP_FILOPODIUM_ASSEMBLY; GOBP_GAMMA_AMINOBUTYRIC_ACID_RECE…	DMVeh_vs_CtrlVeh	1	-0.339701806	NA	NA	NA	NA	0.002468193	NA	NA	NA	NA	Down	NA	NA	NA	NA	Yes	No	No
Ntrk3	Synaptic + Cytoskeletal	34	2	The process whose specific outcome is the progression of the heart over time, from its formation to the mature structure. The heart is a hollow, muscular organ, which, by contracting rhythmically, keeps up the circulation of the blood. [GOC:jid, UBERON:0000948]; The aggregation, arrangement and bonding together of a set of components to form an organelle. An organelle is an organized structure of…	GOBP_AXON_DEVELOPMENT; GOBP_AXON_EXTENSION; GOBP_AXON_EXTENSION_INVOLVED_IN_REGENERATION; GOBP_CELL_PROJECTION_ORGANIZATION; GOBP_ENSHEATHMENT_OF_NEURONS; GOBP_EXCITATORY_SYNAPSE_ASSEMBLY; GOBP_HEART_DEVELOPMENT; GOBP_NEURON_PROJECTION_EXTENSION; GOBP_NEURON_PROJECTION_REGENERATION; GOBP_ORGANELLE_ASSEMBLY; GOBP_PERIPHERAL_NERVOUS_SYSTEM_AXON_ENSHEATHMENT; GOBP_POSITIVE_REGULATION_OF_AXON_EXTENSI…	DMVeh_vs_CtrlVeh	1	-0.509623163	NA	NA	NA	NA	0.011382173	NA	NA	NA	NA	Down	NA	NA	NA	NA	Yes	No	No
Odad4	Synaptic + Cytoskeletal	5	18	The neurological system process driven by motile cilia on ependymal cells of the brain by which cerebrospinal fluid circulates from the sites of secretion to the sites of absorption. In ventricular cavities, the flow is unidirectional and rostrocaudal, in subarachnoid spaces, the flow is multi-directional. [GOC:mgi_curators, PMID:22100360, PMID:24229449]; The directed, self-propelled movement of …	GOBP_AXONEMAL_DYNEIN_COMPLEX_ASSEMBLY; GOBP_AXONEME_ASSEMBLY; GOBP_CELL_PROJECTION_ASSEMBLY; GOBP_CELL_PROJECTION_ORGANIZATION; GOBP_CEREBROSPINAL_FLUID_CIRCULATION; GOBP_CILIUM_MOVEMENT; GOBP_CILIUM_ORGANIZATION; GOBP_CYTOSKELETON_ORGANIZATION; GOBP_EPITHELIAL_CILIUM_MOVEMENT_INVOLVED_IN_DETERMINATION_OF_LEFT_RIGHT_ASYMMETRY; GOBP_HEART_DEVELOPMENT; GOBP_MICROTUBULE_BASED_MOVEMENT; GOBP_MICROTUB…	DMVeh_vs_CtrlVeh	1	-0.322781328	NA	NA	NA	NA	0.012527838	NA	NA	NA	NA	Down	NA	NA	NA	NA	Yes	No	No
Onecut2	Synaptic + Cytoskeletal	2	2	A process that is carried out at the cellular level which results in the assembly, arrangement of constituent parts, or disassembly of a cilium, a specialized eukaryotic organelle that consists of a filiform extrusion of the cell surface. Each cilium is bounded by an extrusion of the cytoplasmic membrane, and contains a regular longitudinal array of microtubules, anchored basally in a centriole. …	GOBP_CELL_PROJECTION_ASSEMBLY; GOBP_CELL_PROJECTION_ORGANIZATION; GOBP_CILIUM_ORGANIZATION; GOBP_ORGANELLE_ASSEMBLY	DMCont_vs_DMVeh	1	NA	NA	0.335375326	NA	NA	NA	NA	0.04588119	NA	NA	NA	NA	Up	NA	NA	No	Yes	No
Parvg	Synaptic + Cytoskeletal	2	2	Any cellular process that depends upon or alters the actin cytoskeleton, that part of the cytoskeleton comprising actin filaments and their associated proteins. [GOC:mah]; A process that is carried out at the cellular level which results in the assembly, arrangement of constituent parts, or disassembly of cytoskeletal structures. [GOC:dph, GOC:jl, GOC:mah]; Formation of a prolongation or process …	GOBP_ACTIN_FILAMENT_BASED_PROCESS; GOBP_CELL_PROJECTION_ASSEMBLY; GOBP_CELL_PROJECTION_ORGANIZATION; GOBP_CYTOSKELETON_ORGANIZATION	DMVeh_vs_CtrlVeh	1	-0.606138069	NA	NA	NA	NA	0.033822089	NA	NA	NA	NA	Down	NA	NA	NA	NA	Yes	No	No
Pclo	Synaptic + Cytoskeletal	25	6	Any cellular process that depends upon or alters the actin cytoskeleton, that part of the cytoskeleton comprising actin filaments and their associated proteins. [GOC:mah]; A process that is carried out at the cellular level which results in the assembly, arrangement of constituent parts, or disassembly of cytoskeletal structures. [GOC:dph, GOC:jl, GOC:mah]; The process in which vesicles are direc…	GOBP_ACTIN_FILAMENT_BASED_PROCESS; GOBP_CHEMICAL_SYNAPTIC_TRANSMISSION_POSTSYNAPTIC; GOBP_CYTOSKELETON_ORGANIZATION; GOBP_MAINTENANCE_OF_PRESYNAPTIC_ACTIVE_ZONE_STRUCTURE; GOBP_MAINTENANCE_OF_SYNAPSE_STRUCTURE; GOBP_MODULATION_OF_EXCITATORY_POSTSYNAPTIC_POTENTIAL; GOBP_NEUROTRANSMITTER_SECRETION; GOBP_NEUROTRANSMITTER_TRANSPORT; GOBP_POSITIVE_REGULATION_OF_SYNAPTIC_VESICLE_RECYCLING; GOBP_PRESYNA…	DMCont_vs_DMVeh	1	NA	NA	0.412189272	NA	NA	NA	NA	0.015100633	NA	NA	NA	NA	Up	NA	NA	No	Yes	No
Pdlim4	Synaptic + Cytoskeletal	3	15	Any cellular process that depends upon or alters the actin cytoskeleton, that part of the cytoskeleton comprising actin filaments and their associated proteins. [GOC:mah]; A process that results in the assembly, arrangement of constituent parts, or disassembly of an actin filament bundle. [GOC:dph]; A process that is carried out at the cellular level which results in the assembly, arrangement of …	GOBP_ACTIN_FILAMENT_BASED_PROCESS; GOBP_ACTIN_FILAMENT_BUNDLE_ORGANIZATION; GOBP_ACTIN_FILAMENT_ORGANIZATION; GOBP_ACTOMYOSIN_STRUCTURE_ORGANIZATION; GOBP_CYTOSKELETON_ORGANIZATION; GOBP_EXCITATORY_CHEMICAL_SYNAPTIC_TRANSMISSION; GOBP_HEART_DEVELOPMENT; GOBP_POSITIVE_REGULATION_OF_ACTIN_FILAMENT_BUNDLE_ASSEMBLY; GOBP_POSITIVE_REGULATION_OF_CYTOSKELETON_ORGANIZATION; GOBP_POSITIVE_REGULATION_OF_ST…	DMCont_vs_CtrlVeh	1	NA	0.347620104	NA	NA	NA	NA	0.020859131	NA	NA	NA	NA	Up	NA	NA	NA	No	No	No
Plxna3	Synaptic + Cytoskeletal	19	3	A process that is carried out at the cellular level which results in the assembly, arrangement of constituent parts, or disassembly of cytoskeletal structures. [GOC:dph, GOC:jl, GOC:mah]; Any process that activates or increases the frequency, rate or extent of the formation, arrangement of constituent parts, or disassembly of cytoskeletal structures. [GOC:ai]; Any process that modulates the frequ…	GOBP_AXON_DEVELOPMENT; GOBP_AXON_EXTENSION; GOBP_BRANCHIOMOTOR_NEURON_AXON_GUIDANCE; GOBP_CELL_PROJECTION_ORGANIZATION; GOBP_CYTOSKELETON_ORGANIZATION; GOBP_FACIAL_NERVE_MORPHOGENESIS; GOBP_FACIAL_NERVE_STRUCTURAL_ORGANIZATION; GOBP_MOTOR_NEURON_AXON_GUIDANCE; GOBP_NEGATIVE_REGULATION_OF_AXON_EXTENSION; GOBP_NEGATIVE_REGULATION_OF_AXON_EXTENSION_INVOLVED_IN_AXON_GUIDANCE; GOBP_NEGATIVE_REGULATION…	DMVeh_vs_CtrlVeh	1	-0.352000711	NA	NA	NA	NA	0.00784008	NA	NA	NA	NA	Down	NA	NA	NA	NA	Yes	No	No
Rab31	Synaptic + Cytoskeletal	1	1	The internalization of bacteria, immune complexes and other particulate matter or of an apoptotic cell by phagocytosis, including the membrane and cytoskeletal processes required, which involves one of three mechanisms: zippering of pseudopods around a target via repeated receptor-ligand interactions, sinking of the target directly into plasma membrane of the phagocytosing cell, or induced uptake…	GOBP_PHAGOCYTOSIS_ENGULFMENT; GOBP_REGULATED_EXOCYTOSIS	DMCont_vs_CtrlVeh	1	NA	0.343299835	NA	NA	NA	NA	0.040459639	NA	NA	NA	NA	Up	NA	NA	NA	No	No	No
Rpgrip1	Synaptic + Cytoskeletal	2	3	A process that is carried out at the cellular level which results in the assembly, arrangement of constituent parts, or disassembly of a cilium, a specialized eukaryotic organelle that consists of a filiform extrusion of the cell surface. Each cilium is bounded by an extrusion of the cytoplasmic membrane, and contains a regular longitudinal array of microtubules, anchored basally in a centriole. …	GOBP_CELL_PROJECTION_ASSEMBLY; GOBP_CELL_PROJECTION_ORGANIZATION; GOBP_CILIUM_ORGANIZATION; GOBP_NON_MOTILE_CILIUM_ASSEMBLY; GOBP_ORGANELLE_ASSEMBLY	DMVeh_vs_CtrlVeh	1	-0.550801879	NA	NA	NA	NA	6.36E-12	NA	NA	NA	NA	Down	NA	NA	NA	NA	Yes	No	No
Rps10	Synaptic + Cytoskeletal	1	1	The aggregation, arrangement and bonding together of a set of components to form an organelle. An organelle is an organized structure of distinctive morphology and function. Includes the nucleus, mitochondria, plastids, vacuoles, vesicles, ribosomes and the cytoskeleton. Excludes the plasma membrane. [GOC:mah]; Translation that occurs at the synapse. [PMID:23083742]	GOBP_ORGANELLE_ASSEMBLY; GOBP_TRANSLATION_AT_SYNAPSE	DMCont_vs_DMVeh	1	NA	NA	0.509385266	NA	NA	NA	NA	0.004921424	NA	NA	NA	NA	Up	NA	NA	No	Yes	No
Rsph9	Synaptic + Cytoskeletal	4	13	The directed, self-propelled movement of a cilium. [GOC:dph, GOC:jl]; A process that is carried out at the cellular level which results in the assembly, arrangement of constituent parts, or disassembly of a cilium, a specialized eukaryotic organelle that consists of a filiform extrusion of the cell surface. Each cilium is bounded by an extrusion of the cytoplasmic membrane, and contains a regular…	GOBP_AXONEMAL_CENTRAL_APPARATUS_ASSEMBLY; GOBP_AXONEME_ASSEMBLY; GOBP_CELL_PROJECTION_ASSEMBLY; GOBP_CELL_PROJECTION_ORGANIZATION; GOBP_CILIUM_MOVEMENT; GOBP_CILIUM_OR_FLAGELLUM_DEPENDENT_CELL_MOTILITY; GOBP_CILIUM_ORGANIZATION; GOBP_CYTOSKELETON_ORGANIZATION; GOBP_MICROTUBULE_BASED_MOVEMENT; GOBP_MICROTUBULE_BASED_PROCESS; GOBP_MICROTUBULE_BASED_TRANSPORT; GOBP_MICROTUBULE_BUNDLE_FORMATION; GOBP…	DMVeh_vs_CtrlVeh	1	0.552157146	NA	NA	NA	NA	0.023573914	NA	NA	NA	NA	Up	NA	NA	NA	NA	Yes	No	No
Six4	Synaptic + Cytoskeletal	7	8	Any cellular process that depends upon or alters the actin cytoskeleton, that part of the cytoskeleton comprising actin filaments and their associated proteins. [GOC:mah]; A process that is carried out at the cellular level which results in the assembly, arrangement of constituent parts, or disassembly of cytoskeletal structures containing both actin and myosin or paramyosin. The myosin may be or…	GOBP_ACTIN_FILAMENT_BASED_PROCESS; GOBP_ACTOMYOSIN_STRUCTURE_ORGANIZATION; GOBP_CYTOSKELETON_ORGANIZATION; GOBP_IMMUNE_SYSTEM_DEVELOPMENT; GOBP_MUSCLE_TISSUE_DEVELOPMENT; GOBP_NEURON_APOPTOTIC_PROCESS; GOBP_ORGANELLE_ASSEMBLY; GOBP_PROTEIN_LOCALIZATION_TO_NUCLEUS; GOBP_REGULATION_OF_SYNAPSE_ASSEMBLY; GOBP_REGULATION_OF_SYNAPSE_STRUCTURE_OR_ACTIVITY; GOBP_REGULATION_OF_SYNAPTIC_ASSEMBLY_AT_NEUROMU…	DMCont_vs_CtrlVeh	1	NA	0.636100489	NA	NA	NA	NA	0.013702167	NA	NA	NA	NA	Up	NA	NA	NA	No	No	No
Sorl1	Synaptic + Cytoskeletal	1	7	The directed movement of membrane-bounded vesicles from endosomes back to the plasma membrane, a trafficking pathway that promotes the recycling of internalized transmembrane proteins. [PMID:16473635, PMID:23563491]; The directed movement of substances from the endoplasmic reticulum (ER) to the Golgi, mediated by COP II vesicles. Small COP II coated vesicles form from the ER and then fuse directl…	GOBP_ENDOCYTIC_RECYCLING; GOBP_ENDOPLASMIC_RETICULUM_TO_GOLGI_VESICLE_MEDIATED_TRANSPORT; GOBP_POSITIVE_REGULATION_OF_ESTABLISHMENT_OF_PROTEIN_LOCALIZATION; GOBP_POSITIVE_REGULATION_OF_PROTEIN_LOCALIZATION; GOBP_POSITIVE_REGULATION_OF_PROTEIN_LOCALIZATION_TO_EARLY_ENDOSOME; GOBP_RECEPTOR_METABOLIC_PROCESS; GOBP_REGULATION_OF_ER_TO_GOLGI_VESICLE_MEDIATED_TRANSPORT; GOBP_REGULATION_OF_PROTEIN_LOCAL…	DMVeh_vs_CtrlVeh	1	-0.345771782	NA	NA	NA	NA	0.003117615	NA	NA	NA	NA	Down	NA	NA	NA	NA	Yes	No	No
Spef2	Synaptic + Cytoskeletal	5	16	The neurological system process driven by motile cilia on ependymal cells of the brain by which cerebrospinal fluid circulates from the sites of secretion to the sites of absorption. In ventricular cavities, the flow is unidirectional and rostrocaudal, in subarachnoid spaces, the flow is multi-directional. [GOC:mgi_curators, PMID:22100360, PMID:24229449]; The directed, self-propelled movement of …	GOBP_AXONEME_ASSEMBLY; GOBP_CELL_PROJECTION_ASSEMBLY; GOBP_CELL_PROJECTION_ORGANIZATION; GOBP_CEREBROSPINAL_FLUID_CIRCULATION; GOBP_CILIUM_MOVEMENT; GOBP_CILIUM_OR_FLAGELLUM_DEPENDENT_CELL_MOTILITY; GOBP_CILIUM_ORGANIZATION; GOBP_CYTOSKELETON_ORGANIZATION; GOBP_MICROTUBULE_BASED_MOVEMENT; GOBP_MICROTUBULE_BASED_PROCESS; GOBP_MICROTUBULE_BASED_TRANSPORT; GOBP_MICROTUBULE_BUNDLE_FORMATION; GOBP_MIC…	DMCont_vs_CtrlVeh	1	NA	0.503284773	NA	NA	NA	NA	0.020155232	NA	NA	NA	NA	Up	NA	NA	NA	No	No	No
Sst	Synaptic + Cytoskeletal	1	1	Any process that results in a change in state or activity of a cell or an organism (in terms of movement, secretion, enzyme production, gene expression, etc.) as a result of a stimulus by the chemical structure of the anion portion of a dissociated acid (rather than the acid acting as a proton donor). The acid chemical may be in gaseous, liquid or solid form. [GOC:go_curators, GOC:rn]; Any proces…	GOBP_REGULATION_OF_POSTSYNAPTIC_MEMBRANE_NEUROTRANSMITTER_RECEPTOR_LEVELS; GOBP_RESPONSE_TO_ACID_CHEMICAL	DMVeh_vs_CtrlVeh	1	0.623376166	NA	NA	NA	NA	0.010360597	NA	NA	NA	NA	Up	NA	NA	NA	NA	Yes	No	No
Stk36	Synaptic + Cytoskeletal	3	10	The directed, self-propelled movement of a cilium. [GOC:dph, GOC:jl]; A process that is carried out at the cellular level which results in the assembly, arrangement of constituent parts, or disassembly of a cilium, a specialized eukaryotic organelle that consists of a filiform extrusion of the cell surface. Each cilium is bounded by an extrusion of the cytoplasmic membrane, and contains a regular…	GOBP_AXONEME_ASSEMBLY; GOBP_CELL_PROJECTION_ASSEMBLY; GOBP_CELL_PROJECTION_ORGANIZATION; GOBP_CILIUM_MOVEMENT; GOBP_CILIUM_ORGANIZATION; GOBP_CYTOSKELETON_ORGANIZATION; GOBP_MICROTUBULE_BASED_MOVEMENT; GOBP_MICROTUBULE_BASED_PROCESS; GOBP_MICROTUBULE_BASED_TRANSPORT; GOBP_MICROTUBULE_BUNDLE_FORMATION; GOBP_MICROTUBULE_CYTOSKELETON_ORGANIZATION; GOBP_ORGANELLE_ASSEMBLY	DMVeh_vs_CtrlVeh	1	-0.36969671	NA	NA	NA	NA	0.001393167	NA	NA	NA	NA	Down	NA	NA	NA	NA	Yes	No	No
Tenm4	Synaptic + Cytoskeletal	10	2	The process whose specific outcome is the progression of the heart over time, from its formation to the mature structure. The heart is a hollow, muscular organ, which, by contracting rhythmically, keeps up the circulation of the blood. [GOC:jid, UBERON:0000948]; The progression of muscle tissue over time, from its initial formation to its mature state. Muscle tissue is a contractile tissue made u…	GOBP_AXON_ENSHEATHMENT_IN_CENTRAL_NERVOUS_SYSTEM; GOBP_CENTRAL_NERVOUS_SYSTEM_MYELIN_FORMATION; GOBP_ENSHEATHMENT_OF_NEURONS; GOBP_HEART_DEVELOPMENT; GOBP_MUSCLE_TISSUE_DEVELOPMENT; GOBP_MYELIN_ASSEMBLY; GOBP_OLIGODENDROCYTE_DEVELOPMENT; GOBP_OLIGODENDROCYTE_DIFFERENTIATION; GOBP_POSITIVE_REGULATION_OF_MYELINATION; GOBP_REGULATION_OF_MYELINATION; GOBP_SYNAPSE_ORGANIZATION; GOBP_SYNAPTIC_MEMBRANE_…	DMCont_vs_DMVeh	1	NA	NA	0.348140089	NA	NA	NA	NA	0.02636398	NA	NA	NA	NA	Up	NA	NA	No	Yes	No
Tnfrsf1a	Synaptic + Cytoskeletal	1	6	The process whose specific outcome is the progression of the heart over time, from its formation to the mature structure. The heart is a hollow, muscular organ, which, by contracting rhythmically, keeps up the circulation of the blood. [GOC:jid, UBERON:0000948]; Any process that activates or increases the frequency, rate or extent of establishment of protein localization. [GO_REF:0000058, GOC:Ter…	GOBP_HEART_DEVELOPMENT; GOBP_NEURON_APOPTOTIC_PROCESS; GOBP_POSITIVE_REGULATION_OF_ESTABLISHMENT_OF_PROTEIN_LOCALIZATION; GOBP_POSITIVE_REGULATION_OF_PROTEIN_LOCALIZATION; GOBP_POSITIVE_REGULATION_OF_PROTEIN_LOCALIZATION_TO_NUCLEUS; GOBP_PROTEIN_LOCALIZATION_TO_NUCLEUS; GOBP_REGULATION_OF_PROTEIN_LOCALIZATION_TO_NUCLEUS	DMVeh_vs_CtrlVeh	1	0.444995415	NA	NA	NA	NA	0.009892495	NA	NA	NA	NA	Up	NA	NA	NA	NA	Yes	No	No
